# Supplementary material for: Direct Reprogramming of Human Fibroblasts to Hepatocyte-Like Cells by Synthetic Modified mRNAs
Source: PLoS One. 2014 Jun 25;9(6):e100134. doi: 10.1371/journal.pone.0100134 (PMC4070971; doi:10.1371/journal.pone.0100134)
Supplement: Table S4 — Complete set of genes detectable in BJ fibroblasts after reprogramming for five days (6TF versus vehicle control). (CSV) [file pone.0100134.s010.csv]

geneID	geneLength	Control-Expression	6TF-Expression	Control-RPKM	6TF-RPKM	log2 Ratio(6TF/Control)	Up-Down-Regulation(6TF/Control)	P-value	FDR
174	2032	0	2000	0.001	22.28874756	14.4440279311	Up	0	0
3627	1227	0	135	0.001	2.4915441038	11.2828243966	Up	1.25E-45	1.10E-44
3081	2012	0	152	0.001	1.7107832322	10.7404412569	Up	2.79E-51	2.74E-50
350	1216	0	89	0.001	1.6574323268	10.6947342507	Up	2.44E-30	1.56E-29
6750	665	0	47	0.001	1.6004996594	10.6443066545	Up	2.22E-16	9.52E-16
213	2264	5	6892	0.0434988683	68.9363396442	10.6300711136	Up	0	0
8352	459	0	31	0.001	1.5294256931	10.5787743002	Up	4.62E-11	1.59E-10
200504	826	0	53	0.001	1.4530320564	10.5048508164	Up	2.25E-18	1.03E-17
2267	1500	0	95	0.001	1.4342066097	10.4860371562	Up	2.47E-32	1.66E-31
10875	4268	0	236	0.001	1.2521805846	10.2902269218	Up	3.36E-79	4.82E-78
4958	2542	0	138	0.001	1.2293708568	10.263704475	Up	1.26E-46	1.13E-45
692204	97	0	4	0.001	0.9338295885	9.867015491	Up	0.0435624	0.0692757412
6373	1610	0	66	0.001	0.9283194139	9.8584774796	Up	1.07E-22	5.61E-22
3484	1660	0	66	0.001	0.9003579858	9.8143549263	Up	1.07E-22	5.61E-22
4922	1256	0	48	0.001	0.8654280581	9.757270085	Up	1.03E-16	4.48E-16
8342	446	0	17	0.001	0.8631642329	9.7534912745	Up	2.08E-06	5.41E-06
8330	460	0	17	0.001	0.8368940171	9.7089011235	Up	2.08E-06	5.41E-06
3026	3019	0	105	0.001	0.7875997316	9.6213188094	Up	1.17E-35	8.53E-35
3009	790	0	27	0.001	0.7739555988	9.5961069923	Up	9.87E-10	3.15E-09
100129128	652	0	22	0.001	0.764107493	9.5776317976	Up	4.53E-08	1.32E-07
8823	624	0	21	0.001	0.7621037146	9.5738435371	Up	9.74E-08	2.78E-07
26777	138	0	4	0.001	0.6563874644	9.3584038764	Up	0.0435624	0.0699775741
4316	1147	0	31	0.001	0.61203696	9.2574749676	Up	4.62E-11	1.59E-10
173	1997	0	53	0.001	0.6010037449	9.2312301703	Up	2.25E-18	1.03E-17
166824	4323	0	113	0.001	0.5919330395	9.2092901747	Up	2.57E-38	1.97E-37
168620	706	0	18	0.001	0.577360645	9.1733289614	Up	9.68E-07	2.58E-06
26779	132	0	3	0.001	0.5146674437	9.0074967146	Up	0.0936474	0.1382499902
2243	3655	0	82	0.001	0.508049285	8.988824647	Up	5.17E-28	3.12E-27
116937	95	0	2	0.001	0.4767445794	8.8970727249	Up	0.201316	0.2698837601
693153	95	0	2	0.001	0.4767445794	8.8970727249	Up	0.201316	0.2697461345
693221	99	0	2	0.001	0.4574821721	8.8375717131	Up	0.201316	0.272405296
2244	3628	5	1942	0.0271448285	12.1216382926	8.8026916128	Up	0	0
9173	2542	6	2329	0.0464900572	20.747860329	8.8018246458	Up	0	0
2939	1320	0	25	0.001	0.4288895364	8.7444623087	Up	4.56E-09	1.41E-08
NR_047568	1222	0	22	0.001	0.407690741	8.671331382	Up	4.53E-08	1.32E-07
118430	500	0	9	0.001	0.4076166154	8.67106905	Up	0.000948846	0.0019423622
10761	1126	0	20	0.001	0.4022267766	8.651865316	Up	2.09E-07	5.85E-07
57662	4201	0	71	0.001	0.3827234216	8.5801583822	Up	2.34E-24	1.28E-23
3856	1802	0	29	0.001	0.3644371022	8.5095260325	Up	2.14E-10	7.10E-10
677793	135	0	2	0.001	0.3354869262	8.3901127362	Up	0.201316	0.2675243977
677839	138	0	2	0.001	0.3281937322	8.3584038764	Up	0.201316	0.2725255898
55890	2389	0	34	0.001	0.3222865198	8.332200036	Up	4.65E-12	1.68E-11
26834	141	0	2	0.001	0.3212108868	8.3273769808	Up	0.201316	0.2720650395
8366	357	0	5	0.001	0.3171620101	8.3090761641	Up	0.0202642	0.0344982812
3929	1894	0	26	0.001	0.3108656576	8.2801474359	Up	2.12E-09	6.64E-09
85235	439	0	6	0.001	0.3095038841	8.2738137044	Up	0.0094264	0.0169896889
NR_046288	588	0	8	0.001	0.3081002384	8.2672559884	Up	0.00203976	0.0040228722
8359	372	0	5	0.001	0.3043732194	8.249697617	Up	0.0202642	0.0345526495
4975	492	0	6	0.001	0.2761630185	8.1093763286	Up	0.0094264	0.0169581157
3456	840	0	10	0.001	0.2695877086	8.0746109104	Up	0.00044138	0.0009363671
6376	3304	0	39	0.001	0.267303067	8.0623325807	Up	1.01E-13	3.92E-13
3018	431	0	5	0.001	0.2627072798	8.037312369	Up	0.0202642	0.0345366411
2348	1213	0	14	0.001	0.2613645056	8.0299194202	Up	2.07E-05	4.96E-05
100500849	94	0	1	0.001	0.2409081651	7.9123394815	Up	0.432776	0.5067190125
3039	576	0	6	0.001	0.235889245	7.8819658325	Up	0.0094264	0.0169614337
130013	1278	0	13	0.001	0.2303519388	7.8476959304	Up	4.44E-05	0.0001034263
100422863	99	0	1	0.001	0.2287410861	7.8375717131	Up	0.432776	0.5125264933
100126299	100	0	1	0.001	0.2264536752	7.8230721434	Up	0.432776	0.5114069366
7432	1618	0	16	0.001	0.2239344131	7.8069324408	Up	4.47E-06	1.13E-05
347148	411	0	4	0.001	0.2203928713	7.7839337495	Up	0.0435624	0.0695584012
93082	1704	0	16	0.001	0.2126325589	7.732218713	Up	4.47E-06	1.13E-05
10256	2564	0	24	0.001	0.2119691188	7.7277102873	Up	9.80E-09	2.97E-08
26826	107	0	1	0.001	0.2116389488	7.7254613468	Up	0.432776	0.5113083869
100302741	107	0	1	0.001	0.2116389488	7.7254613468	Up	0.432776	0.5098673436
100500873	107	0	1	0.001	0.2116389488	7.7254613468	Up	0.432776	0.5085643348
3158	2477	0	23	0.001	0.2102718825	7.716112136	Up	2.11E-08	6.26E-08
5996	1403	0	13	0.001	0.2098287796	7.7130687577	Up	4.44E-05	0.0001034133
407040	110	0	1	0.001	0.2058669775	7.6855686197	Up	0.432776	0.5098020346
2266	1763	0	16	0.001	0.205516665	7.6831115739	Up	4.47E-06	1.13E-05
100130348	441	0	4	0.001	0.2054001589	7.6822934877	Up	0.0435624	0.0693356891
145226	1934	1	174	0.0101842232	2.0373805319	7.6442357181	Up	1.29E-56	1.37E-55
135458	1026	0	9	0.001	0.1986435747	7.6340383191	Up	0.000948846	0.001943011
3788	3219	0	28	0.001	0.1969774124	7.6218863938	Up	4.59E-10	1.50E-09
4973	2533	0	22	0.001	0.1966830183	7.6197285901	Up	4.53E-08	1.32E-07
2938	1276	0	11	0.001	0.1952186855	7.6089473381	Up	0.000205318	0.0004502163
9514	1791	0	15	0.001	0.1896596945	7.5672693068	Up	9.61E-06	2.37E-05
143678	369	0	3	0.001	0.184108679	7.5244138279	Up	0.0936474	0.1383166007
3293	1134	0	9	0.001	0.1797251391	7.4896484097	Up	0.000948846	0.001941066
677811	126	0	1	0.001	0.1797251391	7.4896484097	Up	0.432776	0.5120649063
677844	127	0	1	0.001	0.1783099805	7.4782436464	Up	0.432776	0.5089219978
100124542	127	0	1	0.001	0.1783099805	7.4782436464	Up	0.432776	0.5080774218
100128054	1408	0	11	0.001	0.1769169338	7.4669283332	Up	0.000205318	0.0004503773
6783	1805	0	14	0.001	0.1756427398	7.4565001335	Up	2.07E-05	4.97E-05
677813	129	0	1	0.001	0.1755454847	7.4557010778	Up	0.432776	0.5105213551
26775	132	0	1	0.001	0.1715558146	7.4225342139	Up	0.432776	0.5113740825
677817	132	0	1	0.001	0.1715558146	7.4225342139	Up	0.432776	0.5099653385
388555	662	0	5	0.001	0.171037519	7.4181690213	Up	0.0202642	0.0345718793
677803	133	0	1	0.001	0.1702659212	7.4116458977	Up	0.432776	0.5118344244
7481	1927	0	14	0.001	0.1645226493	7.362142399	Up	2.07E-05	4.96E-05
114569	2831	0	20	0.001	0.1599814025	7.3217603942	Up	2.09E-07	5.85E-07
282618	856	0	6	0.001	0.1587292116	7.3104238475	Up	0.0094264	0.0169980172
NR_046369	572	0	4	0.001	0.1583592134	7.3070569964	Up	0.0435624	0.0693236912
3960	1291	0	9	0.001	0.1578685575	7.3025800494	Up	0.000948846	0.0019432273
6442	1441	0	10	0.001	0.1571503645	7.2960018079	Up	0.00044138	0.0009369074
6590	598	0	4	0.001	0.1514740302	7.242926659	Up	0.0435624	0.0691979638
387804	603	0	4	0.001	0.1502180267	7.2309141413	Up	0.0435624	0.0699653531
100506835	1974	0	13	0.001	0.149133626	7.2204617769	Up	4.44E-05	0.0001033871
3641	617	0	4	0.001	0.1468095139	7.1978016541	Up	0.0435624	0.0695825639
5623	471	0	3	0.001	0.1442380097	7.1723075843	Up	0.0936474	0.1384388867
6512	2677	0	17	0.001	0.143806966	7.1679897508	Up	2.08E-06	5.41E-06
401237	1904	0	12	0.001	0.1427229045	7.1570730706	Up	9.55E-05	0.0002158109
8335	477	0	3	0.001	0.1424236951	7.1540453779	Up	0.0936474	0.138017358
157556	496	0	3	0.001	0.1369679487	7.0976945236	Up	0.0936474	0.1385390998
6351	667	0	4	0.001	0.135804303	7.085385382	Up	0.0435624	0.0695161568
2810	1336	0	8	0.001	0.1356010031	7.0832240407	Up	0.00203976	0.0040220096
387911	1002	0	6	0.001	0.1356010031	7.0832240407	Up	0.0094264	0.0170080219
5020	512	0	3	0.001	0.1326877003	7.0518908339	Up	0.0936474	0.1384277608
5744	1881	0	11	0.001	0.1324290498	7.0490758183	Up	0.000205318	0.0004503236
340198	342	0	2	0.001	0.1324290498	7.0490758183	Up	0.201316	0.2707916621
9420	2395	0	14	0.001	0.1323737559	7.0484733147	Up	2.07E-05	4.97E-05
127124	691	0	4	0.001	0.131087511	7.0343864328	Up	0.0435624	0.0699409238
388799	694	0	4	0.001	0.1305208503	7.0281364806	Up	0.0435624	0.0695282214
100287482	1068	0	6	0.001	0.1272211658	6.9911949023	Up	0.0094264	0.017019709
197135	1967	0	11	0.001	0.126639066	6.9845787096	Up	0.000205318	0.0004504311
4188	1634	0	9	0.001	0.1247296865	6.9626610665	Up	0.000948846	0.0019414979
1961	2379	0	13	0.001	0.1237451777	6.9512284949	Up	4.44E-05	0.000103374
50831	1101	0	6	0.001	0.1234079974	6.9472920804	Up	0.0094264	0.0169830321
10537	1006	1	107	0.0195788147	2.4086027085	6.9427592087	Up	1.49E-34	1.06E-33
3853	2450	0	13	0.001	0.120159093	6.9088020175	Up	4.44E-05	0.0001034002
200810	944	0	5	0.001	0.1199436839	6.9062133787	Up	0.0202642	0.034584711
335	897	6	622	0.131747743	15.7028078016	6.8971004917	Up	3.34E-195	1.17E-193
388701	387	0	2	0.001	0.1170303231	6.8707385771	Up	0.201316	0.2737546346
114758	795	0	4	0.001	0.1139389561	6.832117283	Up	0.0435624	0.0692637641
100507537	795	0	4	0.001	0.1139389561	6.832117283	Up	0.0435624	0.0698372896
149047	1193	0	6	0.001	0.113891203	6.8315125062	Up	0.0094264	0.0169680735
2797	423	0	2	0.001	0.11266352	6.815876642	Up	0.201316	0.2700215261
143379	1009	0	5	0.001	0.1122168856	6.810145969	Up	0.0202642	0.0345302419
27120	1034	0	5	0.001	0.1095037114	6.7748359578	Up	0.0202642	0.0345398416
259	1450	0	7	0.001	0.1093224639	6.7724460704	Up	0.00438492	0.0082694385
340348	2900	0	14	0.001	0.1093224639	6.7724460704	Up	2.07E-05	4.96E-05
282763	1458	0	7	0.001	0.108722615	6.7645082509	Up	0.00438492	0.0082719829
3754	2304	0	11	0.001	0.108115904	6.7564349504	Up	0.000205318	0.0004504848
4283	2545	0	12	0.001	0.1067757997	6.738440893	Up	9.55E-05	0.0002157314
NR_046376	639	0	3	0.001	0.1063162794	6.732218713	Up	0.0936474	0.1379952434
10317	3409	0	16	0.001	0.1062850925	6.7317954491	Up	4.47E-06	1.13E-05
10584	1708	0	8	0.001	0.1060672952	6.7288360736	Up	0.00203976	0.0040168421
619279	14403	0	67	0.001	0.1053419165	6.7189358023	Up	5.00E-23	2.64E-22
100130967	654	0	3	0.001	0.1038778327	6.6987440084	Up	0.0936474	0.1382832874
645832	665	0	3	0.001	0.1021595527	6.6746803035	Up	0.0936474	0.1382943901
285154	1776	0	8	0.001	0.10200616	6.6725124669	Up	0.00203976	0.0040202856
92359	1118	0	5	0.001	0.1012762411	6.6621519553	Up	0.0202642	0.034555853
NR_046395	898	0	4	0.001	0.1008702339	6.6563566985	Up	0.0435624	0.0694318218
10089	1577	0	7	0.001	0.1005184354	6.6513163105	Up	0.00438492	0.0082762271
7166	1815	0	8	0.001	0.0998142921	6.6411745003	Up	0.00203976	0.0040207165
5539	457	0	2	0.001	0.099104453	6.6308779782	Up	0.201316	0.2740179966
64073	461	0	2	0.001	0.0982445446	6.6183053928	Up	0.201316	0.2719651258
145873	1614	0	7	0.001	0.0982141094	6.617858392	Up	0.00438492	0.0082728314
100302746	924	0	4	0.001	0.098031894	6.6151792918	Up	0.0435624	0.0695704804
5225	1392	0	6	0.001	0.0976093428	6.6089473381	Up	0.0094264	0.0170180384
54658	2357	0	10	0.001	0.096077079	6.5861203849	Up	0.00044138	0.0009366912
643664	1195	0	5	0.001	0.0947504917	6.5660615252	Up	0.0202642	0.0345110584
80111	1683	0	7	0.001	0.094187506	6.5574637939	Up	0.00438492	0.0082677431
120425	2195	0	9	0.001	0.0928511652	6.5368481102	Up	0.000948846	0.0019417139
378832	3425	0	14	0.001	0.0925650059	6.5323949825	Up	2.07E-05	4.96E-05
51266	982	0	4	0.001	0.0922418229	6.5273491189	Up	0.0435624	0.0691860136
13	1725	0	7	0.001	0.091894245	6.5219026087	Up	0.00438492	0.0082770765
10117	5674	0	23	0.001	0.0917947573	6.520339854	Up	2.11E-08	6.26E-08
283849	2505	0	10	0.001	0.0904006687	6.49826154	Up	0.00044138	0.0009370155
866	1510	0	6	0.001	0.0899815928	6.4915579997	Up	0.0094264	0.0169664131
653499	506	0	2	0.001	0.0895073815	6.4839347585	Up	0.201316	0.2716060433
133690	1019	0	4	0.001	0.0888925123	6.4739899971	Up	0.0435624	0.0694980678
79170	1530	0	6	0.001	0.0888053628	6.4725748964	Up	0.0094264	0.0169880242
170589	774	0	3	0.001	0.0877727423	6.4557010778	Up	0.0936474	0.1381280375
100528019	1555	0	6	0.001	0.0873776239	6.4491919689	Up	0.0094264	0.0169996838
729059	520	0	2	0.001	0.0870975674	6.4445605202	Up	0.201316	0.2726459898
5243	4718	2	151	0.0083494225	0.7247669554	6.4396969616	Up	2.05E-47	1.87E-46
1644	2090	0	8	0.001	0.0866808326	6.4376411062	Up	0.00203976	0.0040189936
133874	524	0	2	0.001	0.0864327005	6.4335053317	Up	0.201316	0.2732294265
100286922	1053	0	4	0.001	0.0860222888	6.4266386122	Up	0.0435624	0.0695946515
2210	1581	0	6	0.001	0.0859406737	6.4252691816	Up	0.0094264	0.0170130287
8547	1059	0	4	0.001	0.0855349104	6.4184414592	Up	0.0435624	0.0693476911
677772	266	0	1	0.001	0.0851329606	6.4116458977	Up	0.432776	0.5074296531
4618	1342	0	5	0.001	0.0843717121	6.3986874719	Up	0.0202642	0.0345590571
3219	2711	0	10	0.001	0.0835314184	6.3842470303	Up	0.00044138	0.0009371237
100129583	1627	0	6	0.001	0.0835108821	6.3838922983	Up	0.0094264	0.0169846958
NR_046247	1085	0	4	0.001	0.0834852259	6.3834490059	Up	0.0435624	0.0693596973
6554	1631	0	6	0.001	0.083306073	6.3803497672	Up	0.0094264	0.0169498265
10151	3006	0	11	0.001	0.0828672797	6.3727306579	Up	0.000205318	0.0004502699
116255	1096	0	4	0.001	0.0826473267	6.3688962503	Up	0.0435624	0.0699592441
387715	823	0	3	0.001	0.0825469047	6.3671422135	Up	0.0936474	0.1384166368
3791	6055	0	22	0.001	0.082278792	6.3624487073	Up	4.53E-08	1.32E-07
728464	1101	0	4	0.001	0.0822719983	6.3623295797	Up	0.0435624	0.0692937147
440712	1665	0	6	0.001	0.081604928	6.350584372	Up	0.0094264	0.0170146983
677775	278	0	1	0.001	0.0814581566	6.3479872605	Up	0.432776	0.5116699215
NR_046101	556	0	2	0.001	0.0814581566	6.3479872605	Up	0.201316	0.2717655184
NR_046268	557	0	2	0.001	0.0813119121	6.3453948159	Up	0.201316	0.2677759031
285016	1403	0	5	0.001	0.0807033768	6.3345571345	Up	0.0202642	0.0345014746
285419	2222	0	2	0.001	0.0805884965	6.332502013	Up	0.201316	0.2710493513
606724	571	0	2	0.001	0.079318275	6.3095813979	Up	0.201316	0.2731891093
392196	1440	0	5	0.001	0.0786297483	6.2970033318	Up	0.0202642	0.0345430427
554279	1445	0	5	0.001	0.0783576731	6.2920026507	Up	0.0202642	0.034578294
3698	3198	2	136	0.0123178784	0.9630300134	6.2887550635	Up	1.62E-42	1.34E-41
7103	1159	0	4	0.001	0.0781548491	6.2882634822	Up	0.0435624	0.0694860136
140862	2610	0	9	0.001	0.0780874742	6.2870192432	Up	0.000948846	0.0019412819
124599	2326	0	8	0.001	0.0778860448	6.2832929517	Up	0.00203976	0.0040181328
3048	583	0	2	0.001	0.0776856519	6.27957626	Up	0.201316	0.2724654296
79574	2332	0	8	0.001	0.0776856519	6.27957626	Up	0.00203976	0.0040155524
3240	1461	0	5	0.001	0.0774995466	6.2761159653	Up	0.0202642	0.034523845
9934	2694	0	9	0.001	0.0756526755	6.2413191992	Up	0.000948846	0.0019421461
100131187	688	0	2	0.001	0.075610576	6.2405161404	Up	0.201316	0.2713870704
100130889	600	0	2	0.001	0.0754845584	6.2381096427	Up	0.201316	0.269471304
100131561	608	0	2	0.001	0.0744913405	6.2190008198	Up	0.201316	0.2717056933
83896	614	0	2	0.001	0.0737634121	6.2048334878	Up	0.201316	0.2739774464
51156	2467	0	8	0.001	0.0734345116	6.1983863329	Up	0.00203976	0.0040159822
219968	930	0	3	0.001	0.0730495726	6.1908039279	Up	0.0936474	0.1385502436
387895	621	0	2	0.001	0.0729319405	6.188478875	Up	0.201316	0.2689428521
3250	1245	0	4	0.001	0.0727562009	6.1849983063	Up	0.0435624	0.0692218767
100507203	2522	0	8	0.001	0.0718330453	6.1665757729	Up	0.00203976	0.0040185632
8431	1277	0	4	0.001	0.0709330228	6.1483855235	Up	0.0435624	0.0699104112
283860	2243	0	7	0.001	0.0706721233	6.1430693502	Up	0.00438492	0.0082711346
100288814	645	0	2	0.001	0.0702181939	6.1337729829	Up	0.201316	0.2685332648
116534	1296	0	4	0.001	0.0698931096	6.1270783303	Up	0.0435624	0.0695523631
3586	1629	0	5	0.001	0.0695069599	6.1190855396	Up	0.0202642	0.0345270431
1747	2613	0	8	0.001	0.0693313969	6.1154369239	Up	0.00203976	0.0040211474
8190	654	0	2	0.001	0.0692518884	6.1137815077	Up	0.201316	0.2693340986
2637	1335	0	4	0.001	0.0678512885	6.0843043066	Up	0.0435624	0.0697886267
441509	1675	0	5	0.001	0.067598112	6.0789110479	Up	0.0202642	0.0345206475
51298	1341	0	4	0.001	0.0675477033	6.0778348113	Up	0.0435624	0.0695040964
100129354	1012	0	3	0.001	0.0671305361	6.0688972592	Up	0.0936474	0.1380837444
255061	675	0	2	0.001	0.0670973852	6.0681846413	Up	0.201316	0.2695890199
54360	1019	0	3	0.001	0.0666693843	6.0589524978	Up	0.0936474	0.1381945305
154822	4082	0	12	0.001	0.0665713891	6.0568303669	Up	9.55E-05	0.0002157844
153657	1369	0	4	0.001	0.0661661578	6.048021602	Up	0.0435624	0.0698982137
440335	1032	0	3	0.001	0.0658295567	6.0406635785	Up	0.0936474	0.1384500143
442132	2070	0	6	0.001	0.0656387464	6.0364757816	Up	0.0094264	0.0170046857
728228	692	0	2	0.001	0.0654490391	6.0323001056	Up	0.201316	0.2723852573
390992	697	0	2	0.001	0.0649795338	6.0219134873	Up	0.201316	0.2699034323
26166	4184	0	12	0.001	0.0649484728	6.0212236977	Up	9.55E-05	0.0002157579
56656	1047	0	3	0.001	0.0648864399	6.019845107	Up	0.0936474	0.138472275
338596	1398	0	4	0.001	0.0647936124	6.0177796878	Up	0.0435624	0.0695342552
116362	704	0	2	0.001	0.0643334305	6.0074967146	Up	0.201316	0.2697068387
387273	1058	0	3	0.001	0.0642118172	6.0047669218	Up	0.0936474	0.1383610433
100505658	2477	0	7	0.001	0.0639957903	5.999905102	Up	0.00438492	0.0082685907
51704	2870	2	111	0.0137256359	0.8758312874	5.9957080886	Up	2.22E-34	1.58E-33
728279	714	0	2	0.001	0.063432402	5.9871480692	Up	0.201316	0.2718054164
1392	1434	0	4	0.001	0.0631669945	5.9810990245	Up	0.0435624	0.0694920402
10022	718	0	2	0.001	0.0630790182	5.9790882994	Up	0.201316	0.2675823954
10319	6107	0	17	0.001	0.0630377023	5.9781430446	Up	2.08E-06	5.41E-06
643161	362	0	1	0.001	0.0625562639	5.9670824461	Up	0.432776	0.5069771969
1543	2608	4	217	0.03020903	1.8842196135	5.9628434547	Up	5.68E-66	6.87E-65
NM_001256795	729	0	2	0.001	0.0621272086	5.9571533289	Up	0.201316	0.2680472845
NR_046117	1465	0	4	0.001	0.061830355	5.9502433839	Up	0.0435624	0.0694498763
646023	1769	0	7	0.001	0.0617280267	5.9478537682	Up	0.00438492	0.0082736801
3906	742	0	2	0.001	0.0610387265	5.9316529566	Up	0.201316	0.2735928172
55349	3711	0	10	0.001	0.0610222784	5.9312641424	Up	0.00044138	0.0009367993
100506134	746	0	2	0.001	0.0607114411	5.923896513	Up	0.201316	0.271347295
952	1494	0	4	0.001	0.0606301674	5.9219639004	Up	0.0435624	0.0699287156
285954	2995	0	8	0.001	0.0604884608	5.9185880455	Up	0.00203976	0.0040177025
80215	1502	0	4	0.001	0.0603072371	5.9142592357	Up	0.0435624	0.0698860203
338651	2266	0	6	0.001	0.0599612556	5.9059586881	Up	0.0094264	0.0169481696
820	758	0	2	0.001	0.0597503101	5.900874295	Up	0.201316	0.2690210105
NR_046297	759	0	2	0.001	0.0596715877	5.8989722578	Up	0.201316	0.2718253698
NR_046269	764	0	2	0.001	0.0592810668	5.8894995052	Up	0.201316	0.2727464045
8404	3058	0	8	0.001	0.0592422957	5.8885556419	Up	0.00203976	0.0040172723
NM_001256433	3066	0	8	0.001	0.0590877169	5.8847863516	Up	0.00203976	0.0040194242
4345	2301	0	6	0.001	0.0590491982	5.8838455657	Up	0.0094264	0.0169630932
100303749	769	0	2	0.001	0.0588956242	5.8800885453	Up	0.201316	0.2706926813
349633	1541	0	4	0.001	0.058780967	5.8772771867	Up	0.0435624	0.0698555556
79015	1157	0	3	0.001	0.0587174612	5.8757176848	Up	0.0936474	0.1381169616
728194	3106	0	8	0.001	0.0583267676	5.8660862188	Up	0.00203976	0.0040151226
5028	3122	0	8	0.001	0.0580278476	5.8586735112	Up	0.00203976	0.0040198549
285768	2355	0	6	0.001	0.0576952039	5.8503794894	Up	0.0094264	0.0169946849
284427	1571	0	4	0.001	0.0576584787	5.8494608679	Up	0.0435624	0.0696733238
3684	4745	0	12	0.001	0.0572696334	5.839698462	Up	9.55E-05	0.0002158374
152404	3577	0	9	0.001	0.0569774413	5.8323189317	Up	0.000948846	0.0019434437
NM_001256869	1593	0	4	0.001	0.0568621909	5.8293977817	Up	0.0435624	0.0691740674
220963	4001	0	10	0.001	0.056599269	5.8227115148	Up	0.00044138	0.0009365831
3045	774	2	98	0.0508947999	2.8672429161	5.8160020664	Up	3.65E-30	2.34E-29
100533183	2413	0	6	0.001	0.0563084149	5.8152786337	Up	0.0094264	0.0169963509
1590	2429	0	6	0.001	0.0559375073	5.8057440593	Up	0.0094264	0.0169597745
11318	1620	0	4	0.001	0.0559144877	5.8051502354	Up	0.0435624	0.069215897
1610	1626	0	4	0.001	0.0557081612	5.7998167911	Up	0.0435624	0.0696915041
6348	813	0	2	0.001	0.0557081612	5.7998167911	Up	0.201316	0.2719052128
2570	1631	0	4	0.001	0.055537382	5.7953872665	Up	0.0435624	0.0696975664
25975	2448	0	6	0.001	0.0555033518	5.7945029912	Up	0.0094264	0.0169531412
93429	1635	0	4	0.001	0.0554015108	5.7918534128	Up	0.0435624	0.0698007861
3119	1638	0	4	0.001	0.0553000428	5.7892086916	Up	0.0435624	0.0694558966
729384	1651	0	4	0.001	0.0548646094	5.7778039283	Up	0.0435624	0.0696793828
284067	827	0	2	0.001	0.0547650968	5.775184814	Up	0.201316	0.2715064663
389161	2489	0	6	0.001	0.054589074	5.770540319	Up	0.0094264	0.0170013508
151126	3320	0	8	0.001	0.0545671507	5.769960807	Up	0.00203976	0.0040164121
9343	4167	0	10	0.001	0.0543445345	5.7640630434	Up	0.00044138	0.0009364751
401551	1252	0	3	0.001	0.0542620627	5.761871987	Up	0.0936474	0.1380726756
199786	2523	0	6	0.001	0.0538534305	5.750966343	Up	0.0094264	0.0169813688
202500	1686	0	4	0.001	0.0537256643	5.7475395123	Up	0.0435624	0.0695765216
283129	843	0	2	0.001	0.0537256643	5.7475395123	Up	0.201316	0.2704554224
5005	844	0	2	0.001	0.0536620083	5.7458291445	Up	0.201316	0.2681249231
4051	2988	0	7	0.001	0.0530513965	5.7293188225	Up	0.00438492	0.008275378
341350	3420	0	8	0.001	0.0529716199	5.7271477234	Up	0.00203976	0.004014693
NR_046094	859	0	2	0.001	0.0527249535	5.7204140121	Up	0.201316	0.2700412185
9806	5463	4	182	0.0144215908	0.7544310615	5.7090868625	Up	1.23E-54	1.25E-53
3581	2175	0	5	0.001	0.0520583161	5.7020567425	Up	0.0202642	0.0345046686
400221	1386	5	226	0.0710544285	3.6925346751	5.6995430898	Up	1.69E-67	2.09E-66
9034	1745	0	4	0.001	0.0519091519	5.6979170121	Up	0.0435624	0.069709694
9245	2240	3	135	0.0263789566	1.3647877747	5.6931453186	Up	8.54E-41	6.88E-40
2681	1755	0	4	0.001	0.0516133733	5.689673018	Up	0.0435624	0.0699165116
79444	1322	0	3	0.001	0.0513888824	5.6833843724	Up	0.0936474	0.138394394
100505841	441	0	1	0.001	0.0513500397	5.6822934877	Up	0.432776	0.5119331769
8789	1332	0	3	0.001	0.05100308	5.6725124669	Up	0.0936474	0.1382721866
390705	445	0	1	0.001	0.0508884663	5.6692668074	Up	0.432776	0.5124605014
10158	894	0	2	0.001	0.0506607775	5.662797312	Up	0.201316	0.2709700101
60484	1795	0	4	0.001	0.0504632145	5.6571602045	Up	0.0435624	0.0697036297
93650	1347	0	3	0.001	0.050435117	5.6563566985	Up	0.0936474	0.1380062998
7356	452	0	1	0.001	0.0501003706	5.6467493708	Up	0.432776	0.5102595492
153020	2269	0	5	0.001	0.0499016472	5.6410155344	Up	0.0202642	0.0345750863
6690	454	0	1	0.001	0.0498796641	5.6403798459	Up	0.432776	0.5068803469
284422	908	0	2	0.001	0.0498796641	5.6403798459	Up	0.201316	0.273532185
7092	7284	0	16	0.001	0.0497427073	5.6364131262	Up	4.47E-06	1.13E-05
283102	1828	0	4	0.001	0.0495522265	5.6308779782	Up	0.0435624	0.0693536937
269	1863	0	4	0.001	0.0486212937	5.6035163743	Up	0.0435624	0.0698129497
NR_046315	2798	0	6	0.001	0.0485604736	5.6017105868	Up	0.0094264	0.0169913539
79339	933	0	2	0.001	0.0485431244	5.6011950624	Up	0.201316	0.2733100965
26070	936	0	2	0.001	0.0483875374	5.5965636136	Up	0.201316	0.2694516947
398	942	0	2	0.001	0.0480793366	5.5873450836	Up	0.201316	0.2695105312
26740	942	0	2	0.001	0.0480793366	5.5873450836	Up	0.201316	0.2735523927
387264	942	0	2	0.001	0.0480793366	5.5873450836	Up	0.201316	0.268358109
NM_001258039	2370	0	5	0.001	0.047775037	5.5781850843	Up	0.0202642	0.0345815022
127845	883	2	83	0.0446122029	2.1286132551	5.5763316536	Up	2.56E-25	1.45E-24
121275	954	0	2	0.001	0.047474565	5.5690828772	Up	0.201316	0.2738356151
723809	1911	0	4	0.001	0.0474000367	5.5668162702	Up	0.0435624	0.0695463261
54600	2395	0	5	0.001	0.0472763414	5.5630464875	Up	0.0202642	0.0345686728
3694	2397	0	5	0.001	0.0472368951	5.5618422345	Up	0.0202642	0.034565467
2857	1938	0	4	0.001	0.0467396646	5.5465754778	Up	0.0435624	0.069752174
53630	2446	0	5	0.001	0.0462906123	5.5326477396	Up	0.0202642	0.0345174505
92346	985	0	2	0.001	0.0459804417	5.5229484189	Up	0.201316	0.2716658245
23574	493	0	1	0.001	0.0459338084	5.5214844968	Up	0.432776	0.5127575991
81850	986	0	2	0.001	0.0459338084	5.5214844968	Up	0.201316	0.2706333276
54072	1480	0	3	0.001	0.045902772	5.5205093734	Up	0.0936474	0.1383054945
729438	990	0	2	0.001	0.0457482172	5.5156436182	Up	0.201316	0.2690992142
3689	2977	0	6	0.001	0.0456406467	5.5122473277	Up	0.0094264	0.016978043
79698	2482	0	5	0.001	0.0456191932	5.511569028	Up	0.0202642	0.0345494467
259296	1000	0	2	0.001	0.045290735	5.5011440486	Up	0.201316	0.2698247605
3280	1475	6	236	0.0801204918	3.6232588034	5.4989727709	Up	2.16E-69	2.71E-68
8399	1020	0	2	0.001	0.0444026814	5.4725748964	Up	0.201316	0.2720850311
121506	1536	0	3	0.001	0.0442292334	5.4669283332	Up	0.0936474	0.13834993
100533975	1027	0	2	0.001	0.0441000341	5.4627078669	Up	0.201316	0.2742615501
8174	1546	0	3	0.001	0.0439431453	5.45756623	Up	0.0936474	0.1385279579
56977	4654	0	9	0.001	0.043792073	5.4525978393	Up	0.000948846	0.00194193
1833	1553	0	3	0.001	0.0437450757	5.4510487196	Up	0.0936474	0.138483408
2253	1036	0	2	0.001	0.0437169257	5.4501200455	Up	0.201316	0.2691187723
347853	1557	0	3	0.001	0.0436326927	5.4473376049	Up	0.0936474	0.1382610875
338442	2082	0	4	0.001	0.0435069501	5.4431739799	Up	0.0435624	0.0699531363
3823	1042	0	2	0.001	0.0434651968	5.4417887709	Up	0.201316	0.2742209278
23217	1049	0	2	0.001	0.0431751526	5.4321293706	Up	0.201316	0.2736332536
84189	4199	0	8	0.001	0.0431443058	5.4310982604	Up	0.00203976	0.0040224408
285375	1050	0	2	0.001	0.0431340334	5.4307547207	Up	0.201316	0.2740585588
338864	2105	0	4	0.001	0.0430315772	5.4273238153	Up	0.0435624	0.0693416896
NM_001258288	1582	0	3	0.001	0.0429431748	5.4243569495	Up	0.0936474	0.1383388184
130813	1056	0	2	0.001	0.0428889536	5.4225342139	Up	0.201316	0.2696479164
401387	2661	0	5	0.001	0.0425504839	5.4111036331	Up	0.0202642	0.0345142542
93190	1077	0	2	0.001	0.0420526788	5.3941257987	Up	0.201316	0.2725857765
79843	2693	0	5	0.001	0.042044871	5.3938579136	Up	0.0202642	0.0345078632
NR_046096	2168	0	4	0.001	0.0417811209	5.3847792919	Up	0.0435624	0.0698494659
140776	543	0	1	0.001	0.0417041759	5.3821199454	Up	0.432776	0.5079801511
7686	1633	0	3	0.001	0.0416020224	5.3785817584	Up	0.0936474	0.1385613891
84647	1092	0	2	0.001	0.0414750321	5.3741711923	Up	0.201316	0.2710295116
NM_001258300	2190	0	4	0.001	0.0413614019	5.3702131787	Up	0.0435624	0.0698616465
22844	4933	0	9	0.001	0.0413152864	5.3686037627	Up	0.000948846	0.0019425784
118442	2206	0	4	0.001	0.0410614098	5.3597112576	Up	0.0435624	0.0693777144
158158	2770	0	5	0.001	0.0408761147	5.3531861672	Up	0.0202642	0.0345334412
2165	2217	0	4	0.001	0.0408576771	5.3525352783	Up	0.0435624	0.0697278934
6252	3327	0	6	0.001	0.0408392561	5.3518846831	Up	0.0094264	0.016964753
79413	2226	0	4	0.001	0.0406924843	5.3466904559	Up	0.0435624	0.0696309397
401934	1122	0	2	0.001	0.040366074	5.3350713726	Up	0.201316	0.2697657867
146325	2245	0	4	0.001	0.0403480936	5.3344286036	Up	0.0435624	0.0695644403
725	1131	0	2	0.001	0.0400448586	5.3235451192	Up	0.201316	0.2728066889
160419	1705	0	3	0.001	0.0398452214	5.31633481	Up	0.0936474	0.1383277087
340206	1137	0	2	0.001	0.0398335401	5.3159117943	Up	0.201316	0.2695693934
28997	570	0	1	0.001	0.0397287149	5.3121102242	Up	0.432776	0.5112427083
6328	9141	28	966	0.0603321357	2.3931107127	5.3098166791	Up	3.76E-275	1.81E-273
400709	1714	0	3	0.001	0.0396359992	5.3087394398	Up	0.0936474	0.1381723591
55515	2857	0	5	0.001	0.0396313747	5.3085711072	Up	0.0202642	0.0345622617
2350	1145	0	2	0.001	0.0395552271	5.3057964502	Up	0.201316	0.2743428309
51365	1849	4	137	0.0426096	1.6778882371	5.2993243052	Up	3.68E-40	2.93E-39
729177	2308	0	4	0.001	0.0392467375	5.2945008246	Up	0.0435624	0.0692099182
NR_047567	1156	0	2	0.001	0.0391788365	5.2920026507	Up	0.201316	0.2677952693
9311	2314	0	4	0.001	0.0391449741	5.2907551841	Up	0.0435624	0.0698433772
200159	579	0	1	0.001	0.0391111702	5.2895087952	Up	0.432776	0.5087268466
164684	2330	0	4	0.001	0.0388761674	5.2808140937	Up	0.0435624	0.069971463
7639	2331	0	4	0.001	0.0388594895	5.2801950441	Up	0.0435624	0.0692877225
6017	1752	0	3	0.001	0.0387763142	5.2771037743	Up	0.0936474	0.1381501948
NM_001258313	2338	0	4	0.001	0.0387431437	5.2758691187	Up	0.0435624	0.0696127909
54579	2345	0	4	0.001	0.0386274926	5.2715561258	Up	0.0435624	0.0692517911
5542	1173	0	2	0.001	0.0386110273	5.2709410352	Up	0.201316	0.2697854417
84099	1174	0	2	0.001	0.0385781389	5.2697116401	Up	0.201316	0.2677371792
100131726	1175	0	2	0.001	0.0385453064	5.2684832918	Up	0.201316	0.2739166436
84983	1178	0	2	0.001	0.0384471435	5.2648045094	Up	0.201316	0.2711883102
11199	1447	16	534	0.2177889435	8.357032658	5.261988154	Up	3.81E-152	1.02E-150
7069	1182	0	2	0.001	0.0383170347	5.259914013	Up	0.201316	0.2683192165
147407	1185	0	2	0.001	0.0382200296	5.2562569894	Up	0.201316	0.2715263759
254439	1185	0	2	0.001	0.0382200296	5.2562569894	Up	0.201316	0.2732495896
285593	1781	0	3	0.001	0.03814492	5.2534190328	Up	0.0936474	0.1384611437
3846	1188	0	2	0.001	0.0381235143	5.2526092124	Up	0.201316	0.2705146981
6863	1188	0	2	0.001	0.0381235143	5.2526092124	Up	0.201316	0.2742006211
554	1788	0	3	0.001	0.0379955831	5.2477598128	Up	0.0936474	0.1382056189
653114	1790	0	3	0.001	0.0379531299	5.2461469618	Up	0.0936474	0.1384055145
503519	1194	0	2	0.001	0.0379319389	5.245341212	Up	0.201316	0.2733302715
30813	1196	0	2	0.001	0.0378685076	5.242926659	Up	0.201316	0.2679309109
391622	1197	0	2	0.001	0.0378368714	5.2417208963	Up	0.201316	0.2732697556
54576	2396	0	4	0.001	0.037805288	5.2405161404	Up	0.0435624	0.0698677383
57830	1198	0	2	0.001	0.037805288	5.2405161404	Up	0.201316	0.2728468932
92129	1206	0	2	0.001	0.0375545067	5.2309141413	Up	0.201316	0.2705542297
117154	2417	0	4	0.001	0.0374768184	5.2279265755	Up	0.0435624	0.069649098
81697	1212	0	2	0.001	0.0373685933	5.2237543497	Up	0.201316	0.2701200166
100528022	1213	0	2	0.001	0.0373377865	5.2225644981	Up	0.201316	0.2684553895
283150	1215	0	2	0.001	0.0372763251	5.2201877347	Up	0.201316	0.2708907153
284801	1224	0	2	0.001	0.0370022345	5.2095404905	Up	0.201316	0.2713671812
285735	1230	0	2	0.001	0.0368217358	5.202485733	Up	0.201316	0.2712479077
590	2461	0	4	0.001	0.0368067737	5.2018993908	Up	0.0435624	0.0692817314
400759	1234	0	2	0.001	0.0367023785	5.1978016541	Up	0.201316	0.2684359278
50604	1252	0	2	0.001	0.0361747085	5.1769094863	Up	0.201316	0.26783401
201477	1258	0	2	0.001	0.0360021741	5.1700121263	Up	0.201316	0.2707124717
NM_001257135	3808	0	6	0.001	0.0356807261	5.1570730706	Up	0.0094264	0.0170163682
26154	9112	4	124	0.0086463071	0.3081678635	5.1554885327	Up	5.25E-36	3.84E-35
200879	2478	2	62	0.015896923	0.5665911163	5.1554885327	Up	1.40E-18	6.47E-18
22953	1908	0	3	0.001	0.0356059238	5.1540453779	Up	0.0936474	0.1385168177
563	1278	0	2	0.001	0.0354387598	5.1472562123	Up	0.201316	0.2692166052
6401	3875	0	6	0.001	0.0350637949	5.1319102389	Up	0.0094264	0.0169797057
84699	2586	0	4	0.001	0.0350276373	5.1304217734	Up	0.0435624	0.0697825486
100506474	1944	0	3	0.001	0.0349465548	5.1270783303	Up	0.0936474	0.1383721584
3233	1298	0	2	0.001	0.034892708	5.1248536652	Up	0.201316	0.2716458945
6441	1299	0	2	0.001	0.0348658468	5.1237426178	Up	0.201316	0.2714467552
387332	1304	0	2	0.001	0.0347321588	5.118200179	Up	0.201316	0.2675437275
439996	1972	0	3	0.001	0.0344503563	5.1064469976	Up	0.0936474	0.1384945428
3948	1318	0	2	0.001	0.0343632284	5.1027936782	Up	0.201316	0.27399772
8277	2652	0	4	0.001	0.0341559088	5.0940632731	Up	0.0435624	0.0693116975
163589	3978	0	6	0.001	0.0341559088	5.0940632731	Up	0.0094264	0.0169763806
378925	1328	0	2	0.001	0.0341044692	5.0918889019	Up	0.201316	0.2682414654
29842	9306	0	14	0.001	0.0340678213	5.0903377835	Up	2.07E-05	4.97E-05
417	1335	0	2	0.001	0.0339256442	5.0843043066	Up	0.201316	0.2731286559
392232	2678	0	4	0.001	0.033824298	5.0799880879	Up	0.0435624	0.0694258057
55891	671	0	1	0.001	0.0337486848	5.076759377	Up	0.432776	0.5106523587
57549	4048	0	6	0.001	0.0335652681	5.0688972592	Up	0.0094264	0.0169747185
6355	1351	0	2	0.001	0.0335238601	5.0671163739	Up	0.201316	0.2713075314
246	2707	0	4	0.001	0.0334619394	5.064449161	Up	0.0435624	0.0692458062
157574	1362	0	2	0.001	0.0332531094	5.0554173452	Up	0.201316	0.2709501821
3174	4101	0	6	0.001	0.0331314814	5.0501308056	Up	0.0094264	0.0169564572
131540	1370	0	2	0.001	0.0330589307	5.0469681554	Up	0.201316	0.2689233196
5950	941	14	400	0.2930372222	9.6260860875	5.03779349	Up	6.91E-112	1.38E-110
6286	510	6	171	0.2317210303	7.5928585217	5.0341822364	Up	1.32E-48	1.23E-47
1470	694	0	1	0.001	0.0326302126	5.0281364806	Up	0.432776	0.5084668775
56936	1388	0	2	0.001	0.0326302126	5.0281364806	Up	0.201316	0.2688061842
51676	2781	0	4	0.001	0.0325715462	5.0255403039	Up	0.0435624	0.0699348192
10586	2785	0	4	0.001	0.0325247648	5.023466721	Up	0.0435624	0.0697764716
85479	1398	0	2	0.001	0.0323968062	5.0177796878	Up	0.201316	0.2709303569
644669	2097	0	3	0.001	0.0323968062	5.0177796878	Up	0.0936474	0.1380948151
26251	1401	0	2	0.001	0.032327434	5.0146870928	Up	0.201316	0.2703961726
NM_001256305	2803	0	4	0.001	0.0323159009	5.0141723042	Up	0.0435624	0.0692577771
552860	701	0	1	0.001	0.0323043759	5.0136576992	Up	0.432776	0.5110457735
220108	4916	0	7	0.001	0.0322452345	5.0110140549	Up	0.00438492	0.0082702865
100133121	703	0	1	0.001	0.0322124716	5.0095474541	Up	0.432776	0.5077857214
401250	709	0	1	0.001	0.0319398696	4.997286516	Up	0.432776	0.5073002975
1589	2131	0	3	0.001	0.0318799167	4.9945759562	Up	0.0936474	0.1385056793
116372	2683	3	83	0.02202343	0.7005462185	4.9913691529	Up	4.02E-24	2.19E-23
3851	2147	0	3	0.001	0.0316423393	4.9837843581	Up	0.0936474	0.138161276
55655	3590	0	5	0.001	0.0315395091	4.9790882994	Up	0.0202642	0.0345462444
399888	1437	0	2	0.001	0.0315175609	4.9780839868	Up	0.201316	0.2700806118
652995	1441	0	2	0.001	0.0314300729	4.974073713	Up	0.201316	0.2695497698
3760	2890	0	4	0.001	0.0313430692	4.9700745558	Up	0.0435624	0.069831203
168433	1446	0	2	0.001	0.0313213935	4.9690764963	Up	0.201316	0.2735726035
388531	2894	0	4	0.001	0.0312997478	4.9680791267	Up	0.0435624	0.0696006969
56660	1449	0	2	0.001	0.0312565459	4.9660864537	Up	0.201316	0.2722650874
3010	725	0	1	0.001	0.0312349897	4.9650911483	Up	0.432776	0.5082720751
11309	4362	0	6	0.001	0.0311490612	4.9611167793	Up	0.0094264	0.0169547991
2558	2910	0	4	0.001	0.0311276529	4.9601248954	Up	0.0435624	0.0693837221
NR_047514	4374	0	6	0.001	0.0310636043	4.9571533289	Up	0.0094264	0.0169863599
4049	1459	0	2	0.001	0.0310423133	4.9561641653	Up	0.201316	0.2685722193
2042	5837	0	8	0.001	0.0310369951	4.9559169803	Up	0.00203976	0.0040215785
79570	2930	0	4	0.001	0.0309151775	4.9502433839	Up	0.0435624	0.0695101261
163223	2934	0	4	0.001	0.03087303	4.9482751775	Up	0.0435624	0.0694739637
84502	4404	0	6	0.001	0.0308519993	4.9472920804	Up	0.0094264	0.0170096905
NM_001256307	2937	0	4	0.001	0.0308414948	4.9468007829	Up	0.0435624	0.0696672657
10655	2944	0	4	0.001	0.0307681624	4.9433663772	Up	0.0435624	0.0692039405
9075	3163	4	107	0.0249083624	0.7660620692	4.9427592087	Up	1.33E-30	8.60E-30
170393	738	0	1	0.001	0.0306847798	4.9394513272	Up	0.432776	0.5092150056
145814	1483	0	2	0.001	0.0305399427	4.9326254508	Up	0.201316	0.2732092664
127003	742	0	1	0.001	0.0305193632	4.9316529566	Up	0.432776	0.5117028136
NR_047515	1489	0	2	0.001	0.0304168805	4.9268002946	Up	0.201316	0.2730078292
142910	1496	0	2	0.001	0.0302745555	4.9200338733	Up	0.201316	0.2682608989
129607	3014	0	4	0.001	0.0300535734	4.9094646316	Up	0.0435624	0.0696188394
140	2261	0	3	0.001	0.0300469273	4.9091455572	Up	0.0936474	0.1381834439
58	1509	0	2	0.001	0.0300137409	4.9075512427	Up	0.201316	0.2703172133
84659	1511	0	2	0.001	0.0299740139	4.9056403881	Up	0.201316	0.2733706303
51090	1514	0	2	0.001	0.0299146202	4.9027788432	Up	0.201316	0.2678727619
53836	1521	0	2	0.001	0.0297769461	4.8961238955	Up	0.201316	0.2713274117
NM_001256270	2296	0	3	0.001	0.0295888948	4.8869839073	Up	0.0936474	0.1382167091
11061	1538	0	2	0.001	0.0294478121	4.8800885453	Up	0.201316	0.2725456491
26583	1540	0	2	0.001	0.0294095682	4.8782136976	Up	0.201316	0.2676597649
342538	770	0	1	0.001	0.0294095682	4.8782136976	Up	0.432776	0.5111770465
64066	1647	2	51	0.0239177748	0.7012226737	4.8737175643	Up	4.40E-15	1.79E-14
3973	3093	0	4	0.001	0.0292859586	4.8721372151	Up	0.0435624	0.0697947059
51162	1548	0	2	0.001	0.0292575808	4.8707385771	Up	0.201316	0.2717455738
1053	1550	0	2	0.001	0.0292198291	4.8688758331	Up	0.201316	0.2723451889
170392	2361	0	3	0.001	0.0287742916	4.8467085077	Up	0.0936474	0.1381058874
NR_046219	1574	0	2	0.001	0.0287742916	4.8467085077	Up	0.201316	0.2677565397
64094	3150	0	4	0.001	0.0287560222	4.8457922199	Up	0.0435624	0.0696430442
284798	3159	0	4	0.001	0.0286740963	4.8416761115	Up	0.0435624	0.0698921165
55937	790	0	1	0.001	0.0286650222	4.8412194902	Up	0.432776	0.5122296633
100498859	791	0	1	0.001	0.0286287832	4.8393944487	Up	0.432776	0.5068158008
NR_045830	1593	0	2	0.001	0.0284310954	4.8293977817	Up	0.201316	0.2703566872
200420	1608	0	2	0.001	0.02816588	4.815876642	Up	0.201316	0.2708312747
8698	1612	0	2	0.001	0.0280959895	4.8122923047	Up	0.201316	0.271466656
NM_001257400	806	0	1	0.001	0.0280959895	4.8122923047	Up	0.432776	0.5088244035
644168	807	0	1	0.001	0.0280611741	4.8105034699	Up	0.432776	0.5099980118
27306	1615	0	2	0.001	0.0280437988	4.8096098836	Up	0.201316	0.2687476548
85320	4862	0	6	0.001	0.0279457435	4.8045566559	Up	0.0094264	0.0169713954
283601	1627	0	2	0.001	0.0278369607	4.7989297975	Up	0.201316	0.270811467
8942	1774	29	698	0.3219798984	8.9100713245	4.7903944534	Up	8.11E-189	2.74E-187
NM_001256870	1639	0	2	0.001	0.0276331513	4.7883281941	Up	0.201316	0.2726861468
399967	1640	0	2	0.001	0.0276163019	4.7874482337	Up	0.201316	0.270732265
201625	9542	1	24	0.0020641676	0.0569575373	4.786254723	Up	1.41E-07	3.98E-07
NR_046018	1651	0	2	0.001	0.0274323047	4.7778039283	Up	0.201316	0.2711088877
1006	4962	0	6	0.001	0.0273825484	4.775184814	Up	0.0094264	0.0169730568
285555	1654	0	2	0.001	0.0273825484	4.775184814	Up	0.201316	0.2703369488
1233	1657	0	2	0.001	0.0273329723	4.772570446	Up	0.201316	0.2731689552
144809	3318	0	4	0.001	0.0273000211	4.7708301623	Up	0.0435624	0.0694438571
6406	1663	0	2	0.001	0.0272343566	4.7673558799	Up	0.201316	0.2686111852
760	1666	0	2	0.001	0.0271853152	4.7647556479	Up	0.201316	0.2685137917
345222	1670	0	2	0.001	0.0271202006	4.7612959459	Up	0.201316	0.2705344625
2705	1674	0	2	0.001	0.0270553973	4.7578445207	Up	0.201316	0.2694124846
NM_001256708	1674	0	2	0.001	0.0270553973	4.7578445207	Up	0.201316	0.2690601067
919	1690	0	2	0.001	0.0267992515	4.744120802	Up	0.201316	0.2721650267
51237	845	0	1	0.001	0.0267992515	4.744120802	Up	0.432776	0.5103576949
399947	5937	0	7	0.001	0.0266999449	4.7387648575	Up	0.00438492	0.0082668956
139081	1707	0	2	0.001	0.026532358	4.7296809902	Up	0.201316	0.2701397234
3792	2562	0	3	0.001	0.0265168238	4.7288360736	Up	0.0936474	0.1380394797
2701	1710	0	2	0.001	0.02648581	4.7271477234	Up	0.201316	0.2695301491
50700	1714	0	2	0.001	0.0264239994	4.7237769391	Up	0.201316	0.2686501624
6514	3439	0	4	0.001	0.0263394795	4.7191549327	Up	0.0435624	0.0694137766
57501	1730	0	2	0.001	0.0261796156	4.7103720107	Up	0.201316	0.2710691939
338	14121	7	159	0.009763757	0.2549828933	4.7068202555	Up	1.08E-43	9.19E-43
89846	3470	0	4	0.001	0.0261041701	4.7062083858	Up	0.0435624	0.0695886072
NM_001256372	3482	0	4	0.001	0.0260142074	4.7012278456	Up	0.0435624	0.0697703956
1602	5246	0	6	0.001	0.0259001535	4.6948887417	Up	0.0094264	0.0170113594
80150	2424	2	45	0.0162510624	0.4203966743	4.6931453186	Up	3.44E-13	1.30E-12
64180	1756	0	2	0.001	0.0257919903	4.6888512037	Up	0.201316	0.27248548
100505591	878	0	1	0.001	0.0257919903	4.6888512037	Up	0.432776	0.5106196015
441631	5562	7	157	0.0247885676	0.6392165949	4.6885580491	Up	4.60E-43	3.86E-42
4319	1777	8	179	0.0886720881	2.281103425	4.6851079995	Up	6.87E-49	6.45E-48
5340	3538	0	4	0.001	0.0256024506	4.6782100005	Up	0.0435624	0.0696248891
151658	1774	0	2	0.001	0.0255302903	4.6741380389	Up	0.201316	0.269079659
100287898	1775	0	2	0.001	0.0255159071	4.6733250239	Up	0.201316	0.2704159197
NM_001256822	1777	0	2	0.001	0.0254871891	4.6717003672	Up	0.201316	0.2701791454
4588	8003	0	9	0.001	0.0254664885	4.6705281408	Up	0.000948846	0.0019427947
1159	1779	0	2	0.001	0.0254585357	4.6700775379	Up	0.201316	0.2733908142
389799	1789	0	2	0.001	0.0253162298	4.6619906612	Up	0.201316	0.2676017336
147719	1792	0	2	0.001	0.0252738477	4.6595734112	Up	0.201316	0.26890379
6736	897	0	1	0.001	0.0252456717	4.6579641583	Up	0.432776	0.5101941397
100134015	1794	0	2	0.001	0.0252456717	4.6579641583	Up	0.201316	0.2696282814
259215	898	0	1	0.001	0.0252175585	4.6563566985	Up	0.432776	0.5066545075
83894	1798	0	2	0.001	0.0251895078	4.6547510277	Up	0.201316	0.2704356696
6096	3604	0	4	0.001	0.0251335933	4.6515450374	Up	0.0435624	0.0696067434
NM_001256282	1807	0	2	0.001	0.0250640482	4.6475475424	Up	0.201316	0.2698640907
121273	904	0	1	0.001	0.0250501853	4.6467493708	Up	0.432776	0.5095409658
170691	6331	0	7	0.001	0.0250383151	4.6460655751	Up	0.00438492	0.0082745289
221191	1810	0	2	0.001	0.0250225055	4.6451543512	Up	0.201316	0.2738153655
255798	1810	0	2	0.001	0.0250225055	4.6451543512	Up	0.201316	0.2714268574
342931	908	0	1	0.001	0.0249398321	4.6403798459	Up	0.432776	0.5066222612
85329	1823	0	2	0.001	0.0248440675	4.6348294872	Up	0.201316	0.2696086492
344905	3657	0	4	0.001	0.0247693383	4.6304834219	Up	0.0435624	0.0693957408
2741	1835	0	2	0.001	0.0246815995	4.6253639855	Up	0.201316	0.2678146382
83643	2753	0	3	0.001	0.0246771168	4.6251019393	Up	0.0936474	0.1381391153
NM_001258321	3683	0	4	0.001	0.0245944801	4.6202626513	Up	0.0435624	0.0699470295
1414	921	0	1	0.001	0.024587804	4.6198709871	Up	0.432776	0.5086618294
70	3693	0	4	0.001	0.0245278825	4.616350786	Up	0.0435624	0.069685443
658	5560	0	6	0.001	0.024437447	4.6110216663	Up	0.0094264	0.0170030181
115650	934	0	1	0.001	0.0242455755	4.5996495935	Up	0.432776	0.5084993591
9046	1870	0	2	0.001	0.0242196444	4.5981057784	Up	0.201316	0.2729675774
100289650	1873	0	2	0.001	0.0241808516	4.595793149	Up	0.201316	0.2734513838
151234	1875	0	2	0.001	0.0241550587	4.5942534529	Up	0.201316	0.2719851027
283677	938	0	1	0.001	0.0241421829	4.5934842207	Up	0.432776	0.5121637478
7941	1880	0	2	0.001	0.0240908165	4.5904113867	Up	0.201316	0.2704949367
6425	1883	0	2	0.001	0.024052435	4.5881110486	Up	0.201316	0.2702777509
NR_046430	1883	0	2	0.001	0.024052435	4.5881110486	Up	0.201316	0.2737951189
NR_046433	1884	0	2	0.001	0.0240396683	4.5873450836	Up	0.201316	0.2730279596
139728	1888	0	2	0.001	0.0239887368	4.5842852839	Up	0.201316	0.273734397
646892	1892	0	2	0.001	0.0239380206	4.5812319599	Up	0.201316	0.2741194246
256646	3795	0	4	0.001	0.0238686351	4.5770441629	Up	0.0435624	0.0694799881
8424	1901	0	2	0.001	0.0238246897	4.5743855166	Up	0.201316	0.2716857574
26248	951	0	1	0.001	0.0238121635	4.5736268024	Up	0.432776	0.509834687
150280	1909	0	2	0.001	0.0237248481	4.5683269458	Up	0.201316	0.2690405571
401190	3821	0	4	0.001	0.0237062209	4.5671937909	Up	0.0435624	0.0694017517
2649	1918	0	2	0.001	0.0236135219	4.5615413282	Up	0.201316	0.2699624663
349565	1919	0	2	0.001	0.0236012168	4.560789337	Up	0.201316	0.2681637593
1356	4674	6	123	0.0252840662	0.5959307242	4.5588442269	Up	1.77E-33	1.23E-32
5671	1922	0	2	0.001	0.0235643783	4.5585357124	Up	0.201316	0.2743021845
54831	1924	0	2	0.001	0.0235398831	4.5570352494	Up	0.201316	0.2706531093
170850	3854	0	4	0.001	0.0235032356	4.5547874769	Up	0.0435624	0.0692398223
100132916	967	0	1	0.001	0.023418167	4.5495562537	Up	0.432776	0.5084019268
15	1935	0	2	0.001	0.0234060646	4.5488104822	Up	0.201316	0.2700609137
218	1789	0	2	0.001	0.0232977032	4.5421158296	Up	0.201316	0.2731488041
441374	1948	0	2	0.001	0.023249864	4.5391503711	Up	0.201316	0.2723051322
400629	1951	0	2	0.001	0.0232141133	4.5369302706	Up	0.201316	0.2684164689
10143	1952	0	2	0.001	0.0232022208	4.5361909957	Up	0.201316	0.274099133
497190	1954	0	2	0.001	0.0231784724	4.5347135812	Up	0.201316	0.2738761234
56301	1962	0	2	0.001	0.0230839628	4.528819007	Up	0.201316	0.2728669999
NM_001256237	1967	0	2	0.001	0.0230252847	4.5251470909	Up	0.201316	0.2681831816
29943	3847	2	40	0.0102398168	0.235460021	4.5232203172	Up	1.27E-11	4.49E-11
91543	3512	8	160	0.0448662587	1.0316796137	4.5232203172	Up	5.98E-43	5.00E-42
339521	988	0	1	0.001	0.0229204125	4.5185611016	Up	0.432776	0.5092475829
254272	1978	0	2	0.001	0.0228972371	4.5171016225	Up	0.201316	0.2722450693
220429	2972	0	3	0.001	0.0228587155	4.5146724334	Up	0.0936474	0.1382388947
3362	1984	0	2	0.001	0.0228279915	4.5127320228	Up	0.201316	0.2722050421
100506241	992	0	1	0.001	0.0228279915	4.5127320228	Up	0.432776	0.5102922603
51764	1001	0	1	0.001	0.0226227448	4.4997020744	Up	0.432776	0.510947363
1748	2012	0	2	0.001	0.0225103057	4.4925137434	Up	0.201316	0.2720450509
653501	4028	0	4	0.001	0.0224879519	4.4910803652	Up	0.0435624	0.0698799253
90113	4040	0	4	0.001	0.022421156	4.4867887556	Up	0.0435624	0.0693057022
6527	2029	0	2	0.001	0.0223217028	4.4803751835	Up	0.201316	0.2702974807
1493	2033	0	2	0.001	0.0222777841	4.4775338334	Up	0.201316	0.2715662037
79370	2039	0	2	0.001	0.0222122291	4.4732822732	Up	0.201316	0.2692753391
9399	2041	0	2	0.001	0.022190463	4.4718678662	Up	0.201316	0.2694320882
NM_001258220	2043	0	2	0.001	0.0221687396	4.4704548445	Up	0.201316	0.2711485931
NR_046099	2043	0	2	0.001	0.0221687396	4.4704548445	Up	0.201316	0.2711684502
124535	4107	0	4	0.001	0.0220553859	4.4630591012	Up	0.0435624	0.0697157594
9132	4116	0	4	0.001	0.0220071599	4.4599010663	Up	0.0435624	0.0692697522
26074	4120	0	4	0.001	0.0219857937	4.4584997111	Up	0.0435624	0.0694679403
90865	2718	20	382	0.1449322118	3.1826822638	4.4567929554	Up	1.24E-99	2.21E-98
200350	2067	0	2	0.001	0.0219113377	4.4536056598	Up	0.201316	0.2712876539
NM_001258354	4137	0	4	0.001	0.0218954484	4.452559091	Up	0.0435624	0.0693657019
2867	2069	0	2	0.001	0.0218901571	4.4522104034	Up	0.201316	0.2733504494
671	1901	1	19	0.010361014	0.2263345518	4.4492197357	Up	5.27E-06	1.33E-05
619351	1413	1	19	0.0139393401	0.3045024649	4.4492197357	Up	5.27E-06	1.33E-05
3549	2074	0	2	0.001	0.0218373843	4.4487281544	Up	0.201316	0.2742412374
27022	2078	0	2	0.001	0.0217953489	4.4459483943	Up	0.201316	0.267989085
147658	2086	0	2	0.001	0.0217117618	4.4404048907	Up	0.201316	0.2719251809
338588	1045	0	1	0.001	0.0216702082	4.4376411062	Up	0.432776	0.5111114016
268	2065	17	320	0.1621486144	3.5092094948	4.4357574759	Up	1.86E-83	2.78E-82
9332	4190	0	4	0.001	0.0216184893	4.4341938046	Up	0.0435624	0.0697400316
NR_047566	4193	0	4	0.001	0.0216030217	4.4331612184	Up	0.0435624	0.0698251175
408263	2126	0	2	0.001	0.021303262	4.4130024517	Up	0.201316	0.2680278819
85009	2127	0	2	0.001	0.0212932464	4.4123240153	Up	0.201316	0.2692557583
50624	2128	0	2	0.001	0.0212832402	4.4116458977	Up	0.201316	0.2734917784
440925	2129	0	2	0.001	0.0212732433	4.4109680988	Up	0.201316	0.2680666899
283480	2130	0	2	0.001	0.0212632559	4.4102906181	Up	0.201316	0.2698444241
25770	1070	0	1	0.001	0.0211638949	4.4035332519	Up	0.432776	0.5072033241
729080	1070	0	1	0.001	0.0211638949	4.4035332519	Up	0.432776	0.5103904186
8843	2152	0	2	0.001	0.0210458806	4.3954659707	Up	0.201316	0.2703764285
23263	6456	0	6	0.001	0.0210458806	4.3954659707	Up	0.0094264	0.0170063536
2856	1077	0	1	0.001	0.0210263394	4.3941257987	Up	0.432776	0.5116041499
4222	2157	0	2	0.001	0.0209970955	4.3921178721	Up	0.201316	0.271586122
26253	2158	0	2	0.001	0.0209873656	4.3914491837	Up	0.201316	0.273896382
64407	2158	0	2	0.001	0.0209873656	4.3914491837	Up	0.201316	0.2727664964
83690	4334	0	4	0.001	0.0209002008	4.3854448951	Up	0.0435624	0.0694197906
9947	4337	0	4	0.001	0.0208857436	4.3844466054	Up	0.0435624	0.0693897309
5139	7319	3	54	0.0080733519	0.1670788149	4.3712172237	Up	5.18E-15	2.10E-14
6899	2082	1	18	0.0094602726	0.1957812754	4.3712172237	Up	1.08E-05	2.66E-05
100462983	1383	1	18	0.0142417119	0.2947336337	4.3712172237	Up	1.08E-05	2.66E-05
84839	2190	0	2	0.001	0.0206807009	4.3702131787	Up	0.201316	0.2683970128
492	6574	0	6	0.001	0.0206681176	4.3693350929	Up	0.0094264	0.0169697343
27288	2215	0	2	0.001	0.0204472844	4.3538373498	Up	0.201316	0.2702383001
8856	4446	0	4	0.001	0.0203737	4.3486361002	Up	0.0435624	0.0695221886
NR_047527	2225	0	2	0.001	0.0203553865	4.3473387125	Up	0.201316	0.2696675543
6288	678	6	106	0.1743034299	3.5404261906	4.3442501761	Up	3.38E-28	2.05E-27
NM_001256732	4465	0	4	0.001	0.0202870034	4.3424838732	Up	0.0435624	0.0697643207
285888	2234	0	2	0.001	0.0202733818	4.3415148627	Up	0.201316	0.2727865911
55089	3999	63	1110	0.3102941029	6.2856609023	4.34035626	Up	1.90E-281	9.46E-280
100192379	2241	0	2	0.001	0.0202100558	4.3370013997	Up	0.201316	0.2736130339
64127	4485	0	4	0.001	0.0201965374	4.3360360634	Up	0.0435624	0.0693717076
3290	1479	98	1721	1.3050954582	26.3506947286	4.3356137602	Up	0	0
442497	2247	0	2	0.001	0.0201560904	4.333143924	Up	0.201316	0.2680860982
344875	2249	0	2	0.001	0.0201381659	4.3318603874	Up	0.201316	0.2743631586
653645	1129	0	1	0.001	0.0200578986	4.3260985624	Up	0.432776	0.506783534
148198	2260	0	2	0.001	0.0200401482	4.3248212759	Up	0.201316	0.2723652216
201516	2260	0	2	0.001	0.0200401482	4.3248212759	Up	0.201316	0.2722250543
606293	1146	0	1	0.001	0.0197603556	4.3045370045	Up	0.432776	0.5075914404
153910	2293	0	2	0.001	0.0197517379	4.3039076936	Up	0.201316	0.2690014666
727764	2293	0	2	0.001	0.0197517379	4.3039076936	Up	0.201316	0.2717256321
29034	2306	0	2	0.001	0.0196403881	4.2957515356	Up	0.201316	0.2721450234
54898	4079	2	34	0.0096574099	0.1887576601	4.2887550635	Up	9.30E-10	2.97E-09
148696	4241	2	34	0.009288511	0.1815473935	4.2887550635	Up	9.30E-10	2.98E-09
10344	562	4	68	0.1401871002	2.7400088815	4.2887550635	Up	2.18E-18	9.99E-18
728724	1164	0	1	0.001	0.0194547831	4.2820529903	Up	0.432776	0.5079153247
121278	2360	0	2	0.001	0.0191909894	4.262357189	Up	0.201316	0.2736534763
642623	1182	0	1	0.001	0.0191585174	4.259914013	Up	0.432776	0.5072679689
389692	2373	0	2	0.001	0.0190858555	4.254431948	Up	0.201316	0.2742818658
25805	1732	14	232	0.1592078673	3.0333286749	4.2519182954	Up	2.94E-59	3.24E-58
253935	2383	0	2	0.001	0.0190057638	4.248365097	Up	0.201316	0.2701594329
6869	4795	0	4	0.001	0.0188908175	4.2396132333	Up	0.0435624	0.0696551528
352999	1200	0	1	0.001	0.0188711396	4.2381096427	Up	0.432776	0.5080125706
3	1201	0	1	0.001	0.0188554267	4.2369078975	Up	0.432776	0.5091498636
1638	2403	0	2	0.001	0.0188475801	4.2363074001	Up	0.201316	0.2743834893
5625	2423	0	2	0.001	0.0186920079	4.2243496438	Up	0.201316	0.2709105347
100505746	2425	0	2	0.001	0.0186765918	4.2231593013	Up	0.201316	0.2715462884
2529	2428	0	2	0.001	0.0186535153	4.221375627	Up	0.201316	0.2676404184
NM_001256185	2440	0	2	0.001	0.0185617767	4.2142629008	Up	0.201316	0.269687195
3822	1223	0	1	0.001	0.0185162449	4.2107196447	Up	0.432776	0.5101614413
283847	2446	0	2	0.001	0.0185162449	4.2107196447	Up	0.201316	0.2700018367
170067	2454	0	2	0.001	0.0184558823	4.2060087996	Up	0.201316	0.2701003128
8626	4927	0	4	0.001	0.0183847108	4.2004345769	Up	0.0435624	0.0695402902
NM_001256415	4931	0	4	0.001	0.0183697972	4.1992637957	Up	0.0435624	0.0692278575
170690	4974	0	4	0.001	0.0182109912	4.186737541	Up	0.0435624	0.0693176938
388228	5010	0	4	0.001	0.0180801337	4.1763334451	Up	0.0435624	0.0698068673
171484	1255	0	1	0.001	0.0180441175	4.1734566844	Up	0.432776	0.5081098537
7042	5966	31	486	0.1023441024	1.8447282292	4.1719084155	Up	7.26E-121	1.57E-119
285456	3773	0	3	0.001	0.0180058581	4.1703944491	Up	0.0936474	0.138028418
8778	2523	0	2	0.001	0.0179511435	4.1660038422	Up	0.201316	0.2706135488
11166	2537	0	2	0.001	0.0178520832	4.1580205292	Up	0.201316	0.268008482
3892	2091	4	62	0.0376782163	0.6714551824	4.1554885327	Up	1.52E-16	6.55E-16
91683	3632	4	62	0.0216919467	0.3865673971	4.1554885327	Up	1.52E-16	6.55E-16
55867	2545	0	2	0.001	0.0177959666	4.1534783923	Up	0.201316	0.2687281507
55808	2550	0	2	0.001	0.0177610726	4.1506468015	Up	0.201316	0.2691578969
1562	2562	0	2	0.001	0.0176778825	4.1438735729	Up	0.201316	0.2692949228
NM_001256654	5131	0	4	0.001	0.0176537654	4.141904023	Up	0.0435624	0.0696612088
100130386	2579	0	2	0.001	0.0175613552	4.1343322754	Up	0.201316	0.268845218
283403	1292	0	1	0.001	0.0175273742	4.1315379785	Up	0.432776	0.5118015153
1141	5731	1	15	0.0034367977	0.0592707229	4.1081828179	Up	9.19E-05	0.0002079448
8332	470	2	30	0.0838139897	1.4454489907	4.1081828179	Up	1.58E-08	4.74E-08
7274	2633	0	2	0.001	0.0172011907	4.1044365272	Up	0.201316	0.2708708989
3067	2646	0	2	0.001	0.0171166799	4.0973309869	Up	0.201316	0.2719451519
1896	5296	0	4	0.001	0.0171037519	4.0962409264	Up	0.0435624	0.0692997079
8395	2654	0	2	0.001	0.0170650848	4.0929756778	Up	0.201316	0.2731085107
93649	6950	12	178	0.0340079786	0.5799820746	4.0920631525	Up	1.28E-44	1.11E-43
4914	2663	0	2	0.001	0.0170074108	4.08809162	Up	0.201316	0.2730883685
55613	2675	0	2	0.001	0.0169311159	4.081605157	Up	0.201316	0.2678921421
9622	1347	0	1	0.001	0.0168117057	4.0713941978	Up	0.432776	0.5094105317
845	2716	0	2	0.001	0.0166755284	4.059660569	Up	0.201316	0.2682803353
51085	3288	2	29	0.0119807102	0.1997310396	4.0592732174	Up	3.20E-08	9.40E-08
57156	5434	0	4	0.001	0.0166693909	4.059129483	Up	0.0435624	0.0699226131
344807	1365	0	1	0.001	0.0165900128	4.0522430974	Up	0.432776	0.5085968288
353514	1365	0	1	0.001	0.0165900128	4.0522430974	Up	0.432776	0.5093453396
389432	6324	12	173	0.0373743597	0.6194890229	4.0509579492	Up	4.24E-43	3.56E-42
399876	1369	0	1	0.001	0.0165415395	4.048021602	Up	0.432776	0.5121307964
653190	2740	0	2	0.001	0.0165294653	4.0469681554	Up	0.201316	0.2686696552
9154	2750	0	2	0.001	0.0164693582	4.0417124299	Up	0.201316	0.2712677793
9844	5539	0	4	0.001	0.0163533977	4.0315185101	Up	0.0435624	0.0694378389
148345	2779	0	2	0.001	0.0162974937	4.026578214	Up	0.201316	0.2741397193
403314	2786	0	2	0.001	0.0162565452	4.0229487906	Up	0.201316	0.26756306
9407	2800	0	2	0.001	0.0161752625	4.0157172214	Up	0.201316	0.2734110011
120939	2800	0	2	0.001	0.0161752625	4.0157172214	Up	0.201316	0.272907222
55800	6081	1	14	0.0032389883	0.0521353635	4.0086471443	Up	0.0001864656	0.0004107871
51557	5634	0	4	0.001	0.0160776482	4.0069844848	Up	0.0435624	0.0694077636
NR_046385	4243	0	3	0.001	0.0160113369	4.0010218706	Up	0.0936474	0.138227801
257240	2840	0	2	0.001	0.0159474419	3.9952531188	Up	0.201316	0.2741803175
66037	2842	0	2	0.001	0.0159362192	3.994237494	Up	0.201316	0.2708510854
146547	2846	0	2	0.001	0.0159138212	3.9922083867	Up	0.201316	0.273431191
27134	2859	0	2	0.001	0.0158414603	3.9856334286	Up	0.201316	0.2683386614
1581	2875	0	2	0.001	0.0157532991	3.9775820925	Up	0.201316	0.2677178214
3248	2880	0	2	0.001	0.0157259497	3.9750752369	Up	0.201316	0.2725055334
6663	2882	0	2	0.001	0.0157150364	3.974073713	Up	0.201316	0.2701988608
387914	2889	0	2	0.001	0.0156769592	3.9705738447	Up	0.201316	0.2739369082
400710	1451	0	1	0.001	0.0156067316	3.9640965292	Up	0.432776	0.5082071741
126353	2907	0	2	0.001	0.0155798882	3.9616129771	Up	0.201316	0.2706728939
5023	2910	0	2	0.001	0.0155638265	3.9601248954	Up	0.201316	0.2683775595
5334	6608	2	27	0.0059613461	0.0925279847	3.9561797244	Up	1.30E-07	3.69E-07
84894	2932	0	2	0.001	0.0154470447	3.9492589451	Up	0.201316	0.2685527406
NR_045862	5901	0	4	0.001	0.0153501898	3.9401845902	Up	0.0435624	0.0698738313
64067	5939	0	4	0.001	0.0152519734	3.9309240159	Up	0.0435624	0.0691919882
10859	2971	0	2	0.001	0.015244273	3.9301954434	Up	0.201316	0.2728267896
200373	2982	0	2	0.001	0.0151880399	3.9248637909	Up	0.201316	0.2740382762
166979	2984	0	2	0.001	0.0151778603	3.923896513	Up	0.201316	0.2693732859
9576	2989	0	2	0.001	0.0151524707	3.9214811515	Up	0.201316	0.2721050256
100507679	6005	0	4	0.001	0.0150843414	3.9149798026	Up	0.0435624	0.06918004
89883	1502	0	1	0.001	0.0150768093	3.9142592357	Up	0.432776	0.5074943556
121340	3010	0	2	0.001	0.0150467558	3.9113805616	Up	0.201316	0.2679115251
729956	6035	0	4	0.001	0.0150093571	3.9077902776	Up	0.0435624	0.0694619179
643596	1514	0	1	0.001	0.0149573101	3.9027788432	Up	0.432776	0.5095735848
56521	1218	1	13	0.0161710079	0.2416993249	3.9017319404	Up	0.000377088	0.0008058301
3779	1518	0	1	0.001	0.0149178969	3.8989722578	Up	0.432776	0.5126915476
388960	3045	0	2	0.001	0.0148738046	3.8947018204	Up	0.201316	0.2684748541
55959	4248	92	1185	0.4265674334	6.3170340189	3.88840161	Up	2.34E-277	1.14E-275
100631383	3060	0	2	0.001	0.0148008938	3.8876123956	Up	0.201316	0.2691970329
3101	3080	0	2	0.001	0.0147047841	3.8782136976	Up	0.201316	0.2676210746
400360	3080	0	2	0.001	0.0147047841	3.8782136976	Up	0.201316	0.2710890393
92558	3081	0	2	0.001	0.0147000114	3.8777453662	Up	0.201316	0.2730682292
203430	2648	8	102	0.0595054005	0.8722913471	3.8737175643	Up	3.68E-25	2.07E-24
126669	6186	0	4	0.001	0.0146429793	3.8721372151	Up	0.0435624	0.0699043119
349334	3109	0	2	0.001	0.0145676214	3.8646934319	Up	0.201316	0.2688842632
1244	5051	34	430	0.1325824149	1.9278376626	3.8620222306	Up	3.31E-101	5.97E-100
117245	3127	0	2	0.001	0.0144837656	3.8563648293	Up	0.201316	0.2684943215
641311	1572	0	1	0.001	0.0144054501	3.848542831	Up	0.432776	0.5090847383
29075	1574	0	1	0.001	0.0143871458	3.8467085077	Up	0.432776	0.5115712704
100130449	2017	2	25	0.0195302802	0.2806813029	3.8451484121	Up	5.26E-07	1.43E-06
414260	1131	2	25	0.0348298631	0.5005607321	3.8451484121	Up	5.26E-07	1.43E-06
3135	1578	0	1	0.001	0.0143506765	3.8430468432	Up	0.432776	0.5078829176
169044	6366	0	4	0.001	0.014228946	3.8307568916	Up	0.0435624	0.0696369914
8647	4775	0	3	0.001	0.014227456	3.8306058161	Up	0.0936474	0.1380505433
375612	3191	0	2	0.001	0.0141932733	3.8271354399	Up	0.201316	0.2689819256
151888	3216	0	2	0.001	0.01408294	3.815876642	Up	0.201316	0.2693536908
10777	3241	0	2	0.001	0.0139743089	3.8047050279	Up	0.201316	0.2687086493
3784	3262	0	2	0.001	0.0138843455	3.7953872665	Up	0.201316	0.2682997745
7348	2060	19	228	0.1816647883	2.5063804829	3.786254723	Up	1.43E-53	1.44E-52
56000	1915	2	24	0.0205705353	0.2838061726	3.786254723	Up	1.05E-06	2.80E-06
79092	4186	0	1	0.001	0.0137411211	3.780427806	Up	0.432776	0.5074620023
266743	3302	0	2	0.001	0.0137161523	3.7778039283	Up	0.201316	0.2720050825
27133	3308	0	2	0.001	0.0136912742	3.775184814	Up	0.201316	0.2737141623
400121	3314	0	2	0.001	0.0136664861	3.772570446	Up	0.201316	0.2686306724
10202	1709	8	95	0.0922002929	1.2588121208	3.7711478306	Up	4.58E-23	2.42E-22
6768	3319	0	2	0.001	0.0136458979	3.7703954191	Up	0.201316	0.2720250652
283420	1673	0	1	0.001	0.0135357845	3.7587066032	Up	0.432776	0.5097367423
29106	3366	0	2	0.001	0.013455358	3.7501088719	Up	0.201316	0.2694909162
51050	6732	0	4	0.001	0.013455358	3.7501088719	Up	0.0435624	0.0697218259
6614	6736	0	4	0.001	0.0134473679	3.7492519102	Up	0.0435624	0.069819033
2675	3376	0	2	0.001	0.0134155021	3.7458291445	Up	0.201316	0.2704751781
399827	3384	0	2	0.001	0.013383787	3.7424144801	Up	0.201316	0.2675050707
100169989	1692	0	1	0.001	0.013383787	3.7424144801	Up	0.432776	0.5114397949
56154	10155	0	6	0.001	0.0133798331	3.7419882148	Up	0.0094264	0.0169930192
2912	3389	0	2	0.001	0.013364041	3.7402844117	Up	0.201316	0.2740788444
29947	1705	0	1	0.001	0.0132817405	3.7313723093	Up	0.432776	0.5077209445
23026	7436	2	23	0.0052975491	0.0700434982	3.7248541783	Up	2.10E-06	5.46E-06
100133612	1965	2	23	0.020047112	0.2650602814	3.7248541783	Up	2.10E-06	5.46E-06
3860	1719	0	1	0.001	0.0131735704	3.7195745037	Up	0.432776	0.5069449094
283358	3438	0	2	0.001	0.0131735704	3.7195745037	Up	0.201316	0.2674857464
653643	3449	0	2	0.001	0.0131315555	3.7149659198	Up	0.201316	0.2727263157
133522	10642	5	57	0.0092540348	0.1212916697	3.7122541416	Up	3.49E-14	1.38E-13
84691	1734	0	1	0.001	0.0130596122	3.70704015	Up	0.432776	0.510128747
84740	6810	3	34	0.0086767787	0.1130605721	3.7037925628	Up	6.46E-09	1.98E-08
57568	6501	12	135	0.0363567837	0.470254517	3.6931453186	Up	1.08E-31	7.14E-31
NM_001256213	3504	0	2	0.001	0.0129254381	3.6921412736	Up	0.201316	0.2685917009
645784	1753	0	1	0.001	0.0129180648	3.6913180525	Up	0.432776	0.5109801623
84210	3511	0	2	0.001	0.0128996682	3.6892620523	Up	0.201316	0.2705937729
100128505	1756	0	1	0.001	0.0128959952	3.6888512037	Up	0.432776	0.5081422897
348761	3526	0	2	0.001	0.0128447916	3.6831115739	Up	0.201316	0.2699427854
389206	8850	0	5	0.001	0.0127939929	3.6773946882	Up	0.0202642	0.0345879204
30061	3381	9	100	0.0524302243	0.6697831269	3.6752234106	Up	9.67E-24	5.20E-23
1548	1775	0	1	0.001	0.0127579535	3.6733250239	Up	0.432776	0.5069126261
353189	5334	0	3	0.001	0.0127364272	3.6708887244	Up	0.0936474	0.1380616085
401399	3562	0	2	0.001	0.0127149733	3.6684565321	Up	0.201316	0.2732899246
NM_001258324	3567	0	2	0.001	0.0126971503	3.6664328327	Up	0.201316	0.2736939307
342666	3580	0	2	0.001	0.0126510433	3.6611844611	Up	0.201316	0.2737748753
4675	2761	1	11	0.0071337514	0.0902205877	3.6607238409	Up	0.001523034	0.0030472277
8354	477	2	22	0.082584015	1.0444404307	3.6607238409	Up	4.18E-06	1.06E-05
100129046	1562	1	11	0.0126096591	0.1594744192	3.6607238409	Up	0.001523034	0.0030475592
3321	7253	2	22	0.0054312112	0.0686885545	3.6607238409	Up	4.18E-06	1.06E-05
197342	1335	1	11	0.0147537735	0.1865910432	3.6607238409	Up	0.001523034	0.0030478908
495	3582	0	2	0.001	0.0126439796	3.6603787112	Up	0.201316	0.2726660669
58512	3587	0	2	0.001	0.0126263549	3.6583663033	Up	0.201316	0.2729877019
64518	1795	0	1	0.001	0.0126158036	3.6571602045	Up	0.432776	0.5113412326
85409	1798	0	1	0.001	0.0125947539	3.6547510277	Up	0.432776	0.5070417841
26468	3603	0	2	0.001	0.0125702845	3.6519453968	Up	0.201316	0.2718652855
57663	3607	0	2	0.001	0.0125563446	3.6503446254	Up	0.201316	0.2718453262
100534612	3612	0	2	0.001	0.0125389632	3.6483461557	Up	0.201316	0.2681443398
125931	1809	0	1	0.001	0.0125181689	3.6459516406	Up	0.432776	0.5070740838
647309	3624	0	2	0.001	0.0124974434	3.6435610932	Up	0.201316	0.2676984665
100129935	1831	0	1	0.001	0.0123677594	3.6285122574	Up	0.432776	0.5104231464
23617	1832	0	1	0.001	0.0123610085	3.6277245451	Up	0.432776	0.5104558784
4880	701	4	43	0.1123896581	1.3890881646	3.627556977	Up	8.17E-11	2.77E-10
112885	3671	0	2	0.001	0.012337438	3.6249709341	Up	0.201316	0.271228039
NM_001258016	1845	0	1	0.001	0.0122739119	3.6175232323	Up	0.432776	0.5082396225
327657	1851	0	1	0.001	0.0122341262	3.6128391533	Up	0.432776	0.5099326693
4753	3705	0	2	0.001	0.01222422	3.611670506	Up	0.201316	0.2699231075
NR_046174	1865	0	1	0.001	0.0121422882	3.6019684181	Up	0.432776	0.5124275118
5008	1869	0	1	0.001	0.0121163015	3.5988774795	Up	0.432776	0.5089870815
84152	1871	0	1	0.001	0.0121033498	3.59733449	Up	0.432776	0.5107178858
55718	3745	0	2	0.001	0.0120936542	3.5961783299	Up	0.201316	0.2726058447
4023	3747	0	2	0.001	0.0120871991	3.5954080709	Up	0.201316	0.2712081731
146861	1874	0	1	0.001	0.0120839741	3.5950230956	Up	0.432776	0.507818116
389384	3750	0	2	0.001	0.0120775293	3.5942534529	Up	0.201316	0.272947456
1134	2094	2	21	0.018812118	0.2271025396	3.5936096451	Up	8.29E-06	2.06E-05
115761	3760	0	2	0.001	0.0120454083	3.5904113867	Up	0.201316	0.2716259674
54566	5578	7	73	0.0247174638	0.2963628234	3.5837618591	Up	2.40E-17	1.06E-16
284099	1895	0	1	0.001	0.011950062	3.5789462002	Up	0.432776	0.5076561842
192666	1897	0	1	0.001	0.0119374631	3.5774243698	Up	0.432776	0.5089545376
54845	3806	0	2	0.001	0.0118998253	3.5728684869	Up	0.201316	0.270989841
NM_001256545	7638	0	4	0.001	0.0118593179	3.5679491286	Up	0.0435624	0.0692338394
2833	1914	0	1	0.001	0.0118314355	3.5645532187	Up	0.432776	0.508629327
7015	3829	0	2	0.001	0.0118283455	3.5641763884	Up	0.201316	0.2687866716
8638	1826	114	1171	1.2296696517	14.5223030488	3.5619275686	Up	4.05E-255	1.78E-253
154197	1920	0	1	0.001	0.0117944623	3.5600377376	Up	0.432776	0.5078505147
NM_001256648	5771	0	3	0.001	0.011771981	3.5572852183	Up	0.0936474	0.1383832753
146556	1933	0	1	0.001	0.011715141	3.550302411	Up	0.432776	0.5096062079
NR_047586	3868	0	2	0.001	0.0117090835	3.5495562537	Up	0.201316	0.273673702
140894	1936	0	1	0.001	0.0116969874	3.5480650959	Up	0.432776	0.5070094884
8743	1953	0	1	0.001	0.0115951703	3.5354520993	Up	0.432776	0.5091172989
116519	1954	0	1	0.001	0.0115892362	3.5347135812	Up	0.432776	0.5120978492
23562	1958	0	1	0.001	0.0115655605	3.5317632836	Up	0.432776	0.5115383952
23415	3923	0	2	0.001	0.0115449235	3.5291867131	Up	0.201316	0.2729273375
NR_046266	1968	0	1	0.001	0.0115067924	3.5244138279	Up	0.432776	0.5096388353
5639	1411	1	10	0.0139590982	0.1604916196	3.5232203172	Up	0.00303804	0.0058523952
56130	3030	1	10	0.0065004249	0.0747371865	3.5232203172	Up	0.00303804	0.0058511696
57823	2672	1	10	0.0073713651	0.0847506269	3.5232203172	Up	0.00303804	0.0058536214
63973	2370	1	10	0.0083106699	0.0955500739	3.5232203172	Up	0.00303804	0.0058542346
79782	2520	1	10	0.0078159871	0.0898625695	3.5232203172	Up	0.00303804	0.005850557
83756	2559	2	20	0.0153937378	0.1769860689	3.5232203172	Up	1.64E-05	3.97E-05
89790	3400	1	10	0.0057930258	0.0666040221	3.5232203172	Up	0.00303804	0.0058530082
140849	723	1	10	0.0272424448	0.3132139353	3.5232203172	Up	0.00303804	0.0058499445
199920	3466	2	20	0.0113654285	0.1306714802	3.5232203172	Up	1.64E-05	3.97E-05
219670	3318	1	10	0.0059361928	0.0682500528	3.5232203172	Up	0.00303804	0.0058517824
414235	2853	2	20	0.0138074221	0.1587477569	3.5232203172	Up	1.64E-05	3.98E-05
79993	3902	2	20	0.0100954831	0.1160705665	3.5232203172	Up	1.64E-05	3.97E-05
6531	3952	0	2	0.001	0.0114602062	3.5185611016	Up	0.201316	0.274403823
143425	3958	0	2	0.001	0.0114428335	3.5163724362	Up	0.201316	0.2682220346
2676	1980	0	1	0.001	0.0114370543	3.5156436182	Up	0.432776	0.5086943359
339302	1980	0	1	0.001	0.0114370543	3.5156436182	Up	0.432776	0.5112755455
167410	3979	0	2	0.001	0.0113824416	3.5087381495	Up	0.201316	0.2724253376
2066	11941	0	6	0.001	0.0113786287	3.5082547941	Up	0.0094264	0.0169514837
151449	1994	0	1	0.001	0.011356754	3.5054786388	Up	0.432776	0.5114726575
54033	1997	0	1	0.001	0.0113396933	3.5033097158	Up	0.432776	0.5123615453
27253	8009	0	4	0.001	0.0113099601	3.4995219289	Up	0.0435624	0.0691680959
1496	4005	0	2	0.001	0.0113085481	3.4993418059	Up	0.201316	0.2676791143
163404	4023	0	2	0.001	0.0112579505	3.4928723106	Up	0.201316	0.2714865597
27065	3124	4	39	0.0252193183	0.2827046522	3.4866944411	Up	1.23E-09	3.89E-09
NM_001257206	4069	0	2	0.001	0.0111306795	3.4764697681	Up	0.201316	0.2702580241
5100	4077	0	2	0.001	0.0111088386	3.4736360917	Up	0.201316	0.2735119802
100526737	1614	2	11	0.0244068	0.2698797863	3.4669618666	Up	0.00610388	0.011290091
11074	2049	0	1	0.001	0.0110519119	3.4662240642	Up	0.432776	0.5108162079
100507472	2054	0	1	0.001	0.0110250085	3.4627078669	Up	0.432776	0.5097693864
129080	2062	0	1	0.001	0.0109822345	3.4570997158	Up	0.432776	0.5085318449
151473	4411	17	162	0.0759095191	0.8316820536	3.4536793839	Up	9.84E-36	7.18E-35
653399	2070	0	1	0.001	0.0109397911	3.4515132808	Up	0.432776	0.5119002552
8326	2342	2	19	0.0168200577	0.1837156204	3.4492197357	Up	3.23E-05	7.61E-05
89869	2075	0	1	0.001	0.0109134301	3.4480327121	Up	0.432776	0.5077533309
552	4154	0	2	0.001	0.0109029213	3.4466428324	Up	0.201316	0.2734715796
1746	2308	11	104	0.093873121	1.0204151743	3.4423003218	Up	2.22E-23	1.19E-22
348807	2086	0	1	0.001	0.0108558809	3.4404048907	Up	0.432776	0.5120319676
NR_046359	4191	0	2	0.001	0.0108066655	3.4338495271	Up	0.201316	0.2725657113
348254	4204	0	2	0.001	0.0107732481	3.4293813793	Up	0.201316	0.2688256997
56918	2103	0	1	0.001	0.0107681253	3.4286951985	Up	0.432776	0.5083045318
5650	2104	0	1	0.001	0.0107630074	3.4280093439	Up	0.432776	0.5127245712
6753	2123	0	1	0.001	0.0106666828	3.4150396773	Up	0.432776	0.5071710078
NR_047579	2138	0	1	0.001	0.0105918464	3.4048821955	Up	0.432776	0.5075267131
NR_046113	2143	0	1	0.001	0.0105671337	3.4015121985	Up	0.432776	0.5094757404
343035	4290	0	2	0.001	0.0105572809	3.4001664008	Up	0.201316	0.272125023
100189589	2148	0	1	0.001	0.0105425361	3.3981500552	Up	0.432776	0.507397308
64693	4315	0	2	0.001	0.0104961147	3.3917834892	Up	0.201316	0.2678533845
100506585	4319	0	2	0.001	0.0104863939	3.390446732	Up	0.201316	0.2691383332
64762	7051	36	328	0.1005625234	1.0534222872	3.3889192255	Up	1.27E-69	1.60E-68
4145	2163	0	1	0.001	0.0104694256	3.3881103833	Up	0.432776	0.5126255131
1536	4353	0	2	0.001	0.0104044877	3.3791340284	Up	0.201316	0.2718852477
54714	4354	0	2	0.001	0.0104020981	3.378802641	Up	0.201316	0.2687671618
129025	2180	0	1	0.001	0.0103877833	3.3768159136	Up	0.432776	0.5084344001
100288413	3009	2	18	0.0130915836	0.1354658077	3.3712172237	Up	6.34E-05	0.0001454947
9348	5961	1	9	0.0033041918	0.0341902882	3.3712172237	Up	0.0060235	0.0111492639
401563	3815	1	9	0.0051628539	0.0534228854	3.3712172237	Up	0.0060235	0.011150386
219537	1649	1	9	0.011944383	0.1235950926	3.3712172237	Up	0.0060235	0.011148142
100507091	2191	0	1	0.001	0.010335631	3.3695545642	Up	0.432776	0.5080449941
NR_045769	4422	0	2	0.001	0.0102421382	3.3564450234	Up	0.201316	0.2686891509
377841	2222	0	1	0.001	0.0101914345	3.3492852318	Up	0.432776	0.5105868485
27039	2236	0	1	0.001	0.0101276241	3.3402238604	Up	0.432776	0.5112098753
51191	3520	52	453	0.2909678847	2.9143043997	3.3242197442	Up	6.95E-94	1.16E-92
51206	2268	0	1	0.001	0.0099847299	3.3197234083	Up	0.432776	0.5111442219
27289	1665	3	26	0.0354888064	0.3536213547	3.3167694397	Up	1.45E-06	3.81E-06
79844	2618	3	26	0.0225702302	0.2248966981	3.3167694397	Up	1.45E-06	3.81E-06
NM_001257398	2297	0	1	0.001	0.0098586711	3.3013931918	Up	0.432776	0.5067512712
90668	4615	0	2	0.001	0.0098138104	3.2948134007	Up	0.201316	0.2722851083
91149	4622	0	2	0.001	0.0097989474	3.2926267887	Up	0.201316	0.2741600169
157855	3756	2	17	0.0104879061	0.1024950074	3.2887550635	Up	0.00012386	0.0002769459
379013	5701	2	17	0.0069097659	0.0675269686	3.2887550635	Up	0.00012386	0.0002769796
54577	2333	0	1	0.001	0.0097065442	3.2789577412	Up	0.432776	0.5083369927
NR_046313	2335	0	1	0.001	0.0096982302	3.2777214986	Up	0.432776	0.5076238102
23418	4688	0	2	0.001	0.009660993	3.2721714788	Up	0.201316	0.2707718602
3887	1926	56	469	0.5726854125	5.514370388	3.2673814127	Up	1.30E-95	2.21E-94
9211	2366	0	1	0.001	0.0095711613	3.2586939749	Up	0.432776	0.5072356444
3855	1753	898	7460	10.089712633	96.3687630954	3.2556805027	Up	0	0
6387	3545	595	4939	3.305864911	31.5502031554	3.2545496175	Up	0	0
54657	2374	0	1	0.001	0.009538908	3.2538241136	Up	0.432776	0.5105540997
284805	4803	0	2	0.001	0.0094296763	3.23720824	Up	0.201316	0.271128739
115019	4815	0	2	0.001	0.0094061755	3.2336082505	Up	0.201316	0.2726259158
57016	1610	25	204	0.3058429748	2.8693509157	3.2298613745	Up	4.79E-42	3.95E-41
57611	4833	0	2	0.001	0.0093711432	3.2282250538	Up	0.201316	0.2699821501
9413	2423	0	1	0.001	0.0093460039	3.2243496438	Up	0.432776	0.5116370336
5288	4848	0	2	0.001	0.0093421483	3.2237543497	Up	0.201316	0.2693145093
85445	4867	0	2	0.001	0.009305678	3.2181112739	Up	0.201316	0.2727062298
359822	9848	0	4	0.001	0.0091979559	3.2013132867	Up	0.0435624	0.0693296896
1544	3127	1	8	0.0062987808	0.0579350624	3.2012922223	Up	0.01185798	0.0210220555
80201	3719	4	32	0.0211844986	0.1948512398	3.2012922223	Up	1.29E-07	3.65E-07
191585	10009	2	16	0.0039357154	0.036200008	3.2012922223	Up	0.000240848	0.0005243747
440044	2377	3	24	0.0248585876	0.2286448551	3.2012922223	Up	5.44E-06	1.37E-05
319	1720	1	8	0.01145133	0.1053272908	3.2012922223	Up	0.01185798	0.0210159786
10551	996	1	8	0.0197753891	0.1818905022	3.2012922223	Up	0.01185798	0.0210139538
147710	1001	1	8	0.019676611	0.1809819582	3.2012922223	Up	0.01185798	0.0210180039
100129396	1759	1	8	0.0111974347	0.1029920069	3.2012922223	Up	0.01185798	0.0210200295
84891	2463	0	1	0.001	0.0091942215	3.2007274207	Up	0.432776	0.5110129658
160777	2465	0	1	0.001	0.0091867617	3.199556402	Up	0.432776	0.507364967
8633	9879	0	4	0.001	0.009169093	3.1967790359	Up	0.0435624	0.069733962
124935	3024	49	390	0.319152808	2.9205335096	3.1939126919	Up	4.08E-78	5.79E-77
646243	2476	0	1	0.001	0.0091459481	3.193132734	Up	0.432776	0.5122955958
55765	4225	14	111	0.065265805	0.5949433834	3.1883531666	Up	2.87E-23	1.52E-22
5046	4559	22	174	0.0950467924	0.8642890872	3.1848040995	Up	1.27E-35	9.23E-35
64377	2496	0	1	0.001	0.0090726633	3.1815261144	Up	0.432776	0.509443134
22952	2511	0	1	0.001	0.0090184658	3.1728820199	Up	0.432776	0.5125594957
158326	10086	0	4	0.001	0.0089809112	3.1668618233	Up	0.0435624	0.0697582468
1959	2992	5	39	0.0329149191	0.2951769162	3.1647663463	Up	6.04E-09	1.85E-08
55244	3279	4	31	0.0240271883	0.2140916112	3.1554885327	Up	2.48E-07	6.89E-07
7504	5089	0	2	0.001	0.0088997318	3.1537618572	Up	0.201316	0.2721850329
3569	1201	64	495	1.0495940092	9.3334362389	3.1525769373	Up	1.78E-97	3.09E-96
129807	2551	0	1	0.001	0.0088770551	3.1500811496	Up	0.432776	0.5071386957
222611	5135	0	2	0.001	0.0088200068	3.140779772	Up	0.201316	0.2705739999
124056	1587	3	23	0.0372330578	0.3281937322	3.1398916776	Up	1.05E-05	2.58E-05
91828	2591	0	1	0.001	0.0087400106	3.127635033	Up	0.432776	0.5087918803
55024	3455	5	38	0.0285040341	0.2490662709	3.1272916408	Up	1.16E-08	3.49E-08
114798	5201	0	2	0.001	0.0087080821	3.1223550106	Up	0.201316	0.2692361803
635	2515	2	15	0.0156630518	0.1350618341	3.1081828179	Up	0.000465868	0.0009868375
81704	7470	2	15	0.0052734371	0.0454726255	3.1081828179	Up	0.000465868	0.0009869512
729220	2100	2	15	0.0187583691	0.1617526251	3.1081828179	Up	0.000465868	0.0009866103
NM_001258038	2626	2	15	0.0150009806	0.1293528229	3.1081828179	Up	0.000465868	0.0009867239
283768	5282	0	2	0.001	0.0085745428	3.100059747	Up	0.201316	0.2738558678
2993	2660	0	1	0.001	0.0085132961	3.0897178028	Up	0.432776	0.5107506556
3426	2171	11	81	0.0997969431	0.8448985579	3.0817106065	Up	7.82E-17	3.41E-16
283310	8083	36	265	0.0877231663	0.7424251383	3.0812157703	Up	8.37E-52	8.26E-51
55521	4456	3	22	0.0132605168	0.1118038791	3.0757613402	Up	2.01E-05	4.84E-05
NR_046371	3646	3	22	0.0162064901	0.1366423712	3.0757613402	Up	2.01E-05	4.84E-05
23105	5382	0	2	0.001	0.0084152239	3.0730016576	Up	0.201316	0.2693928838
125050	332	264	1930	15.6621081951	131.6432509501	3.0712832351	Up	0	0
342035	5084	18	131	0.0697350858	0.5835057327	3.0647902224	Up	3.09E-26	1.79E-25
6998	2710	0	1	0.001	0.0083562242	3.062851197	Up	0.432776	0.510881777
92211	5440	0	2	0.001	0.0083255028	3.0575373971	Up	0.201316	0.2728871094
1129	2782	5	36	0.0353995104	0.2930385445	3.0492891288	Up	4.22E-08	1.23E-07
3429	665	10	72	0.2961847756	2.4518292654	3.0492891288	Up	5.74E-15	2.32E-14
6337	3497	20	144	0.1126467691	0.9324944018	3.0492891288	Up	1.47E-28	8.98E-28
284551	2741	0	1	0.001	0.0082617174	3.0464417204	Up	0.432776	0.5103249755
116441	3852	35	251	0.1789641914	1.4755937819	3.0435527593	Up	1.43E-48	1.34E-47
114836	2754	0	1	0.001	0.0082227188	3.0396154891	Up	0.432776	0.5127906312
1047	2828	47	336	0.3273428275	2.6905387154	3.0390207934	Up	2.21E-64	2.62E-63
8320	2756	0	1	0.001	0.0082167516	3.0385681605	Up	0.432776	0.5088894622
148398	2575	49	348	0.3748031423	3.0604224844	3.029525874	Up	2.04E-66	2.48E-65
5746	2810	0	1	0.001	0.0080588497	3.0105739181	Up	0.432776	0.5096714668
1101	1712	1	7	0.0115048409	0.0925920401	3.0086471443	Up	0.0231462	0.0390504547
5540	1956	2	14	0.0201393534	0.1620834076	3.0086471443	Up	0.000895852	0.0018412567
10461	3632	2	14	0.0108459733	0.0872894123	3.0086471443	Up	0.000895852	0.0018414624
23426	5060	6	42	0.0233552817	0.1879655012	3.0086471443	Up	3.77E-09	1.17E-08
196996	3318	2	14	0.0118723855	0.0955500739	3.0086471443	Up	0.000895852	0.0018408453
2998	3132	1	7	0.0062887253	0.0506122518	3.0086471443	Up	0.0231462	0.0390612035
60680	5008	2	14	0.0078659295	0.0633057399	3.0086471443	Up	0.000895852	0.00184208
79412	2068	1	7	0.009524317	0.076652598	3.0086471443	Up	0.0231462	0.0390540369
91450	1016	2	14	0.0387722196	0.3120424658	3.0086471443	Up	0.000895852	0.0018416683
728758	2366	2	14	0.01664944	0.1339962575	3.0086471443	Up	0.000895852	0.0018418741
100132163	1332	1	7	0.0147870027	0.1190071867	3.0086471443	Up	0.0231462	0.0390576199
100506655	2611	1	7	0.0075435801	0.0607114411	3.0086471443	Up	0.0231462	0.039046873
51738	1374	1	7	0.0143349982	0.1153694124	3.0086471443	Up	0.0231462	0.0390647877
83873	2823	0	1	0.001	0.0080217384	3.0039149198	Up	0.432776	0.5117357099
574028	2831	0	1	0.001	0.0079990701	2.9998322993	Up	0.432776	0.5123285684
84076	2837	0	1	0.001	0.0079821528	2.9967778979	Up	0.432776	0.5093127499
22824	3284	118	819	0.7077228789	5.647550548	2.9963688146	Up	2.78E-152	7.49E-151
57211	6980	742	5143	2.0937887369	16.6855480172	2.994411284	Up	0	0
2104	5714	0	2	0.001	0.0079262749	2.9866430123	Up	0.201316	0.2739571758
8549	2880	0	1	0.001	0.0078629748	2.9750752369	Up	0.432776	0.5106851202
79098	5502	6	41	0.0214790486	0.168749558	2.9738817262	Up	7.14E-09	2.18E-08
9134	2739	69	471	0.496182491	3.8941102966	2.9723510151	Up	1.29E-87	2.03E-86
85379	10517	12	81	0.022473657	0.1744104563	2.9561797244	Up	3.32E-16	1.41E-15
677766	420	18	121	0.8441266105	6.5240225477	2.9502304581	Up	1.76E-23	9.38E-23
157627	2942	0	1	0.001	0.0076972697	2.944346802	Up	0.432776	0.5104886146
286059	2636	3	20	0.0224161088	0.171816142	2.9382578165	Up	7.31E-05	0.0001668411
100529257	1856	2	14	0.0212244478	0.1621663147	2.9336752473	Up	0.000895852	0.0018406396
84898	2594	5	33	0.0379650879	0.288086788	2.9237582468	Up	2.86E-07	7.92E-07
4256	1473	50	328	0.6685773109	5.042552985	2.9149880371	Up	2.50E-60	2.80E-59
241	1242	2	13	0.0317170492	0.2370288066	2.9017319404	Up	0.001711452	0.0034020033
956	2807	6	39	0.0421010778	0.3146310414	2.9017319404	Up	2.54E-08	7.49E-08
92691	3477	6	39	0.0339884169	0.2540032595	2.9017319404	Up	2.54E-08	7.49E-08
94158	1101	2	13	0.0357789057	0.2673839943	2.9017319404	Up	0.001711452	0.003402371
388015	4193	6	39	0.0281845279	0.2106294618	2.9017319404	Up	2.54E-08	7.49E-08
7850	1484	8	52	0.1061794479	0.7935034441	2.9017319404	Up	1.09E-10	3.68E-10
5017	3039	0	1	0.001	0.0074515852	2.8975473737	Up	0.432776	0.5122626275
NM_001256856	6102	0	2	0.001	0.0074222771	2.8918618686	Up	0.201316	0.2714069624
23213	5716	791	5074	2.7256409158	20.1019235132	2.8826661419	Up	0	0
2538	3096	0	1	0.001	0.0073143952	2.8707385771	Up	0.432776	0.5102268424
64101	3723	6	38	0.0317426069	0.2311372457	2.864257235	Up	4.76E-08	1.38E-07
3575	1809	140	885	1.5243119188	11.0785794671	2.8615428503	Up	8.62E-157	2.41E-155
5655	3123	0	1	0.001	0.0072511583	2.8582114792	Up	0.432776	0.5109145679
8339	445	12	75	0.5311358448	3.8166349754	2.8451484121	Up	1.42E-14	5.70E-14
57554	6313	0	2	0.001	0.0071742017	2.8428182975	Up	0.201316	0.2682026067
7412	3220	10	62	0.061168595	0.4360288156	2.8335604378	Up	3.15E-12	1.15E-11
8365	374	10	62	0.5266387053	3.7540448832	2.8335604378	Up	3.15E-12	1.15E-11
114132	3183	0	1	0.001	0.007114473	2.8307568916	Up	0.432776	0.510063371
7433	3185	0	1	0.001	0.0071100055	2.8298506761	Up	0.432776	0.5076885623
1942	1590	6	37	0.0743256135	0.5269676719	2.8257830872	Up	8.89E-08	2.55E-07
85352	6741	6	37	0.0175311861	0.1242958906	2.8257830872	Up	8.89E-08	2.54E-07
401136	3202	0	1	0.001	0.0070722572	2.8221707407	Up	0.432776	0.5091824325
51316	1442	20	123	0.2731801329	1.9316090188	2.8218786327	Up	7.84E-23	4.11E-22
100190940	3211	0	1	0.001	0.0070524346	2.8181213835	Up	0.432776	0.509508351
143872	4752	51	312	0.2113869248	1.4868170595	2.8142690992	Up	1.99E-55	2.06E-54
50509	6192	105	632	0.3339971246	2.3113488813	2.7908274528	Up	1.47E-109	2.85E-108
8361	368	2	12	0.1070450412	0.7384358974	2.786254723	Up	0.0032456	0.0062229043
10125	5048	4	24	0.0156072009	0.1076641879	2.786254723	Up	2.19E-05	5.24E-05
10666	2664	2	12	0.0147870027	0.10200616	2.786254723	Up	0.0032456	0.0062216072
123591	2414	2	12	0.0163183824	0.1125701782	2.786254723	Up	0.0032456	0.0062196625
203100	2130	2	12	0.0184941667	0.1275795353	2.786254723	Up	0.0032456	0.006223553
285441	1798	1	6	0.0109545537	0.0755685234	2.786254723	Up	0.0447168	0.07082984
338321	3484	1	6	0.0056533546	0.0389989108	2.786254723	Up	0.0447168	0.0708054496
348738	728	1	6	0.0270553401	0.1866376444	2.786254723	Up	0.0447168	0.0708176427
677842	133	1	6	0.1480923878	1.0215955273	2.786254723	Up	0.0447168	0.0708542473
NR_045861	6538	5	30	0.0150629302	0.1039096093	2.786254723	Up	1.89E-06	4.93E-06
29765	1322	1	6	0.014898856	0.1027777648	2.786254723	Up	0.0447168	0.0708359403
54429	1150	2	12	0.0342544132	0.2362994872	2.786254723	Up	0.0032456	0.0062242019
54873	2601	4	24	0.0302903308	0.2089537949	2.786254723	Up	2.19E-05	5.24E-05
57338	3997	1	6	0.0049277677	0.0339935464	2.786254723	Up	0.0447168	0.0707993546
196549	575	1	6	0.0342544132	0.2362994872	2.786254723	Up	0.0447168	0.0708481439
257203	1681	2	12	0.0234340126	0.1616564011	2.786254723	Up	0.0032456	0.0062203106
283446	4276	2	12	0.0092124825	0.0635510782	2.786254723	Up	0.0032456	0.006224851
283875	3221	1	6	0.0061149604	0.0421832366	2.786254723	Up	0.0447168	0.0707932607
285782	3255	2	12	0.0121021736	0.0834852259	2.786254723	Up	0.0032456	0.0062209588
317719	2009	1	6	0.0098040257	0.0676317596	2.786254723	Up	0.0447168	0.0708237408
100506321	895	1	6	0.0220070252	0.1518125197	2.786254723	Up	0.0447168	0.0708420416
NM_001258332	1282	1	6	0.0153637189	0.1059845594	2.786254723	Up	0.0447168	0.0707871678
NR_046329	3338	2	12	0.0118012508	0.08140935	2.786254723	Up	0.0032456	0.0062222557
NR_046444	2711	1	6	0.0072653219	0.050118851	2.786254723	Up	0.0447168	0.0708115456
1591	3287	0	1	0.001	0.0068893725	2.7843725921	Up	0.432776	0.5124934952
56937	4934	125	748	0.4989939091	3.4330634183	2.7824023975	Up	6.40E-129	1.50E-127
342125	3303	0	1	0.001	0.0068559999	2.7773670789	Up	0.432776	0.5099000044
NM_001256821	3333	0	1	0.001	0.0067942897	2.7643227311	Up	0.432776	0.5093779336
50848	4830	18	106	0.073402314	0.4969790802	2.7592876754	Up	1.95E-19	9.25E-19
NR_047644	6719	0	2	0.001	0.0067406958	2.7528975183	Up	0.201316	0.2724453821
8671	7693	103	603	0.2637095568	1.775010609	2.750805887	Up	5.20E-103	9.50E-102
79781	3250	6	35	0.0363623771	0.2438731887	2.7456127385	Up	3.08E-07	8.49E-07
5125	9538	86	498	0.1775928635	1.1823645445	2.7350293997	Up	7.46E-85	1.14E-83
3756	8106	8	46	0.0194387245	0.1285081305	2.7248541783	Up	4.53E-09	1.40E-08
374393	3574	191	1096	1.052599588	6.9444104093	2.7218954772	Up	1.31E-183	4.33E-182
6023	277	153	877	10.8791768937	71.6967051115	2.720337412	Up	3.33E-147	8.65E-146
445582	3440	0	1	0.001	0.0065829557	2.7187354836	Up	0.432776	0.506686758
9856	6620	0	2	0.001	0.006567682	2.7153842741	Up	0.201316	0.2710096749
23336	7355	82	468	0.2195915135	1.4409288919	2.7141049372	Up	3.45E-79	4.95E-78
2742	3458	0	1	0.001	0.0065486893	2.7112061796	Up	0.432776	0.5117686105
145741	3461	0	1	0.001	0.0065430129	2.7099551071	Up	0.432776	0.5087593614
1960	4342	44	250	0.1995938861	1.3038557992	2.7076448883	Up	5.84E-43	4.89E-42
6503	3506	3	17	0.0168536403	0.1098035504	2.7037925628	Up	0.00048666	0.0010291029
8343	430	3	17	0.1374159599	0.8952819718	2.7037925628	Up	0.00048666	0.0010289846
22875	4697	9	51	0.037740385	0.2458832752	2.7037925628	Up	7.55E-10	2.43E-09
100505495	3484	0	1	0.001	0.0064998185	2.7003994246	Up	0.432776	0.5115055242
93035	14017	0	4	0.001	0.006462258	2.6920383453	Up	0.0435624	0.0697461023
84197	1615	24	134	0.2927002488	1.8789345188	2.682418912	Up	1.68E-23	8.97E-23
152831	6079	20	111	0.0648010777	0.413494949	2.6737799937	Up	1.19E-19	5.70E-19
399671	3551	0	1	0.001	0.0063771804	2.6729186882	Up	0.432776	0.5081747298
124590	3561	0	1	0.001	0.006359272	2.6688616129	Up	0.432776	0.5126585282
84630	7128	0	2	0.001	0.0063539191	2.6676467117	Up	0.201316	0.2723251591
284353	4687	2	11	0.0084046459	0.0531467981	2.6607238409	Up	0.00610388	0.0112912265
388931	1508	2	11	0.0261223973	0.1651850416	2.6607238409	Up	0.00610388	0.0112889557
55567	12351	4	22	0.0063788479	0.0403366598	2.6607238409	Up	7.55E-05	0.0001722067
80243	5132	2	11	0.007675872	0.0485383949	2.6607238409	Up	0.00610388	0.0112923622
149461	3602	0	1	0.001	0.0062868872	2.6523458673	Up	0.432776	0.5119990331
130576	1600	13	71	0.1600323366	1.0048881837	2.6505996236	Up	5.98E-13	2.24E-12
121006	7265	0	2	0.001	0.0062340998	2.6401812507	Up	0.201316	0.2679502994
57608	9300	2153	11611	4.5597964685	28.2726196006	2.6323642277	Up	0	0
116984	7375	0	2	0.001	0.0061411166	2.6185009992	Up	0.201316	0.2717854659
401097	2606	3	16	0.0226741607	0.1390352572	2.6163297216	Up	0.000903782	0.0018554819
83639	1600	3	16	0.0369305392	0.2264536752	2.6163297216	Up	0.000903782	0.001855689
255027	2309	3	16	0.0255906725	0.1569189607	2.6163297216	Up	0.000903782	0.0018558962
717	2867	13	69	0.089309989	0.5450053571	2.6093769609	Up	1.99E-12	7.30E-12
5166	3710	30	159	0.1592691718	0.9705157509	2.607284582	Up	8.53E-27	4.99E-26
1844	1708	31	164	0.3574853132	2.1743795512	2.6046479165	Up	1.46E-27	8.73E-27
81796	3806	7	37	0.036225437	0.2201467678	2.6033906659	Up	3.14E-07	8.65E-07
3625	3218	19	100	0.1162925618	0.7037093698	2.5972208986	Up	2.56E-17	1.13E-16
157869	3804	37	193	0.1915779812	1.1489368905	2.5842958939	Up	6.78E-32	4.51E-31
NR_047591	3779	0	1	0.001	0.0059924233	2.58313953	Up	0.432776	0.5110785854
4045	9478	38	198	0.0789680236	0.4730726703	2.5827213289	Up	1.17E-32	7.88E-32
3481	5182	1005	5236	3.8199091117	22.8813478077	2.5825618182	Up	0	0
27063	1994	849	4423	8.3862327755	50.2309230417	2.5824810056	Up	0	0
440193	7573	0	2	0.001	0.0059805539	2.5802791198	Up	0.201316	0.2698050997
6338	2597	5	26	0.0379212314	0.2267152698	2.5798038455	Up	2.20E-05	5.26E-05
5997	1375	865	4494	12.3907554586	74.0132957376	2.5785203089	Up	0	0
646982	3972	1	5	0.0049587834	0.0295322998	2.574235603	Up	0.085291	0.1283657117
64922	3624	6	31	0.0326097476	0.1937103734	2.570526032	Up	3.52E-06	9.02E-06
100192386	7650	0	2	0.001	0.0059203575	2.5656843007	Up	0.201316	0.2743225061
2150	2883	208	1071	1.4210294195	8.4124830437	2.5655952689	Up	5.21E-168	1.56E-166
122945	1869	7	36	0.0737688673	0.4361868543	2.5638623017	Up	5.72E-07	1.55E-06
115362	4065	7	36	0.0339173464	0.2005493803	2.5638623017	Up	5.72E-07	1.55E-06
100130522	3352	8	41	0.0470078462	0.2769868939	2.5588442269	Up	9.35E-08	2.67E-07
4938	1673	10	51	0.1177303501	0.6903250111	2.5517894694	Up	2.55E-09	7.95E-09
266722	7817	0	2	0.001	0.0057938768	2.5345290108	Up	0.201316	0.2688647392
3672	4811	777	3915	3.1810466532	18.4278972863	2.5343180261	Up	0	0
3875	1485	1280	6427	16.9772714483	98.0079306782	2.5292938844	Up	0	0
54491	7064	356	1785	0.9926215144	5.7222509945	2.5272671502	Up	6.21E-274	2.98E-272
2044	7858	0	2	0.001	0.0057636466	2.5269818808	Up	0.201316	0.2707520611
414059	2114	2	10	0.0186341415	0.1071209438	2.5232203172	Up	0.01137062	0.020195038
100463289	1739	2	10	0.0226524296	0.1302206298	2.5232203172	Up	0.01137062	0.0202106507
150	3889	2	10	0.0101292299	0.0582292814	2.5232203172	Up	0.01137062	0.0202165117
285	5270	2	10	0.0074748719	0.0429703369	2.5232203172	Up	0.01137062	0.0202047931
3008	785	19	95	0.4767254318	2.7405221841	2.5232203172	Up	4.93E-16	2.09E-15
5031	2400	12	60	0.0984814379	0.566134188	2.5232203172	Up	1.28E-10	4.30E-10
6519	2353	3	15	0.0251121389	0.1443606089	2.5232203172	Up	0.001665974	0.0033162619
9429	4445	5	25	0.0221555541	0.1273642718	2.5232203172	Up	4.01E-05	9.38E-05
9619	3142	19	95	0.1191054946	0.6846944349	2.5232203172	Up	4.93E-16	2.09E-15
10110	2146	4	20	0.0367125584	0.2110472276	2.5232203172	Up	0.00025518	0.0005543971
11181	1874	1	5	0.0105102922	0.0604198707	2.5232203172	Up	0.085291	0.1283762163
50832	900	2	10	0.043769528	0.2516151947	2.5232203172	Up	0.01137062	0.0202184661
56203	4099	2	10	0.0096102891	0.0552460784	2.5232203172	Up	0.01137062	0.0202204209
56704	4373	2	10	0.0090081352	0.051784513	2.5232203172	Up	0.01137062	0.0202145577
59335	2492	2	10	0.0158076144	0.0908722613	2.5232203172	Up	0.01137062	0.0202067453
80063	3677	2	10	0.0107132377	0.0615865312	2.5232203172	Up	0.01137062	0.020212604
128312	452	2	10	0.087151715	0.5010037062	2.5232203172	Up	0.01137062	0.0201989389
286411	1398	1	5	0.0140889038	0.0809920155	2.5232203172	Up	0.085291	0.1283342084
359787	1040	1	5	0.0189387381	0.1088719592	2.5232203172	Up	0.085291	0.1283552089
388585	1319	2	10	0.0298654853	0.1716858796	2.5232203172	Up	0.01137062	0.0202086978
400955	4313	1	5	0.0045667256	0.0262524548	2.5232203172	Up	0.085291	0.1283867226
441461	563	2	10	0.06996905	0.4022267766	2.5232203172	Up	0.01137062	0.02020089
442454	797	1	5	0.0247130333	0.1420662956	2.5232203172	Up	0.085291	0.1283447078
100130827	1270	1	5	0.0155088879	0.0891549902	2.5232203172	Up	0.085291	0.1284077403
100130933	842	2	10	0.0467845311	0.2689473577	2.5232203172	Up	0.01137062	0.0202028414
100133205	983	2	10	0.0400738303	0.2303699646	2.5232203172	Up	0.01137062	0.0201969883
NM_001256826	2106	2	10	0.0187049265	0.107527861	2.5232203172	Up	0.01137062	0.0202223761
NR_046408	1963	1	5	0.0100337685	0.0576805082	2.5232203172	Up	0.085291	0.1283972306
29850	3946	0	1	0.001	0.0057388159	2.5207530925	Up	0.432776	0.5100306893
25780	4798	82	407	0.3366185038	1.9209388456	2.5126252019	Up	1.92E-63	2.23E-62
3773	4025	0	1	0.001	0.0056261783	2.4921552653	Up	0.432776	0.5090521819
1124	3447	7	34	0.0399982631	0.2233659692	2.4814001415	Up	1.88E-06	4.91E-06
10170	1993	2	14	0.0197654667	0.1100052551	2.476518519	Up	0.000895852	0.0018410509
653857	1298	6	29	0.0910460135	0.5059442666	2.4743107167	Up	1.16E-05	2.85E-05
12	1629	28	135	0.338548835	1.8766879161	2.4707528973	Up	1.10E-21	5.57E-21
132332	2316	5	24	0.0425222098	0.2346670209	2.4643266281	Up	7.28E-05	0.0001661673
21	6623	94	451	0.2795486988	1.5420596032	2.4636869939	Up	1.47E-68	1.84E-67
10788	5769	9	43	0.0307274377	0.1687902242	2.4576319755	Up	9.06E-08	2.59E-07
1363	2460	34	162	0.2722251129	1.4912803002	2.4536793839	Up	1.57E-25	8.91E-25
114	4145	0	1	0.001	0.0054632974	2.4497719468	Up	0.432776	0.5068480718
84620	6871	15	71	0.0429987358	0.2340010325	2.4441487462	Up	6.26E-12	2.25E-11
80122	4165	0	1	0.001	0.005437063	2.442827553	Up	0.432776	0.5100960569
8344	435	7	33	0.3169517541	1.7179244326	2.4383314196	Up	3.38E-06	8.67E-06
84913	5873	412	1941	1.3817249246	7.4841917858	2.4373760978	Up	2.37E-285	1.19E-283
57214	7080	453	2130	1.2602285697	6.8128012457	2.4345626974	Up	0	0
5265	3532	50	235	0.2788262681	1.5066991414	2.4339529791	Up	5.18E-36	3.79E-35
84915	3183	10	47	0.0618796342	0.3343802304	2.4339529791	Up	2.68E-08	7.92E-08
3645	4193	0	1	0.001	0.0054007554	2.4331612184	Up	0.432776	0.5097041025
677769	421	22	103	1.0292596834	5.5403155693	2.4283611308	Up	1.42E-16	6.12E-16
1404	4678	185	865	0.7789254387	4.1873114377	2.4264670843	Up	1.45E-127	3.37E-126
340547	3236	37	173	0.2252047715	1.2106454206	2.4264670843	Up	7.94E-27	4.65E-26
2487	2775	12	56	0.0851731355	0.4569875968	2.4236846436	Up	1.33E-09	4.21E-09
8350	469	3	14	0.1259890463	0.67598112	2.4236846436	Up	0.00304576	0.0058641959
152110	2656	6	28	0.0444946256	0.2387312841	2.4236846436	Up	2.09E-05	5.03E-05
176	8840	12	56	0.026737042	0.1434548169	2.4236846436	Up	1.33E-09	4.21E-09
10964	5889	410	1906	1.3712816959	7.3292699091	2.4181445267	Up	1.27E-277	6.18E-276
83694	5195	17	79	0.0644536841	0.3443665128	2.4176101292	Up	5.67E-13	2.13E-12
286530	4240	0	1	0.001	0.0053408886	2.4170797838	Up	0.432776	0.5107834297
7855	6584	32	148	0.0957292227	0.5090392456	2.4107455879	Up	5.33E-23	2.81E-22
55790	4299	79	363	0.3619462011	1.9121350105	2.4013372121	Up	6.76E-54	6.84E-53
728378	4337	0	1	0.001	0.0052214359	2.3844466054	Up	0.432776	0.5079477358
392255	3716	85	383	0.450534027	2.334008547	2.3731018681	Up	5.39E-56	5.65E-55
656	3773	2	9	0.0104406507	0.0540175743	2.3712172237	Up	0.0209508	0.0356078418
3604	6001	6	27	0.0196930054	0.1018871726	2.3712172237	Up	3.76E-05	8.80E-05
118738	3513	8	36	0.0448534872	0.2320618363	2.3712172237	Up	1.77E-06	4.62E-06
221981	10607	4	18	0.0074276563	0.03842902	2.3712172237	Up	0.000839456	0.0017317311
284344	1721	2	9	0.0228893522	0.1184243508	2.3712172237	Up	0.0209508	0.0356111325
100506178	2434	2	9	0.0161842955	0.083733898	2.3712172237	Up	0.0209508	0.0356045518
100533483	4838	4	18	0.0162846528	0.0842531243	2.3712172237	Up	0.000839456	0.0017315369
9068	3555	20	90	0.1108089315	0.5733004436	2.3712172237	Up	2.74E-14	1.08E-13
643650	2877	13	58	0.0889995615	0.4565280904	2.3588334993	Up	1.25E-09	3.96E-09
8840	5194	31	138	0.1175558173	0.6016674466	2.3556203687	Up	5.36E-21	2.67E-20
22801	5035	56	249	0.2190649661	1.1199000025	2.3539392323	Up	1.25E-36	9.23E-36
115677	2819	9	40	0.0628827911	0.3213248318	2.3532953157	Up	5.16E-07	1.41E-06
283987	3369	14	62	0.0818486275	0.4167446679	2.3481336106	Up	3.71E-10	1.22E-09
8367	377	5	22	0.2612239732	1.3214803328	2.338795746	Up	0.000235614	0.0005137089
26045	5628	10	44	0.0349969573	0.1770426743	2.338795746	Up	1.51E-07	4.27E-07
79173	2420	5	22	0.040694809	0.2058669775	2.338795746	Up	0.000235614	0.000513648
23555	1726	19	83	0.2168189247	1.0889719028	2.3284041402	Up	5.01E-13	1.88E-12
2254	4545	0	1	0.001	0.0049824791	2.3168637541	Up	0.432776	0.5092801643
8355	467	3	13	0.126528614	0.6303849631	2.3167694397	Up	0.00551758	0.0102686278
100129480	1084	3	13	0.054510021	0.2715772858	2.3167694397	Up	0.00551758	0.0102675889
8336	487	10	43	0.4044412234	1.9994883027	2.3056288821	Up	2.68E-07	7.42E-07
634	3528	14	60	0.0781598713	0.385125298	2.3008278958	Up	1.15E-09	3.67E-09
93145	1899	18	77	0.186694669	0.9182165872	2.2981537615	Up	5.17E-12	1.86E-11
5858	4615	0	1	0.001	0.0049069052	2.2948134007	Up	0.432776	0.5123945264
547	9233	0	2	0.001	0.0049053108	2.2943445619	Up	0.201316	0.2679696908
1906	2112	36	153	0.3357321746	1.6405024767	2.2887550635	Up	2.25E-22	1.16E-21
5199	1785	4	17	0.0441373391	0.2156701669	2.2887550635	Up	0.00150534	0.0030154344
8348	467	8	34	0.3374096373	1.6486991343	2.2887550635	Up	5.55E-06	1.40E-05
10663	1953	8	34	0.0806811575	0.3942357889	2.2887550635	Up	5.55E-06	1.40E-05
23231	4564	611	2587	2.6368167639	12.8360135357	2.2833279912	Up	0	0
NR_046235	13357	37812	159678	55.7577319702	270.7170019474	2.2795417128	Up	0	0
642938	4407	18	76	0.0804477369	0.3905259659	2.2792947343	Up	9.05E-12	3.22E-11
22998	6182	500	2109	1.5930352296	7.7255063251	2.2778513174	Up	1.53E-285	7.71E-284
NM_001256695	10744	14	59	0.025665304	0.1243556109	2.2765803496	Up	2.03E-09	6.35E-09
9076	3452	130	547	0.7417489528	3.5883592219	2.274321432	Up	2.64E-75	3.61E-74
25924	4884	15	63	0.0604922837	0.2921085491	2.2716815502	Up	6.01E-10	1.95E-09
197196	1797	5	21	0.0548032487	0.2646370161	2.2716815502	Up	0.000419648	0.0008930447
9515	9382	0	2	0.001	0.0048274073	2.2712485477	Up	0.201316	0.2730480929
51513	1802	6	25	0.0655814237	0.3141699157	2.2601859113	Up	0.0001187074	0.000266007
55388	4562	276	1148	1.191621081	5.6985712218	2.2576746922	Up	1.24E-154	3.41E-153
100506627	4773	0	1	0.001	0.0047444726	2.2462477122	Up	0.432776	0.5075590747
79992	1869	10	41	0.1053840962	0.4967683619	2.236916132	Up	8.27E-07	2.22E-06
84952	7353	31	126	0.0830388841	0.3880479135	2.2243758354	Up	4.35E-18	1.97E-17
22941	10641	109	443	0.2017569163	0.9427589335	2.2242707861	Up	1.10E-59	1.22E-58
718	5101	59	239	0.2278143437	1.0610160434	2.2195159809	Up	7.15E-33	4.86E-32
339512	1552	20	81	0.2538181389	1.1818780729	2.2192141303	Up	4.27E-12	1.54E-11
202915	6293	39	157	0.1220650271	0.5649646752	2.2105107523	Up	5.14E-22	2.64E-21
100507066	903	1	4	0.0218120571	0.1003117055	2.2012922223	Up	0.160054	0.2242951026
570	3478	3	12	0.0169893222	0.0781323779	2.2012922223	Up	0.0098936	0.0177361584
776	7771	1	4	0.0025345885	0.0116563467	2.2012922223	Up	0.160054	0.2244661244
1114	2666	2	8	0.0147759097	0.0679530908	2.2012922223	Up	0.0381132	0.0618725585
1600	2580	1	4	0.00763422	0.0351090969	2.2012922223	Up	0.160054	0.2244147905
2859	2293	3	12	0.025769238	0.1185104275	2.2012922223	Up	0.0098936	0.0177327017
3001	913	2	8	0.0431463036	0.1984260024	2.2012922223	Up	0.0381132	0.0619491064
3112	1388	2	8	0.0283808178	0.1305208503	2.2012922223	Up	0.0381132	0.0619162769
5030	1639	1	4	0.012017259	0.0552663027	2.2012922223	Up	0.160054	0.2243292861
5777	2464	2	8	0.0159872464	0.0735239205	2.2012922223	Up	0.0381132	0.0618998753
9499	2290	2	8	0.0172019979	0.0791104542	2.2012922223	Up	0.0381132	0.0618889457
10316	3274	1	4	0.0060159705	0.0276669121	2.2012922223	Up	0.160054	0.2245346062
10501	3961	1	4	0.0049725543	0.0228683338	2.2012922223	Up	0.160054	0.2243121931
10562	2935	6	24	0.0402649831	0.1851750666	2.2012922223	Up	0.000209066	0.0004581071
23551	3047	4	16	0.0258566296	0.1189123336	2.2012922223	Up	0.00267654	0.0051979305
26776	136	1	4	0.144825644	0.6660402212	2.2012922223	Up	0.160054	0.2243463818
27233	1664	2	8	0.0236734226	0.1088719592	2.2012922223	Up	0.0381132	0.0619874514
57530	5132	2	8	0.007675872	0.0353006509	2.2012922223	Up	0.0381132	0.0619108088
63928	2391	1	4	0.0082376778	0.0378843455	2.2012922223	Up	0.160054	0.2245688628
84249	4527	2	8	0.0087016954	0.0400183212	2.2012922223	Up	0.0381132	0.0619381594
84953	3044	14	56	0.0905873936	0.4166033447	2.2012922223	Up	1.08E-08	3.24E-08
93655	1052	2	8	0.0374454136	0.172208118	2.2012922223	Up	0.0381132	0.0619600572
114827	5090	3	12	0.0116088139	0.0533878999	2.2012922223	Up	0.0098936	0.0177309739
140456	2799	1	4	0.0070369016	0.0323620829	2.2012922223	Up	0.160054	0.2242609295
148811	2200	1	4	0.008952858	0.0411733955	2.2012922223	Up	0.160054	0.2245003601
158314	2000	3	12	0.0295444314	0.1358722051	2.2012922223	Up	0.0098936	0.0177344299
201181	2596	1	4	0.0075871678	0.034892708	2.2012922223	Up	0.160054	0.2242780148
222537	2744	1	4	0.0071779474	0.0330107398	2.2012922223	Up	0.160054	0.224585995
283174	5306	1	4	0.0037120783	0.0170715172	2.2012922223	Up	0.160054	0.2243805809
349149	1131	2	8	0.0348298631	0.1601794343	2.2012922223	Up	0.0381132	0.0619272162
373509	1392	1	4	0.0141496319	0.0650728952	2.2012922223	Up	0.160054	0.2245174818
400950	3721	1	4	0.005293278	0.0243433136	2.2012922223	Up	0.160054	0.2244490105
401014	4801	4	16	0.0164101542	0.0754688357	2.2012922223	Up	0.00267654	0.0051962846
401265	5743	2	8	0.006859233	0.0315450009	2.2012922223	Up	0.0381132	0.06189441
548321	703	2	8	0.0560349575	0.2576997726	2.2012922223	Up	0.0381132	0.0619764908
645687	2092	2	8	0.0188301028	0.0865979638	2.2012922223	Up	0.0381132	0.0619217461
677831	132	1	4	0.1492142998	0.6862232582	2.2012922223	Up	0.160054	0.2245517332
100128176	2083	1	4	0.009455731	0.0434860634	2.2012922223	Up	0.160054	0.2243976844
100129316	5249	1	4	0.0037523886	0.0172569004	2.2012922223	Up	0.160054	0.2243634801
100132526	3377	1	4	0.0058324808	0.026823059	2.2012922223	Up	0.160054	0.224483241
100499194	2316	2	8	0.0170088839	0.0782223403	2.2012922223	Up	0.0381132	0.0619545813
NM_001256675	1828	2	8	0.0215495488	0.099104453	2.2012922223	Up	0.0381132	0.0618780199
NM_001257995	1168	4	16	0.0674530397	0.310210514	2.2012922223	Up	0.00267654	0.0051968331
NR_047657	5095	2	8	0.0077316144	0.0355570049	2.2012922223	Up	0.0381132	0.0619326873
24	7326	4	16	0.0107541838	0.0494575321	2.2012922223	Up	0.00267654	0.0051951879
1437	800	1	4	0.0246203595	0.1132268376	2.2012922223	Up	0.160054	0.2244318992
4168	3867	2	8	0.0101868568	0.0468484459	2.2012922223	Up	0.0381132	0.061971012
10742	2502	4	16	0.031488869	0.1448145005	2.2012922223	Up	0.00267654	0.0051973818
115110	2216	2	8	0.0177764328	0.0817522293	2.2012922223	Up	0.0381132	0.0619655341
136332	2700	2	8	0.0145898427	0.0670973852	2.2012922223	Up	0.0381132	0.0619436324
140771	2844	2	8	0.0138511164	0.0637000493	2.2012922223	Up	0.0381132	0.0619053415
NR_046035	1207	4	16	0.0652735297	0.300187142	2.2012922223	Up	0.00267654	0.0051957362
NR_046367	2141	2	8	0.0183991477	0.0846160393	2.2012922223	Up	0.0381132	0.0619819706
57089	8564	518	2056	1.1913448115	5.4365805258	2.1901084838	Up	4.05E-265	1.87E-263
330	6932	289	1144	0.8211522086	3.7372043341	2.1862378766	Up	4.59E-148	1.20E-146
57007	2114	34	134	0.3167804057	1.435420647	2.1799185715	Up	1.06E-18	4.90E-18
846	5011	0	1	0.001	0.0045191314	2.1760455108	Up	0.432776	0.5119661029
9365	5012	0	1	0.001	0.0045182298	2.1757576339	Up	0.432776	0.5090196296
9228	10101	0	2	0.001	0.0044837873	2.1647178267	Up	0.201316	0.270218579
8639	4040	9	35	0.0438778684	0.1961851147	2.1606502378	Up	8.63E-06	2.14E-05
2261	4310	8	31	0.0365592345	0.1628785135	2.1554885327	Up	2.99E-05	7.05E-05
25849	5069	16	62	0.0621701719	0.2769802301	2.1554885327	Up	2.82E-09	8.77E-09
100500862	180	8	31	0.8753905591	3.9000355175	2.1554885327	Up	2.99E-05	7.05E-05
NM_001256667	4808	8	31	0.0327725251	0.1460079853	2.1554885327	Up	2.99E-05	7.05E-05
2264	3084	14	54	0.0894124598	0.3965142173	2.1488248024	Up	3.22E-08	9.44E-08
80820	4687	45	173	0.1891045319	0.8358541884	2.1440673536	Up	2.99E-23	1.59E-22
347902	3849	55	211	0.2814486404	1.2414062216	2.1410316975	Up	5.66E-28	3.41E-27
10149	4895	6	23	0.0241425384	0.1064031569	2.1398916776	Up	0.000365716	0.0007823464
363	2654	6	23	0.0445281558	0.1962484751	2.1398916776	Up	0.000365716	0.0007824374
4807	2594	6	23	0.0455581054	0.2007877614	2.1398916776	Up	0.000365716	0.0007822554
4839	2772	18	69	0.1278979713	0.5636833907	2.1398916776	Up	4.28E-10	1.40E-09
80000	6052	24	92	0.0781082125	0.3442455076	2.1398916776	Up	5.21E-13	1.96E-12
3012	564	23	88	0.8032174013	3.533319755	2.1371618849	Up	1.74E-12	6.40E-12
4600	2961	37	141	0.2461204459	1.0783508343	2.1313902091	Up	4.31E-19	2.02E-18
5648	6476	546	2079	1.6606196754	7.2698763243	2.1302091242	Up	8.54E-259	3.82E-257
63924	1298	34	129	0.5159274096	2.2505796689	2.1250566365	Up	1.57E-17	7.00E-17
2919	1184	27	102	0.4491552066	1.9508678101	2.1188300621	Up	4.12E-14	1.62E-13
1545	5160	330	1244	1.2596462986	5.4594645729	2.1157407782	Up	2.64E-154	7.22E-153
3663	2900	4	15	0.0271672932	0.1171312113	2.1081828179	Up	0.00471474	0.0088478944
10216	5059	4	15	0.0155732655	0.0671438057	2.1081828179	Up	0.00471474	0.0088487972
26034	6858	4	15	0.0114880651	0.0495305501	2.1081828179	Up	0.00471474	0.0088469917
1410	691	1392	5204	39.6776154987	170.5448517786	2.1037539732	Up	0	0
79722	2502	7	26	0.0551055208	0.2353235634	2.0943770184	Up	0.0001804222	0.0003979501
128434	2018	10	37	0.0976030108	0.4152024768	2.088817493	Up	7.48E-06	1.86E-05
3242	1916	10	37	0.1027989957	0.4373061578	2.088817493	Up	7.48E-06	1.86E-05
57053	1962	10	37	0.1003888256	0.4270533121	2.088817493	Up	7.48E-06	1.86E-05
162333	3116	23	85	0.1453833807	0.6177330678	2.0871212024	Up	8.69E-12	3.09E-11
7057	5820	18595	68695	62.9299772382	267.289264923	2.0865825699	Up	0	0
58528	4926	6	22	0.0239906061	0.1011364364	2.0757613402	Up	0.000635118	0.0013268657
63914	1558	3	11	0.0379260993	0.1598838528	2.0757613402	Up	0.017537	0.0302077206
83481	15534	3	11	0.0038038408	0.0160357308	2.0757613402	Up	0.017537	0.0302105499
144100	4820	6	22	0.0245182003	0.1033605986	2.0757613402	Up	0.000635118	0.001326715
284837	4622	6	22	0.0255685256	0.1077884218	2.0757613402	Up	0.000635118	0.0013270164
57484	4661	47	172	0.1986109239	0.8356582737	2.0729681253	Up	3.30E-22	1.70E-21
3606	1163	20	73	0.3387151776	1.4214203173	2.0691886863	Up	3.25E-10	1.07E-09
1767	15588	42	153	0.0530692891	0.2222697736	2.0663626422	Up	7.63E-20	3.67E-19
3993	3590	14	51	0.0768100351	0.3217029926	2.0663626422	Up	1.63E-07	4.57E-07
8470	6344	8	29	0.0248376893	0.1035176006	2.0592732174	Up	8.91E-05	0.0002019433
79930	2354	13	47	0.108773041	0.4521377542	2.0554413558	Up	5.51E-07	1.50E-06
684	983	15	54	0.300553727	1.2439978089	2.0492891288	Up	8.19E-08	2.35E-07
161436	7171	10	36	0.0274665843	0.1136847345	2.0492891288	Up	1.28E-05	3.14E-05
8908	3411	42	151	0.2425224504	1.0024774247	2.0473795388	Up	2.18E-19	1.03E-18
1004	8571	22	79	0.0505563326	0.2087252402	2.0456413518	Up	8.38E-11	2.84E-10
1870	5201	34	122	0.1287586575	0.5311930086	2.0445667186	Up	6.43E-16	2.71E-15
8794	1512	63	226	0.8206786491	3.3848234522	2.0441912612	Up	3.30E-28	2.00E-27
493861	1486	46	165	0.6097101135	2.5144587086	2.0440524805	Up	5.26E-21	2.62E-20
22943	1815	2932	10491	31.8179147002	130.8939673071	2.0404874156	Up	0	0
5913	1494	2	8	0.0263671855	0.1084158828	2.039760637	Up	0.0381132	0.0618834823
4892	5522	0	1	0.001	0.0041009358	2.0359531606	Up	0.432776	0.5108489904
314	2681	25	89	0.183665494	0.7517484929	2.0331694635	Up	6.48E-12	2.32E-11
9241	1892	9	32	0.0936926999	0.3830083302	2.0313672208	Up	4.41E-05	0.0001027445
23498	1301	9	32	0.1362541032	0.5569959728	2.0313672208	Up	4.41E-05	0.0001027315
3433	3505	470	1669	2.6411569649	10.7832006826	2.0295435151	Up	1.53E-195	5.38E-194
3053	2237	20	71	0.1760955528	0.7187398721	2.0291112469	Up	9.35E-10	2.99E-09
2643	2941	11	39	0.0736685357	0.3002955911	2.0272628225	Up	6.38E-06	1.60E-05
55200	3149	11	39	0.0688025289	0.2804602519	2.0272628225	Up	6.38E-06	1.60E-05
6580	1921	13	46	0.1332908582	0.542262835	2.0244144602	Up	9.38E-07	2.50E-06
100129917	1700	31	109	0.359167597	1.4519676822	2.0152802367	Up	3.93E-14	1.55E-13
4599	3409	139	488	0.803104715	3.2416953213	2.0130884871	Up	7.25E-58	7.83E-57
750	1000	6	21	0.1181777255	0.4755527179	2.0086471443	Up	0.00109444	0.0022235762
8331	439	6	21	0.2691975523	1.0832635944	2.0086471443	Up	0.00109444	0.0022233306
9355	2416	2	7	0.0163048738	0.0656115781	2.0086471443	Up	0.0682994	0.1044508908
951	1263	2	7	0.0311896874	0.1255087669	2.0086471443	Up	0.0682994	0.10454651
1780	3061	4	14	0.0257383699	0.1035724094	2.0086471443	Up	0.00822	0.0149397688
2006	3480	80	280	0.4527882202	1.8220410649	2.0086471443	Up	8.13E-34	5.68E-33
2334	13746	4	14	0.0057314965	0.0230638109	2.0086471443	Up	0.00822	0.0149368168
2769	2132	2	7	0.0184768176	0.0743515819	2.0086471443	Up	0.0682994	0.1044595763
4878	858	2	7	0.0459120923	0.1847524157	2.0086471443	Up	0.0682994	0.1044682631
4881	4201	8	28	0.0375078078	0.1509331803	2.0086471443	Up	0.000152589	0.0003386713
5367	757	2	7	0.0520377479	0.2094023417	2.0086471443	Up	0.0682994	0.1045552113
5409	1177	2	7	0.033468628	0.1346793311	2.0086471443	Up	0.0682994	0.1045204147
6098	7368	12	42	0.0320786443	0.1290859712	2.0086471443	Up	3.18E-06	8.17E-06
8351	864	18	63	0.4103393246	1.6512247151	2.0086471443	Up	1.05E-08	3.17E-08
8857	16407	4	14	0.004801923	0.0193231636	2.0086471443	Up	0.00822	0.0149412452
8912	8097	20	70	0.0486508277	0.1957732156	2.0086471443	Up	1.58E-09	4.99E-09
9720	5828	4	14	0.0135183854	0.0543986179	2.0086471443	Up	0.00822	0.0149382927
27019	2548	2	7	0.0154601943	0.0622125481	2.0086471443	Up	0.0682994	0.1044769514
55576	8266	2	7	0.0047656152	0.0191770594	2.0086471443	Up	0.0682994	0.1045030251
60468	9215	4	14	0.0085496636	0.034404248	2.0086471443	Up	0.00822	0.0149427219
85291	782	2	7	0.050374137	0.2027078934	2.0086471443	Up	0.0682994	0.1045291117
116328	2701	6	21	0.043753323	0.1760654269	2.0086471443	Up	0.00109444	0.002223085
255193	1313	2	7	0.0300019613	0.1207293013	2.0086471443	Up	0.0682994	0.1045378101
347746	1797	22	77	0.2411342942	0.9703357257	2.0086471443	Up	2.39E-10	7.94E-10
375940	3743	2	7	0.0105243321	0.0423504068	2.0086471443	Up	0.0682994	0.1045117192
440822	3691	2	7	0.0106726023	0.042947053	2.0086471443	Up	0.0682994	0.1044856412
100133036	1543	4	14	0.0510597215	0.2054667176	2.0086471443	Up	0.00822	0.0149441989
10886	2052	2	7	0.0191971614	0.0770999867	2.0058376108	Up	0.0682994	0.1044943324
645638	621	63	219	1.9981741022	7.9860474832	1.9987993584	Up	1.25E-26	7.28E-26
1612	5942	141	490	0.4673807722	1.8674234408	1.9983788089	Up	1.50E-57	1.61E-56
57801	1053	19	66	0.355393603	1.4193677648	1.9977588282	Up	5.28E-09	1.62E-08
273	3426	74	257	0.4254306132	1.6987330569	1.9974634058	Up	5.95E-31	3.87E-30
2674	9580	91	316	0.1870941722	0.7469661938	1.9972783303	Up	1.10E-37	8.37E-37
340485	2852	52	180	0.3591188479	1.4292307692	1.9927056005	Up	4.45E-22	2.29E-21
5321	2940	137	474	0.9178202035	3.6509878248	1.9920033882	Up	1.69E-55	1.75E-54
63895	9733	20	69	0.0404732099	0.1605394389	1.9878885842	Up	2.66E-09	8.29E-09
374786	5147	9	31	0.0344407593	0.1363913723	1.9855635312	Up	7.51E-05	0.0001712659
26032	5005	100	343	0.3935322194	1.5519202916	1.9795007987	Up	2.66E-40	2.13E-39
8356	478	7	24	0.2884393578	1.1370059006	1.9788998009	Up	0.000531774	0.0011193544
NM_001256267	5725	14	48	0.0481655941	0.1898650901	1.9788998009	Up	7.93E-07	2.13E-06
79442	5137	12	41	0.0460104051	0.1807397447	1.9738817262	Up	5.39E-06	1.36E-05
84707	1100	12	41	0.2148685918	0.8440546076	1.9738817262	Up	5.39E-06	1.36E-05
9890	5040	12	41	0.0468959228	0.1842182675	1.9738817262	Up	5.39E-06	1.36E-05
23414	4507	29	99	0.1267344885	0.4974243143	1.9726678472	Up	1.21E-12	4.49E-12
203111	1550	5	17	0.0635364115	0.248368547	1.9668269686	Up	0.00390254	0.0074037564
NM_001256574	5657	5	17	0.0174087746	0.0680521916	1.9668269686	Up	0.00390254	0.0074045201
NM_001258015	1780	10	34	0.110653301	0.4325519639	1.9668269686	Up	3.70E-05	8.69E-05
3770	3120	18	61	0.1136324283	0.4427459676	1.9621045584	Up	2.97E-08	8.73E-08
28316	2855	13	44	0.0896853725	0.3490004101	1.9602841228	Up	2.68E-06	6.91E-06
10439	2879	8	27	0.0547309137	0.2123740615	1.9561797244	Up	0.000259512	0.0005633429
84627	13203	402	1354	0.5997051887	2.322337925	1.9532525547	Up	3.42E-151	9.15E-150
27074	3341	63	212	0.3714056024	1.4369404114	1.9519327533	Up	4.49E-25	2.52E-24
646074	9547	234	784	0.4827622597	1.8596384347	1.9456373468	Up	6.99E-88	1.10E-86
1756	14083	60	201	0.083915164	0.323206623	1.9454533179	Up	9.39E-24	5.05E-23
2047	4691	24	80	0.100769751	0.3861925819	1.9382578165	Up	2.87E-10	9.48E-10
4072	1731	6	20	0.0682713608	0.2616449165	1.9382578165	Up	0.001870266	0.0037032837
7222	3548	9	30	0.049962398	0.1914771775	1.9382578165	Up	0.0001271108	0.0002840419
91227	855	3	10	0.069109781	0.2648580997	1.9382578165	Up	0.030682	0.0506628985
285601	1305	3	10	0.045278822	0.1735277205	1.9382578165	Up	0.030682	0.0506583506
NM_001256864	5968	0	1	0.001	0.0037944651	1.923896513	Up	0.432776	0.5083694577
9244	1824	76	250	0.8206786491	3.1038058554	1.9191489935	Up	1.16E-28	7.09E-28
196051	1521	63	207	0.8158225624	3.081913923	1.9174992563	Up	5.63E-24	3.06E-23
5618	11823	34	111	0.0566416119	0.2126055819	1.9082452474	Up	1.85E-13	7.09E-13
113675	1414	53	173	0.7382625472	2.7706142724	1.9079999954	Up	3.67E-20	1.78E-19
3909	10511	563	1831	1.054990953	3.9447881201	1.902717186	Up	9.94E-197	3.52E-195
2713	2232	4	13	0.0352980064	0.1318950617	1.9017319404	Up	0.01416896	0.0247822063
80852	7977	4	13	0.0098765388	0.0369048236	1.9017319404	Up	0.01416896	0.024793995
158405	2683	16	52	0.1174582934	0.438896426	1.9017319404	Up	5.54E-07	1.50E-06
220164	8897	4	13	0.008855249	0.0330886566	1.9017319404	Up	0.01416896	0.0247892782
339488	2189	4	13	0.0359913889	0.1344859652	1.9017319404	Up	0.01416896	0.0247916363
100507424	882	4	13	0.0893255673	0.3337752582	1.9017319404	Up	0.01416896	0.0247845631
162466	2173	4	13	0.0362563968	0.1354761978	1.9017319404	Up	0.01416896	0.0247869204
9628	6073	0	1	0.001	0.0037288601	1.8987346794	Up	0.432776	0.5121967034
8347	438	37	120	1.6638416448	6.2042102797	1.8987294523	Up	2.39E-14	9.49E-14
5069	11025	2711	8738	4.8432322563	17.9478658864	1.8897702149	Up	0	0
57482	7013	10	32	0.0280853951	0.1033297819	1.8793641274	Up	0.0001046634	0.0002355119
339983	5894	5	16	0.0167087611	0.0614736818	1.8793641274	Up	0.00665864	0.0122705506
643853	3985	26	83	0.1285077734	0.4716601014	1.8758919355	Up	3.32E-10	1.09E-09
56999	7335	63	201	0.1691705682	0.6205479034	1.87506399	Up	1.13E-22	5.89E-22
57221	14895	53	169	0.0700841384	0.2569363619	1.874251204	Up	2.70E-19	1.27E-18
162461	2782	16	51	0.1132784332	0.415137938	1.8737175643	Up	9.20E-07	2.46E-06
NM_001256743	1067	11	35	0.2030545111	0.7428189908	1.8711436206	Up	5.14E-05	0.0001189582
993	3717	268	852	1.42012512	5.190705711	1.8699126521	Up	1.95E-90	3.16E-89
83401	1347	6	19	0.0877340204	0.3194224075	1.864257235	Up	0.00316746	0.006085136
83733	2087	31	98	0.2925658433	1.063366563	1.861805756	Up	1.07E-11	3.80E-11
150094	4706	72	227	0.3013456663	1.0923286076	1.8579157081	Up	4.14E-25	2.32E-24
688	3350	217	684	1.275849076	4.623710861	1.8575935047	Up	2.56E-72	3.35E-71
NM_001258218	2307	20	63	0.1707523847	0.6184040545	1.8566440509	Up	5.69E-08	1.64E-07
4330	7569	230	724	0.5985131646	2.1661046486	1.8556480584	Up	2.46E-76	3.41E-75
2905	4298	7	22	0.0320786443	0.1159139333	1.8533689189	Up	0.001520302	0.0030430857
4969	3068	7	22	0.0449393784	0.1623852951	1.8533689189	Up	0.001520302	0.0030434169
140687	2064	7	22	0.0667994249	0.2413750414	1.8533689189	Up	0.001520302	0.0030427546
1436	4006	22	69	0.1081673307	0.3900475185	1.8503850604	Up	1.42E-08	4.27E-08
4939	3647	69	216	0.3726470641	1.3412117863	1.8476552677	Up	8.48E-24	4.57E-23
NM_003266	5781	16	50	0.054513164	0.1958602968	1.8451484121	Up	1.52E-06	4.00E-06
27237	2919	8	25	0.0539809183	0.1939479918	1.8451484121	Up	0.000734764	0.0015255124
51554	2402	128	400	1.0495940092	3.771085349	1.8451484121	Up	1.25E-42	1.04E-41
146562	2716	8	25	0.0580155746	0.2084441046	1.8451484121	Up	0.000734764	0.0015260292
NM_001257407	3821	8	25	0.0412379745	0.1481638807	1.8451484121	Up	0.000734764	0.0015256846
NR_045999	3432	8	25	0.0459120923	0.164957514	1.8451484121	Up	0.000734764	0.0015258569
79899	3979	160	499	0.7920095533	2.8399191739	1.8422601327	Up	1.20E-52	1.20E-51
80303	2000	137	427	1.3491956991	4.8347859657	1.8413523989	Up	2.87E-45	2.50E-44
6372	1677	44	137	0.5167779687	1.8499793383	1.8398926866	Up	1.47E-15	6.11E-15
54020	3098	9	28	0.0572196863	0.2046708491	1.8387221429	Up	0.000357068	0.0007645578
54798	8931	9	28	0.0198484591	0.0709965615	1.8387221429	Up	0.000357068	0.0007646468
80726	4421	9	28	0.0400964913	0.1434223684	1.8387221429	Up	0.000357068	0.0007647359
7051	2777	10	31	0.0709264947	0.2527930836	1.8335604378	Up	0.0001742986	0.0003849513
195828	3714	178	551	0.9439793185	3.3596116058	1.8314672999	Up	1.68E-57	1.80E-56
2124	2009	53	163	0.5196133607	1.8373294703	1.822099922	Up	5.20E-18	2.35E-17
3398	1402	538	1653	7.558204506	26.6995666991	1.820700869	Up	1.82E-167	5.41E-166
84144	4711	85	261	0.3553777211	1.2546043139	1.8198072827	Up	7.12E-28	4.28E-27
2040	3108	4508	13832	28.5684891908	100.7820860842	1.8187425758	Up	0	0
192683	3516	16	49	0.0896304327	0.315592437	1.8160020664	Up	2.51E-06	6.49E-06
60493	2875	526	1590	3.6035642666	12.5238728203	1.7971842832	Up	2.65E-158	7.46E-157
51129	1967	1329	3999	13.3077611551	46.0390567953	1.7905903988	Up	0	0
190	1591	2	6	0.0247596324	0.0854005061	1.786254723	Up	0.1202132	0.1732143664
912	3795	6	18	0.0311403756	0.1074088578	1.786254723	Up	0.00531254	0.0099080864
917	1311	1	3	0.0150238654	0.051820063	1.786254723	Up	0.293988	0.3736402214
3780	2657	2	6	0.0148259598	0.0511374502	1.786254723	Up	0.1202132	0.1733501676
5196	878	27	81	0.6056944927	2.0891512178	1.786254723	Up	1.97E-09	6.18E-09
6539	3500	2	6	0.0112550215	0.03882063	1.786254723	Up	0.1202132	0.1729163516
25812	3995	2	6	0.0098604694	0.0340105645	1.786254723	Up	0.1202132	0.1729434015
27033	1960	2	6	0.0200982526	0.0693225536	1.786254723	Up	0.1202132	0.1729975266
27293	1890	2	6	0.0208426324	0.0718900556	1.786254723	Up	0.1202132	0.1728893102
54514	2880	2	6	0.0136779775	0.047177849	1.786254723	Up	0.1202132	0.1730787779
54905	2354	1	3	0.008367157	0.0288598567	1.786254723	Up	0.293988	0.3734595817
64108	1027	2	6	0.0383569378	0.1323001024	1.786254723	Up	0.1202132	0.1733229903
79836	2625	5	15	0.0375167382	0.1294021001	1.786254723	Up	0.01123698	0.0200117906
84465	5914	2	6	0.0066609021	0.0229746711	1.786254723	Up	0.1202132	0.1731058786
124872	2021	8	24	0.077966502	0.2689207425	1.786254723	Up	0.001222144	0.0024702082
148808	4114	9	27	0.0430886213	0.1486205452	1.786254723	Up	0.000592162	0.0012396581
151242	1014	9	27	0.1748191205	0.6029831588	1.786254723	Up	0.000592162	0.0012399403
282973	6488	2	6	0.0060716053	0.0209420785	1.786254723	Up	0.1202132	0.1732958216
339184	2838	2	6	0.0138804	0.0478760413	1.786254723	Up	0.1202132	0.1731194322
386757	3839	10	30	0.0513057764	0.1769630179	1.786254723	Up	0.000288354	0.0006227187
677763	138	1	3	0.1427267216	0.4922905983	1.786254723	Up	0.293988	0.3734337903
728643	542	1	3	0.036340014	0.1253433627	1.786254723	Up	0.293988	0.373562783
728723	1154	2	6	0.0341356804	0.1177402124	1.786254723	Up	0.1202132	0.1730516857
100130417	496	3	9	0.1191307716	0.4109038461	1.786254723	Up	0.0528848	0.0825519924
100133286	1221	3	9	0.048393827	0.1669191709	1.786254723	Up	0.0528848	0.0825660068
100302691	2281	3	9	0.0259048061	0.0893504199	1.786254723	Up	0.0528848	0.0825730158
100379249	849	1	3	0.0231993964	0.0800189665	1.786254723	Up	0.293988	0.3733048867
100507584	3165	1	3	0.0062231556	0.0214648033	1.786254723	Up	0.293988	0.3737435225
NM_001257197	6592	2	6	0.0059758154	0.0206116816	1.786254723	Up	0.1202132	0.173227937
NM_001258345	2171	6	18	0.0544346962	0.1877552351	1.786254723	Up	0.00531254	0.0099060775
753	8946	2	6	0.004403373	0.0151880399	1.786254723	Up	0.1202132	0.1728757926
1071	1717	2	6	0.0229426763	0.0791334916	1.786254723	Up	0.1202132	0.1730381427
3131	5607	4	12	0.0140512128	0.048465206	1.786254723	Up	0.0241156	0.0405705873
3310	2664	2	6	0.0147870027	0.05100308	1.786254723	Up	0.1202132	0.1731601055
4440	2950	1	3	0.0066767077	0.0230291873	1.786254723	Up	0.293988	0.3733822182
4808	2512	2	6	0.0156817576	0.0540892536	1.786254723	Up	0.1202132	0.1730246019
4974	1945	1	3	0.010126626	0.0349285874	1.786254723	Up	0.293988	0.3735111752
5029	2681	6	18	0.0440797186	0.152039021	1.786254723	Up	0.00531254	0.0099070818
5676	2046	2	6	0.019253458	0.0664087024	1.786254723	Up	0.1202132	0.1733094049
9290	3828	2	6	0.0102906414	0.0354943065	1.786254723	Up	0.1202132	0.1731465456
9468	5564	1	3	0.003539951	0.0122099394	1.786254723	Up	0.293988	0.3737176919
10100	3213	11	33	0.0674320459	0.2325854741	1.786254723	Up	0.0001409924	0.0003138796
10815	2200	2	6	0.017905716	0.0617600932	1.786254723	Up	0.1202132	0.1729839921
10900	2047	2	6	0.0192440523	0.0663762604	1.786254723	Up	0.1202132	0.1731736676
23220	5795	24	72	0.0815722005	0.2813574567	1.786254723	Up	1.57E-08	4.68E-08
54361	3905	8	24	0.0403509093	0.1391776749	1.786254723	Up	0.001222144	0.0024699368
54766	1015	2	6	0.0388104189	0.1338642415	1.786254723	Up	0.1202132	0.1731329878
56311	1358	1	3	0.0145038937	0.0500265851	1.786254723	Up	0.293988	0.3734853767
57379	2794	4	12	0.0281979779	0.0972599894	1.786254723	Up	0.0241156	0.0405780103
79755	3218	2	6	0.0122413223	0.0422225622	1.786254723	Up	0.1202132	0.1729704598
79805	4337	3	9	0.0136243631	0.0469929231	1.786254723	Up	0.0528848	0.082580026
80117	1335	2	6	0.0295075469	0.1017769327	1.786254723	Up	0.1202132	0.1728622772
81285	2785	1	3	0.0070722756	0.0243935736	1.786254723	Up	0.293988	0.3734080025
83656	1222	1	3	0.0161180749	0.0555941919	1.786254723	Up	0.293988	0.3733306603
84174	2569	1	3	0.0076669084	0.0264445709	1.786254723	Up	0.293988	0.3735885922
84690	1559	2	6	0.0252678481	0.087153435	1.786254723	Up	0.1202132	0.1729298755
85366	2793	3	9	0.0211560554	0.0729711091	1.786254723	Up	0.0528848	0.082558999
122618	1964	1	3	0.0100286597	0.0345906836	1.786254723	Up	0.293988	0.3735369773
140290	2730	2	6	0.0144295147	0.0497700385	1.786254723	Up	0.1202132	0.1732415096
151742	3056	4	12	0.0257804811	0.0889216002	1.786254723	Up	0.0241156	0.0405742985
202374	1693	1	3	0.011633956	0.0401276448	1.786254723	Up	0.293988	0.3733564375
222642	1021	1	3	0.0192911729	0.066538788	1.786254723	Up	0.293988	0.373614405
353164	945	2	6	0.0416852647	0.1437801112	1.786254723	Up	0.1202132	0.1729569296
401375	3010	2	6	0.0130872343	0.0451402675	1.786254723	Up	0.1202132	0.1733365779
440435	7980	2	6	0.0049364129	0.0170265921	1.786254723	Up	0.1202132	0.1729028298
440519	568	8	24	0.2774125011	0.956846515	1.786254723	Up	0.001222144	0.0024696654
440955	480	1	3	0.0410339325	0.141533547	1.786254723	Up	0.293988	0.3736660413
642826	810	9	27	0.2188476398	0.754845584	1.786254723	Up	0.000592162	0.0012397992
644165	1428	2	6	0.0275858369	0.095148603	1.786254723	Up	0.1202132	0.1730652307
727897	17916	2	6	0.0021987372	0.0075838471	1.786254723	Up	0.1202132	0.1732822404
100534589	2110	2	6	0.0186694669	0.06439441	1.786254723	Up	0.1202132	0.1732550844
100534592	838	2	6	0.0470078462	0.1621386696	1.786254723	Up	0.1202132	0.1732686614
NM_001256239	1806	2	6	0.0218120571	0.0752337791	1.786254723	Up	0.1202132	0.1730110632
NR_045790	4973	2	6	0.00792129	0.0273219797	1.786254723	Up	0.1202132	0.1731872317
NR_046299	684	1	3	0.0287957421	0.0993217874	1.786254723	Up	0.293988	0.3736918648
NR_046336	4927	2	6	0.0079952456	0.0275770662	1.786254723	Up	0.1202132	0.1730923272
114788	13150	0	2	0.001	0.0034441624	1.7841531541	Up	0.201316	0.2697264851
10018	5238	76	227	0.2857804231	0.9813857249	1.7799131961	Up	9.41E-24	5.06E-23
3303	2445	260	774	2.0944927487	7.1687175711	1.7751141654	Up	1.01E-76	1.41E-75
7277	1514	1023	3034	13.3086540245	45.3804789026	1.7697071628	Up	7.30E-294	3.75E-292
348	1223	199	588	3.2048742667	10.8875520052	1.7643399466	Up	3.16E-58	3.43E-57
91461	2517	262	774	2.0502293785	6.9636529445	1.7640589769	Up	4.57E-76	6.30E-75
10165	3207	429	1267	2.6347699942	8.94657956	1.7636591939	Up	2.70E-123	5.99E-122
360	1882	41	121	0.4290902182	1.4559455207	1.7626034549	Up	3.44E-13	1.30E-12
2861	3058	20	59	0.1288181006	0.4369119306	1.7620071768	Up	4.10E-07	1.12E-06
8200	2383	40	118	0.3306133039	1.1213400619	1.7620071768	Up	6.82E-13	2.55E-12
29797	7716	37	109	0.0944482427	0.3198995671	1.7600231814	Up	5.33E-12	1.92E-11
22797	6700	0	1	0.001	0.0033799056	1.756982953	Up	0.432776	0.5125925023
100507178	4800	44	128	0.1805493028	0.6038764672	1.7418606036	Up	1.15E-13	4.43E-13
283578	978	42	122	0.8458528408	2.824882247	1.7397121371	Up	4.51E-13	1.70E-12
347732	1367	9	26	0.1296756315	0.4307092579	1.731806939	Up	0.000974618	0.0019911306
572558	536	9	26	0.3307212467	1.09846932	1.731806939	Up	0.000974618	0.0019913518
353497	2899	18	52	0.1222949901	0.4061949331	1.731806939	Up	2.68E-06	6.93E-06
9915	6576	223	642	0.667924594	2.2108159897	1.7268218095	Up	1.43E-61	1.62E-60
64757	2258	32	92	0.2791325078	0.9226633357	1.7248541783	Up	4.30E-10	1.40E-09
252884	2788	8	23	0.0565173245	0.1868161596	1.7248541783	Up	0.00201588	0.0039783349
1770	13750	0	2	0.001	0.0032938716	1.719784335	Up	0.201316	0.2681055092
90952	1869	169	483	1.7809912257	5.852173629	1.7162921648	Up	2.31E-46	2.06E-45
51268	2412	7	20	0.057161697	0.1877725333	1.7158653951	Up	0.00419774	0.0079351523
57644	6530	7	20	0.0211139377	0.0693579403	1.7158653951	Up	0.00419774	0.0079367837
128209	3131	7	20	0.0440351367	0.1446526191	1.7158653951	Up	0.00419774	0.0079359679
6352	1237	151	431	2.4043164304	7.8901805995	1.714431542	Up	1.71E-41	1.40E-40
467	2400	398	1134	3.2663010235	10.6999361537	1.7118725267	Up	4.57E-106	8.59E-105
2161	2060	12	34	0.1147356558	0.3737584931	1.7037925628	Up	0.0001845314	0.0004068184
23090	4846	30	85	0.1219332702	0.397205167	1.7037925628	Up	2.73E-09	8.51E-09
283554	3908	41	116	0.2066396599	0.6721756992	1.7017212128	Up	3.69E-12	1.34E-11
79940	2933	23	65	0.154454352	0.5018577869	1.7000980793	Up	2.15E-07	5.99E-07
100131193	2386	16	45	0.132079045	0.4270920111	1.6931453186	Up	1.76E-05	4.26E-05
79007	2150	355	998	3.2521777165	10.5116636214	1.6925130132	Up	4.28E-92	7.02E-91
2878	1779	37	104	0.4096473527	1.3238438573	1.6922785748	Up	5.71E-11	1.95E-10
3576	1718	1088	3058	12.4735511558	40.3082269378	1.6922020724	Up	4.43E-278	2.17E-276
6364	851	56	157	1.2961129311	4.1778175097	1.6885580491	Up	8.62E-16	3.61E-15
114898	2411	10	28	0.0816934367	0.2629905809	1.6867190495	Up	0.000772634	0.0016003443
72	1345	29	81	0.4246783195	1.3637730626	1.68316123	Up	8.71E-09	2.64E-08
84074	5411	29	81	0.1055613269	0.3389899777	1.68316123	Up	8.71E-09	2.65E-08
257000	3693	24	67	0.1280018689	0.4108420319	1.682418912	Up	1.72E-07	4.83E-07
8809	3522	19	53	0.1062548166	0.3407735601	1.6812851634	Up	3.47E-06	8.89E-06
2331	3005	27	75	0.1769716355	0.565192201	1.6752234106	Up	3.46E-08	1.01E-07
NR_046105	2469	9	25	0.0717969171	0.2292969575	1.6752234106	Up	0.00159125	0.0031757662
64116	4098	188	521	0.9035876195	2.8790230548	1.6718429329	Up	4.18E-48	3.87E-47
55214	3715	567	1570	3.0061359508	9.5701822363	1.6706361411	Up	3.62E-141	9.16E-140
374872	2570	21	58	0.1609424277	0.511062769	1.6669557946	Up	1.38E-06	3.64E-06
8346	437	4	11	0.1802863852	0.5700206927	1.6607238409	Up	0.0404672	0.0653938859
9940	5632	4	11	0.0139888406	0.0442292334	1.6607238409	Up	0.0404672	0.0653996318
252995	3035	4	11	0.0259588634	0.0820754671	1.6607238409	Up	0.0404672	0.0654111266
2282	1662	8	22	0.0948076418	0.2997581742	1.6607238409	Up	0.00329562	0.0063115721
8817	1999	4	11	0.0394122813	0.1246118273	1.6607238409	Up	0.0404672	0.0654053787
167681	2632	16	44	0.119734271	0.3785699738	1.6607238409	Up	2.84E-05	6.71E-05
63967	8484	519	1424	1.2049001949	3.8009197725	1.6574349249	Up	8.70E-127	2.01E-125
2892	5195	207	567	0.7848183886	2.4715925668	1.6550101897	Up	1.80E-51	1.77E-50
5122	5166	23	63	0.087691563	0.2761630185	1.6550101897	Up	5.50E-07	1.49E-06
160851	4299	145	397	0.664331635	2.0912330556	1.6543783294	Up	1.58E-36	1.17E-35
28996	15245	4720	12903	6.0981618479	19.1664924318	1.6521399947	Up	0	0
374383	6382	394	1077	1.2159726271	3.8215388311	1.6520429374	Up	6.53E-96	1.12E-94
2953	1136	15	41	0.2600742198	0.8173063982	1.6519536313	Up	5.73E-05	0.0001320991
139221	4320	11	30	0.0501525841	0.1572594967	1.6487511993	Up	0.000609782	0.0012752382
26084	5254	61	166	0.2286778725	0.7154798265	1.6455943161	Up	4.60E-16	1.95E-15
164781	1669	114	310	1.3453425908	4.2061497492	1.6445266134	Up	1.20E-28	7.38E-28
10021	7245	0	1	0.001	0.0031256546	1.6441583588	Up	0.432776	0.5118673377
26996	2021	7	19	0.0682206893	0.2128955878	1.6418648137	Up	0.00687372	0.0126403051
6695	4841	1895	5132	7.710073324	24.0066155996	1.6386155443	Up	0	0
2903	14706	10	27	0.0133933684	0.0415765622	1.6342516296	Up	0.001250424	0.0025248709
202299	1931	10	27	0.1020004535	0.316636418	1.6342516296	Up	0.001250424	0.0025245937
386627	3487	66	178	0.3728003958	1.1559723025	1.6326315339	Up	6.10E-17	2.66E-16
3312	2331	43083	115997	364.0391067156	1126.8960516208	1.6301890984	Up	0	0
26150	1414	32	86	0.4457434247	1.3772995805	1.627556977	Up	7.08E-09	2.16E-08
7168	1797	4820	12913	52.8303317359	162.726561379	1.623011383	Up	0	0
148534	6921	28	75	0.0796844462	0.2453984343	1.6227559907	Up	6.98E-08	2.01E-07
4162	3332	113	302	0.6679713375	2.0524912939	1.6195179992	Up	2.27E-27	1.35E-26
285605	4974	109	291	0.4316235115	1.3248496077	1.6179832404	Up	2.13E-26	1.24E-25
2804	11213	6	16	0.0105393495	0.0323130188	1.6163297216	Up	0.01446764	0.0252613729
643201	4307	6	16	0.0274385246	0.0841248851	1.6163297216	Up	0.01446764	0.0252637712
920	3178	6	16	0.0371861943	0.1140106609	1.6163297216	Up	0.01446764	0.02526617
3263	1635	18	48	0.2168398633	0.6648181291	1.6163297216	Up	1.78E-05	4.30E-05
4340	2170	3	8	0.0272298907	0.0834852259	1.6163297216	Up	0.0896002	0.1331622882
5063	2754	3	8	0.021455651	0.0657817502	1.6163297216	Up	0.0896002	0.1331192632
8968	466	3	8	0.1268001346	0.3887616742	1.6163297216	Up	0.0896002	0.1331730488
9752	6388	3	8	0.0092499785	0.0283598842	1.6163297216	Up	0.0896002	0.1331515293
29881	5066	6	16	0.0233276205	0.0715210976	1.6163297216	Up	0.01446764	0.0252589751
55061	3030	3	8	0.0195012748	0.0597897492	1.6163297216	Up	0.0896002	0.1331407722
55472	709	9	24	0.2500233966	0.7665568695	1.6163297216	Up	0.00257598	0.0050111053
123036	5030	12	32	0.0469891553	0.1440659564	1.6163297216	Up	0.000479606	0.0010147697
146206	4512	24	64	0.1047674871	0.3212108868	1.6163297216	Up	6.95E-07	1.87E-06
441027	1888	6	16	0.0625941343	0.1919098942	1.6163297216	Up	0.01446764	0.0252565777
677776	131	3	8	0.4510600209	1.3829232074	1.6163297216	Up	0.0896002	0.1331085113
100287902	1459	3	8	0.0404995632	0.124169253	1.6163297216	Up	0.0896002	0.1331838111
100507240	2091	3	8	0.0282586622	0.0866393784	1.6163297216	Up	0.0896002	0.1331300169
100526740	5538	6	16	0.0213394232	0.0654254027	1.6163297216	Up	0.01446764	0.0252685692
374462	8066	147	390	0.3589578817	1.0949285065	1.6089501912	Up	1.47E-34	1.05E-33
9762	5247	192	509	0.7207332219	2.1967776002	1.6078515676	Up	1.50E-44	1.29E-43
9816	5613	511	1354	1.7931236331	5.4626452206	1.6071247649	Up	1.85E-115	3.81E-114
23037	11659	14	37	0.0236510872	0.0718653914	1.6033906659	Up	0.0001854684	0.0004086882
11145	1395	154	406	2.1743571951	6.5906947767	1.5998415988	Up	1.26E-35	9.15E-35
65072	1041	11	29	0.2081259975	0.6308507763	1.5998415988	Up	0.000979336	0.0020005472
84989	1335	11	29	0.1622915081	0.4919218413	1.5998415988	Up	0.000979336	0.0020001029
257068	2148	11	29	0.1008655323	0.3057335466	1.5998415988	Up	0.000979336	0.002000325
57480	7237	29	76	0.078926674	0.2378123437	1.5912387406	Up	8.75E-08	2.50E-07
29774	5224	478	1251	1.8022253948	5.4229239603	1.5892914885	Up	3.99E-105	7.44E-104
441208	2034	18	47	0.1743034299	0.5232705376	1.5859560725	Up	2.82E-05	6.69E-05
777	15101	0	2	0.001	0.0029991878	1.5845718646	Up	0.201316	0.2689623874
3294	1451	153	399	2.0768656096	6.2270859	1.5841493158	Up	1.45E-34	1.04E-33
83593	3637	28	73	0.1516348783	0.4545262109	1.5837618591	Up	1.74E-07	4.87E-07
157570	3376	201	524	1.1726758896	3.5148615465	1.5836635326	Up	7.56E-45	6.55E-44
9162	4780	86	224	0.3543683539	1.0612055073	1.5823823896	Up	4.55E-20	2.21E-19
8436	3265	407	1059	2.4552493245	7.345005882	1.580894112	Up	1.33E-88	2.11E-87
9120	3955	55	143	0.2739053898	0.8187831999	1.5798038455	Up	2.56E-13	9.75E-13
79838	4917	5	13	0.0200287651	0.0598718279	1.5798038455	Up	0.030826	0.0508732721
79037	1587	5	13	0.0620550963	0.1855008051	1.5798038455	Up	0.030826	0.0508778372
5874	7003	278	720	0.7818888972	2.328239985	1.5742042459	Up	1.87E-60	2.10E-59
3304	2551	391	1012	3.0189135411	8.9835797457	1.5732609997	Up	3.63E-84	5.48E-83
85478	1832	17	44	0.1827712275	0.5438843728	1.5732609997	Up	5.68E-05	0.000130837
148046	1373	29	75	0.4160177274	1.2370011392	1.5721299177	Up	1.37E-07	3.89E-07
259173	5224	31	80	0.1168807264	0.3467897017	1.5690240068	Up	5.48E-08	1.58E-07
56241	3201	408	1050	2.5104921375	7.4281899085	1.5650404929	Up	1.33E-86	2.07E-85
23522	8509	28	72	0.0648132627	0.1916166954	1.5638623017	Up	2.73E-07	7.55E-07
137902	4812	7	18	0.0286521224	0.0847083573	1.5638623017	Up	0.0111349	0.0198415245
440900	869	7	18	0.1586582429	0.4690639993	1.5638623017	Up	0.0111349	0.0198434469
11096	9663	113	290	0.2303301766	0.6796188121	1.5610223499	Up	4.73E-25	2.65E-24
84102	3548	189	485	1.0492103586	3.0955477023	1.5608907351	Up	8.51E-41	6.86E-40
2202	3094	3822	9796	24.3307081855	71.6981319442	1.5591572179	Up	0	0
389170	1976	9	30	0.0897098118	0.2641372572	1.5579501207	Up	0.0001271108	0.0002840074
150291	2134	61	156	0.5630147808	1.6554251796	1.5559571036	Up	4.11E-14	1.62E-13
130	2803	9	23	0.0632417368	0.1858164299	1.5549291769	Up	0.00413252	0.0078182926
4703	26202	9	23	0.0067653839	0.0198780037	1.5549291769	Up	0.00413252	0.0078199013
646113	6636	9	23	0.0267128674	0.0784875607	1.5549291769	Up	0.00413252	0.0078190968
10044	2692	2	6	0.0146332003	0.0429296067	1.5527276333	Up	0.1202132	0.173200798
284	4338	863	2197	3.9183716414	11.4688502636	1.5493946275	Up	1.69E-176	5.34E-175
8970	481	22	56	0.9008697021	2.6364669047	1.5492155257	Up	6.87E-06	1.72E-05
286016	2017	22	56	0.2148330822	0.6287261186	1.5492155257	Up	6.87E-06	1.72E-05
27242	3662	478	1210	2.5709517921	7.4824944567	1.5412167465	Up	2.50E-97	4.33E-96
6526	11579	1329	3356	2.2606758953	6.5634211417	1.5376938334	Up	1.49E-265	6.95E-264
140710	8036	778	1964	1.9068829936	5.5345323309	1.5372450916	Up	3.47E-156	9.64E-155
144501	3894	75	189	0.3793583894	1.0991203034	1.534715956	Up	1.76E-16	7.57E-16
8503	5693	305	766	1.0552200442	3.0469614476	1.5298273718	Up	1.26E-61	1.44E-60
127435	3417	69	173	0.3977301267	1.1465169977	1.5273959931	Up	4.10E-15	1.67E-14
7805	2240	119	298	1.0463652776	3.0126426434	1.5256429794	Up	6.75E-25	3.76E-24
1015	3699	2	5	0.0106495202	0.030610121	1.5232203172	Up	0.207014	0.2743233791
1524	3264	2	5	0.0120688037	0.0346895949	1.5232203172	Up	0.207014	0.2738695607
1582	3950	2	5	0.0099728038	0.0286650222	1.5232203172	Up	0.207014	0.2742838569
1950	5600	8	20	0.0281375537	0.0808763126	1.5232203172	Up	0.00855452	0.0155140294
2571	3488	2	5	0.0112937429	0.0324618227	1.5232203172	Up	0.207014	0.274145619
3024	781	4	10	0.1008772731	0.2899534894	1.5232203172	Up	0.0668306	0.1026484531
3355	3178	2	5	0.0123953981	0.0356283315	1.5232203172	Up	0.207014	0.2740469629
4091	3018	192	480	1.2530441402	3.6016489099	1.5232203172	Up	5.08E-39	3.96E-38
4306	5915	6	15	0.0199793281	0.0574269675	1.5232203172	Up	0.0234458	0.0395196664
4317	3056	2	5	0.0128902406	0.0370506668	1.5232203172	Up	0.207014	0.2740864168
4593	2754	6	15	0.0429113019	0.1233407817	1.5232203172	Up	0.0234458	0.039526911
5244	3988	8	20	0.0395111085	0.1135675402	1.5232203172	Up	0.00855452	0.0155124999
5345	2296	6	15	0.0514711348	0.1479444742	1.5232203172	Up	0.0234458	0.0395232884
6263	15563	14	35	0.0177181794	0.0509277044	1.5232203172	Up	0.000464522	0.0009843264
6819	2832	2	5	0.0139098076	0.039981228	1.5232203172	Up	0.207014	0.2743629127
7434	3961	4	10	0.0198902172	0.0571708344	1.5232203172	Up	0.0668306	0.1026056115
7940	769	2	5	0.0512257154	0.1472390606	1.5232203172	Up	0.207014	0.2738498635
9783	7233	2	5	0.0054462291	0.0156542012	1.5232203172	Up	0.207014	0.2741851013
9865	5056	8	20	0.031165012	0.0895781943	1.5232203172	Up	0.00855452	0.0155155593
10045	2376	2	5	0.0165793666	0.0476543929	1.5232203172	Up	0.207014	0.2742048468
25775	1247	2	5	0.0315898758	0.0907993886	1.5232203172	Up	0.207014	0.2740666884
26780	133	2	5	0.2961847756	0.8513296061	1.5232203172	Up	0.207014	0.2739286692
54855	5720	4	10	0.0137736277	0.0395898034	1.5232203172	Up	0.0668306	0.1026227438
55321	1720	2	5	0.02290266	0.0658295567	1.5232203172	Up	0.207014	0.2744024576
55911	3792	4	10	0.0207766747	0.0597187962	1.5232203172	Up	0.0668306	0.1026398819
56129	3715	4	10	0.0212073083	0.0609565748	1.5232203172	Up	0.0668306	0.1025884849
57463	2501	22	55	0.1732580275	0.4979988859	1.5232203172	Up	1.07E-05	2.64E-05
64581	2622	2	5	0.0150238654	0.0431833858	1.5232203172	Up	0.207014	0.2740272402
117289	3363	2	5	0.0117135222	0.0336684025	1.5232203172	Up	0.207014	0.2738301691
127833	7614	6	15	0.0155211092	0.0446126232	1.5232203172	Up	0.0234458	0.0395305344
131578	5940	8	20	0.0265269866	0.0762470287	1.5232203172	Up	0.00855452	0.0155109707
150244	2548	2	5	0.0154601943	0.0444375344	1.5232203172	Up	0.207014	0.2743826837
151835	2066	2	5	0.0190670741	0.0548048585	1.5232203172	Up	0.207014	0.2741258821
154386	2070	4	10	0.0380604591	0.1093979107	1.5232203172	Up	0.0668306	0.1025799237
196264	983	2	5	0.0400738303	0.1151849823	1.5232203172	Up	0.207014	0.2739878033
259308	4311	2	5	0.0091376885	0.0262646341	1.5232203172	Up	0.207014	0.2742443462
284076	3454	4	10	0.0228098293	0.0655627317	1.5232203172	Up	0.0668306	0.1025970475
345611	1659	2	5	0.023744771	0.0682500528	1.5232203172	Up	0.207014	0.2743036166
360155	310	2	5	0.1270728231	0.3652478632	1.5232203172	Up	0.207014	0.2742641001
373861	1083	2	5	0.0363735689	0.1045492499	1.5232203172	Up	0.207014	0.2744222344
374860	4617	2	5	0.0085320717	0.0245238981	1.5232203172	Up	0.207014	0.2739680891
387837	3044	2	5	0.0129410562	0.0371967272	1.5232203172	Up	0.207014	0.274224595
390598	2766	2	5	0.0142417119	0.0409352269	1.5232203172	Up	0.207014	0.2743431445
645996	2044	2	5	0.019272297	0.0553947346	1.5232203172	Up	0.207014	0.2739483777
677808	189	2	5	0.2084263236	0.5990837969	1.5232203172	Up	0.207014	0.2739089635
100506084	488	2	5	0.0807224901	0.2320222082	1.5232203172	Up	0.207014	0.2740075203
NM_001256686	1416	4	10	0.0556392304	0.1599249119	1.5232203172	Up	0.0668306	0.1026313122
NR_047545	1716	2	5	0.0229560461	0.0659830056	1.5232203172	Up	0.207014	0.2738892607
NR_047581	3695	4	10	0.0213220975	0.0612865156	1.5232203172	Up	0.0668306	0.102614177
NR_047654	5295	2	5	0.0074395798	0.0213837276	1.5232203172	Up	0.207014	0.2741653587
50839	924	2	5	0.0426326571	0.1225398675	1.5232203172	Up	0.207014	0.274106148
3434	1876	334	834	3.5066951233	10.0672902519	1.5214915033	Up	2.07E-66	2.52E-65
54677	3342	410	1023	2.416360834	6.9318405069	1.5204025525	Up	5.79E-81	8.45E-80
2589	3852	2727	6782	13.943867141	39.8704264089	1.5156883064	Up	0	0
54913	2333	91	226	0.7682649677	2.1936789797	1.5136765445	Up	4.74E-19	2.22E-18
400954	7853	58	144	0.1454711167	0.4152467749	1.5132362286	Up	1.15E-12	4.25E-12
79929	2154	54	134	0.4937787972	1.408764739	1.5124939106	Up	7.04E-12	2.52E-11
55604	5431	574	1422	2.0816919665	5.9292418735	1.5100910452	Up	1.06E-110	2.08E-109
7045	2805	12457	30858	87.4711780278	249.1232623749	1.5099801136	Up	0	0
10794	3849	61	151	0.3121521284	0.8883997131	1.508959624	Up	3.65E-13	1.38E-12
90226	1546	159	393	2.0256854625	5.7565520283	1.5067947693	Up	9.26E-32	6.13E-31
54502	5160	34	84	0.1297817399	0.3686455178	1.5061468038	Up	6.49E-08	1.87E-07
2237	2308	719	1776	6.1358885481	17.4255514373	1.5058601282	Up	3.26E-137	8.05E-136
6029	299	8267	20353	544.5792956966	1541.4754687424	1.5010978915	Up	0	0
NR_046384	2267	26	64	0.2258947848	0.639304597	1.5008525041	Up	2.60E-06	6.72E-06
4998	3192	307	755	1.8943484607	5.3562821047	1.4995302111	Up	4.90E-59	5.40E-58
55175	2326	61	150	0.5165406459	1.4603633397	1.4993735752	Up	5.62E-13	2.11E-12
10631	3390	321	789	1.8650466999	5.2705589894	1.4987442252	Up	1.44E-61	1.64E-60
80323	4136	167	410	0.7952804704	2.244826084	1.4970680293	Up	9.24E-33	6.27E-32
1000	4380	2018	4948	9.074682268	25.5820270534	1.4952115482	Up	0	0
57158	4802	31	76	0.1271522105	0.3584023181	1.4950234253	Up	3.21E-07	8.85E-07
65987	1688	20	49	0.2333683362	0.6573596022	1.4940739715	Up	4.26E-05	9.94E-05
781	3822	592	1449	3.0508116815	8.5853316426	1.4926807362	Up	7.26E-111	1.43E-109
7037	5241	6722	16446	25.2620578333	71.0600485117	1.4920665085	Up	0	0
6674	3958	117	286	0.5822298248	1.6363251923	1.4907988395	Up	3.35E-23	1.77E-22
168667	5031	262	640	1.0257259681	2.8807464149	1.4897973156	Up	7.68E-50	7.36E-49
145788	782	34	83	0.8563603295	2.4035364504	1.4888688124	Up	1.00E-07	2.86E-07
89853	4842	93	227	0.3783053996	1.0616477545	1.4886818985	Up	1.07E-18	4.95E-18
1116	1867	16	39	0.1687951801	0.4730419568	1.4866944411	Up	0.000280734	0.0006069041
8353	462	16	39	0.6821225135	1.9116219336	1.4866944411	Up	0.000280734	0.0006069755
54768	15729	23	56	0.0288012343	0.0806243614	1.4850851883	Up	1.31E-05	3.19E-05
23043	5816	643	1564	2.1775641185	6.0896414723	1.4836420923	Up	1.90E-118	4.04E-117
730087	1964	7	17	0.0702006176	0.1960138737	1.4814001415	Up	0.01782904	0.0306619479
6248	1854	154	374	1.6360454623	4.5681593597	1.4814001415	Up	1.39E-29	8.76E-29
7161	5154	7	17	0.0267508756	0.0746936841	1.4814001415	Up	0.01782904	0.0306562151
8358	472	7	17	0.2921059599	0.8156170505	1.4814001415	Up	0.01782904	0.0306590812
256126	946	7	17	0.1457441998	0.4069463508	1.4814001415	Up	0.01782904	0.0306504844
100506581	1156	7	17	0.1192681774	0.3330201106	1.4814001415	Up	0.01782904	0.0306533495
162979	1604	47	114	0.5771356086	1.6094587889	1.4795933848	Up	5.00E-10	1.63E-09
254887	3778	47	114	0.245030576	0.6833170718	1.4795933848	Up	5.00E-10	1.63E-09
9645	3934	3580	8683	17.9239220976	49.9821368034	1.4795262186	Up	0	0
8847	2768	33	80	0.2348184574	0.6544903908	1.4788261978	Up	1.97E-07	5.52E-07
374	1270	1781	4316	27.6213292738	76.9585875751	1.4782995707	Up	0	0
7643	3767	43	104	0.224831528	0.6251972982	1.4754671857	Up	3.10E-09	9.64E-09
3635	4928	24	58	0.0959234785	0.2665242119	1.4743107167	Up	1.02E-05	2.51E-05
165829	4200	12	29	0.0562751074	0.156360871	1.4743107167	Up	0.00190322	0.0037644828
7012	451	17	41	0.742432126	2.0586697746	1.4713813857	Up	0.000217998	0.0004766002
9236	7089	701	1690	1.9476791639	5.3985993949	1.4708291194	Up	3.32E-126	7.65E-125
4602	3681	22	53	0.1177175568	0.3260539198	1.4697810582	Up	2.59E-05	6.15E-05
2644	713	25	60	0.690613169	1.9056410256	1.4643266281	Up	7.95E-06	1.97E-05
3327	1794	5	12	0.0548948929	0.1514740302	1.4643266281	Up	0.0499772	0.0783457462
23554	2579	5	12	0.0381859007	0.1053681312	1.4643266281	Up	0.0499772	0.0783591032
64288	3050	10	24	0.0645779921	0.1781930559	1.4643266281	Up	0.00503778	0.009419527
157506	3981	270	648	1.3358446738	3.6860583154	1.4643266281	Up	3.37E-49	3.19E-48
266697	2167	10	24	0.0908919593	0.2508024091	1.4643266281	Up	0.00503778	0.0094185696
768206	2081	5	12	0.0473240932	0.1305835705	1.4643266281	Up	0.0499772	0.0783390693
100129726	1698	5	12	0.0579984911	0.160037933	1.4643266281	Up	0.0499772	0.0783524241
NM_001256441	2099	20	48	0.1876730593	0.5178549981	1.4643266281	Up	6.60E-05	0.000151296
23132	4731	347	832	1.4446442168	3.9824446792	1.4629400878	Up	1.40E-62	1.61E-61
4092	3088	185	443	1.1799913219	3.2486715712	1.4610736503	Up	4.62E-34	3.25E-33
1490	2358	2588	6166	21.6174691492	59.2160034496	1.4537894944	Up	0	0
4173	4928	3338	7944	13.3413571302	36.5046265395	1.4521738905	Up	0	0
51479	7959	8	19	0.0197977511	0.0540598044	1.4492197357	Up	0.01356364	0.0237936128
728819	1170	8	19	0.1346754706	0.3677452845	1.4492197357	Up	0.01356364	0.0237981523
53637	2467	8	19	0.0638712204	0.1744069651	1.4492197357	Up	0.01356364	0.0238004227
128102	8697	8	19	0.0181177763	0.0494724598	1.4492197357	Up	0.01356364	0.0237913437
NM_001257399	2276	8	19	0.0692312393	0.1890430505	1.4492197357	Up	0.01356364	0.0237958823
1038	1299	110	261	1.6678919428	4.5499930123	1.4478385053	Up	1.84E-20	9.00E-20
79733	3736	11	26	0.0579922814	0.1575962408	1.4423003218	Up	0.0038649	0.0073368878
121504	412	11	26	0.5258717557	1.4290765911	1.4423003218	Up	0.0038649	0.0073361306
90701	793	313	736	7.7741967366	21.0176424911	1.4348353314	Up	5.17E-54	5.23E-53
NM_001256605	1372	37	87	0.5311681053	1.4359671825	1.4347823525	Up	1.13E-07	3.21E-07
340037	1600	23	54	0.2831341339	0.7642811538	1.4326177684	Up	3.10E-05	7.31E-05
80114	3119	1368	3210	8.6388334106	23.3060691703	1.4317972894	Up	1.60E-228	6.49E-227
990	3053	725	1701	4.6773037978	12.6170226509	1.431622463	Up	5.15E-122	1.13E-120
27115	5387	181	424	0.6617835626	1.7823716037	1.4293667898	Up	1.16E-31	7.69E-31
27314	1619	97	227	1.1800740551	3.17510712	1.4279278674	Up	1.18E-17	5.28E-17
285382	5901	56	131	0.1869161336	0.5027187164	1.4273603018	Up	8.53E-11	2.89E-10
22837	4923	434	1014	1.7363779828	4.6643109214	1.4255829268	Up	4.91E-73	6.48E-72
3786	11266	21	49	0.0367141877	0.0984930773	1.4236846436	Up	7.89E-05	0.000179646
5787	11332	12	28	0.0208573465	0.0559539614	1.4236846436	Up	0.00296544	0.0057221295
6791	1537	12	28	0.1537771314	0.4125375996	1.4236846436	Up	0.00296544	0.0057227298
170575	4430	3	7	0.0133383437	0.0357827478	1.4236846436	Up	0.1487962	0.2103780849
221060	1785	6	14	0.0662060087	0.1776107257	1.4236846436	Up	0.0374828	0.0610377282
283299	2503	6	14	0.0472144329	0.1266620636	1.4236846436	Up	0.0374828	0.0610269222
390595	1399	3	7	0.0422364995	0.1133077717	1.4236846436	Up	0.1487962	0.2103942579
100529240	2680	6	14	0.0440961662	0.118296696	1.4236846436	Up	0.0374828	0.0610485381
NM_001256276	1401	6	14	0.0843524093	0.226292038	1.4236846436	Up	0.0374828	0.0610215207
NM_001256402	1347	12	28	0.1754680408	0.4707277584	1.4236846436	Up	0.00296544	0.0057215292
NR_046478	5178	3	7	0.0114115224	0.030613668	1.4236846436	Up	0.1487962	0.2103295809
4005	2303	3	7	0.0256573438	0.0688309043	1.4236846436	Up	0.1487962	0.2103619144
23007	6473	6	14	0.0182570254	0.0489780852	1.4236846436	Up	0.0374828	0.0610431327
56651	2231	3	7	0.026485371	0.0710522513	1.4236846436	Up	0.1487962	0.2103134179
165631	2692	3	7	0.0219498004	0.0588846852	1.4236846436	Up	0.1487962	0.2103457464
100128126	2079	6	14	0.0568435428	0.1524940574	1.4236846436	Up	0.0374828	0.0610323248
1289	8439	15467	35914	36.0993577414	96.3722868998	1.4166451707	Up	0	0
1620	3196	22	51	0.1355814539	0.3613622477	1.4142859456	Up	6.12E-05	0.0001406035
58191	2344	22	51	0.1848627674	0.4927106415	1.4142859456	Up	6.12E-05	0.0001406211
283455	17008	0	2	0.001	0.0026629078	1.4130024517	Up	0.201316	0.2691774635
8552	1014	19	44	0.3690625878	0.9826392218	1.4127963275	Up	0.00020181	0.0004430522
51460	4793	129	298	0.5301108069	1.4079531653	1.4092334873	Up	2.81E-22	1.45E-21
79814	3154	113	261	0.7056691491	1.8739508316	1.4090192564	Up	1.06E-19	5.08E-19
257144	3355	13	30	0.0763194452	0.202492109	1.4077430998	Up	0.00227584	0.0044498273
29841	3610	33	76	0.1800491662	0.4767445794	1.4048256164	Up	1.08E-06	2.86E-06
NM_001256850	104301	2	0	0.0003776817	0.001	1.4047573535	Up	0.30596	0.3830330983
3570	5928	276	635	0.9170336322	2.4257436531	1.4033805472	Up	2.40E-45	2.09E-44
10866	2547	10	23	0.0773313215	0.2044929144	1.4029260835	Up	0.0078682	0.014338631
4739	4745	306	703	1.2701926236	3.3550460205	1.4012852587	Up	6.61E-50	6.33E-49
182	5988	630	1446	2.0722547052	5.4684705136	1.3999360408	Up	1.36E-100	2.44E-99
1850	4491	51	117	0.2236719364	0.5899594745	1.3992315999	Up	1.54E-09	4.85E-09
27143	4601	17	39	0.0727748074	0.1919516047	1.3992315999	Up	0.000518694	0.001093198
345274	1502	7	16	0.0917936172	0.2412289483	1.3939373002	Up	0.0281902	0.0467751329
400891	5153	7	16	0.026756067	0.0703135805	1.3939373002	Up	0.0281902	0.0467709136
9718	3498	162	370	0.9121779839	2.3953075994	1.3928236799	Up	8.01E-27	4.68E-26
3955	2384	177	404	1.4623502103	3.837553892	1.391898155	Up	4.12E-29	2.57E-28
9388	4143	69	157	0.328033754	0.8581517501	1.3873885144	Up	3.49E-12	1.27E-11
348938	3297	22	50	0.1314280639	0.3434238326	1.3857167934	Up	9.33E-05	0.0002111187
1407	3273	298	677	1.7933069656	4.6840555489	1.3851357254	Up	2.60E-47	2.37E-46
898	2021	205	465	1.9978916149	5.2103393851	1.3828990288	Up	6.01E-33	4.10E-32
5649	11571	56	127	0.0953238358	0.2485491034	1.382621987	Up	4.44E-10	1.45E-09
2780	1384	15	34	0.2134713249	0.5563168322	1.3818644679	Up	0.001341776	0.0027010272
8038	6093	420	952	1.3576958449	3.5382225308	1.3818644679	Up	1.40E-65	1.68E-64
84832	1879	90	204	0.9434091975	2.4585710347	1.3818644679	Up	2.60E-15	1.07E-14
57493	9156	4242	9572	9.1253442452	23.6742527207	1.3753679983	Up	0	0
5074	1967	251	565	2.5133544394	6.5046429331	1.3718557256	Up	3.29E-39	2.57E-38
291	4420	412	927	1.8359435481	4.7493791158	1.3712172237	Up	3.59E-63	4.16E-62
1565	1673	4	9	0.0470921401	0.1218220608	1.3712172237	Up	0.1083918	0.1575385521
10261	1062	8	18	0.1483712812	0.3838197885	1.3712172237	Up	0.0212552	0.0360618848
10653	1817	16	36	0.1734400667	0.4486699124	1.3712172237	Up	0.001030846	0.0021006371
25854	2721	4	9	0.0289544838	0.0749019874	1.3712172237	Up	0.1083918	0.1576257414
51198	616	4	9	0.1278979713	0.3308576424	1.3712172237	Up	0.1083918	0.1575261044
79469	1657	68	153	0.8082966538	2.0909723782	1.3712172237	Up	1.01E-11	3.58E-11
79616	3274	16	36	0.0962555288	0.2490022085	1.3712172237	Up	0.001030846	0.0021004044
84077	3349	4	9	0.0235249777	0.0608564669	1.3712172237	Up	0.1083918	0.1575634535
138724	3406	4	9	0.0231312831	0.0598380234	1.3712172237	Up	0.1083918	0.1575883628
165140	1819	4	9	0.0433123421	0.1120441494	1.3712172237	Up	0.1083918	0.1575759072
253152	1443	4	9	0.0545981638	0.1412392985	1.3712172237	Up	0.1083918	0.1575510018
255809	1089	4	9	0.0723463272	0.1871517977	1.3712172237	Up	0.1083918	0.1575136586
286133	4170	4	9	0.0188933214	0.0488748939	1.3712172237	Up	0.1083918	0.1576132799
347051	1317	4	9	0.0598216783	0.1547519421	1.3712172237	Up	0.1083918	0.1576008203
553103	1801	4	9	0.043745225	0.1131639687	1.3712172237	Up	0.1083918	0.1575012148
100505989	3123	4	9	0.0252273936	0.0652604251	1.3712172237	Up	0.1083918	0.1576382049
NM_001256532	2497	8	18	0.0631038449	0.1632425372	1.3712172237	Up	0.0212552	0.0360585587
113251	6537	2152	4826	6.4840769266	16.7181495573	1.3664420599	Up	0	0
202	7553	3673	8224	9.5782423245	24.6571564269	1.3641735907	Up	0	0
84301	2680	176	394	1.2934875425	3.3292070161	1.3639124231	Up	1.31E-27	7.82E-27
8013	5707	121	270	0.4176013312	1.0713595989	1.3592445821	Up	2.54E-19	1.20E-18
124976	4349	9	20	0.04076031	0.1041405726	1.3532953157	Up	0.01606266	0.0278770056
8867	7099	631	1402	1.7507194622	4.4722926137	1.3530666613	Up	1.02E-92	1.70E-91
3301	1538	3420	7597	43.7979866835	111.8575143412	1.3527257184	Up	0	0
6916	2385	50	111	0.412920075	1.0539353437	1.3518518989	Up	1.01E-08	3.04E-08
6578	4234	379	840	1.7630828985	4.4927039957	1.3494837018	Up	4.65E-56	4.88E-55
9636	685	741	1642	21.3064950304	54.2827641889	1.3492009018	Up	8.56E-108	1.64E-106
23491	3912	14	31	0.0704877367	0.179449487	1.3481336106	Up	0.00267596	0.0051973529
259232	6923	112	248	0.318645704	0.8112164012	1.3481336106	Up	1.15E-17	5.14E-17
643008	4368	14	31	0.0631291269	0.1607157493	1.3481336106	Up	0.00267596	0.0051979018
286	8486	165	365	0.382970475	0.9740229961	1.3467226618	Up	3.14E-25	1.77E-24
1050	2591	71	157	0.5397284516	1.3721816676	1.3461658517	Up	1.07E-11	3.79E-11
1308	5610	19	42	0.0667075693	0.1695375109	1.3456821316	Up	0.000468566	0.0009918672
9723	6629	39	86	0.115877993	0.293785127	1.3421547581	Up	5.39E-07	1.47E-06
6195	3199	138	304	0.8496679231	2.151982409	1.3406952789	Up	3.85E-21	1.93E-20
257019	5306	782	1722	2.9028452481	7.34928814	1.3401368524	Up	8.41E-112	1.67E-110
132228	1526	5	11	0.0645356736	0.1632365942	1.338795746	Up	0.0797108	0.1205294923
340595	2958	5	11	0.0332932515	0.084211982	1.338795746	Up	0.0797108	0.1204997735
645431	2026	15	33	0.1458264135	0.368853469	1.338795746	Up	0.0020478	0.004029655
100133941	2194	15	33	0.1346601247	0.3406094477	1.338795746	Up	0.0020478	0.0040292239
53841	3489	5	11	0.0282262648	0.0713955411	1.338795746	Up	0.0797108	0.1205096782
55636	11589	45	99	0.0764805368	0.1934499426	1.338795746	Up	7.90E-08	2.27E-07
64798	2631	25	55	0.1871559063	0.4733923275	1.338795746	Up	6.52E-05	0.0001493446
84614	2300	35	77	0.2997261153	0.7581275214	1.338795746	Up	2.23E-06	5.78E-06
168507	9075	5	11	0.0108519491	0.0274489303	1.338795746	Up	0.0797108	0.1205195844
100505716	2124	5	11	0.0463660254	0.1172782687	1.338795746	Up	0.0797108	0.1204898705
54880	6436	706	1553	2.1605933857	5.4643032567	1.3386099634	Up	7.66E-101	1.38E-99
3899	8153	91	200	0.2198408156	0.5555100582	1.3373537719	Up	2.24E-14	8.92E-14
130271	6972	112	246	0.3164062262	0.7990189917	1.3364518056	Up	2.53E-17	1.12E-16
349152	4361	129	283	0.5826235032	1.4695342831	1.3347232097	Up	1.16E-19	5.54E-19
8139	4544	124	272	0.5374867209	1.3555325629	1.3345587531	Up	5.92E-19	2.76E-18
222484	4804	467	1023	1.9146890715	4.8222753901	1.3326039123	Up	1.31E-66	1.60E-65
4148	2600	114	249	0.8636064554	2.168729428	1.3284041402	Up	2.29E-17	1.01E-16
3624	2175	197	430	1.7839855876	4.4770151881	1.3274332524	Up	8.01E-29	4.95E-28
441478	2639	11	24	0.082098963	0.2059449869	1.3268231044	Up	0.0092271	0.0166827927
51284	4992	11	24	0.0434012747	0.1088719592	1.3268231044	Up	0.0092271	0.016681153
1236	2207	34	74	0.3034317071	0.7592918879	1.3232827467	Up	4.30E-06	1.09E-05
10808	3680	3501	7605	18.7382344601	46.7983749991	1.3204734085	Up	0	0
4861	2066	124	269	1.1821585962	2.9485013858	1.3185582745	Up	1.92E-18	8.81E-18
2811	2501	24	52	0.1890087573	0.4708353103	1.3167694397	Up	0.0001268714	0.0002835414
26768	158	6	13	0.7479602878	1.8632264416	1.3167694397	Up	0.0590366	0.0914331579
5342	3016	12	26	0.078367192	0.1952186855	1.3167694397	Up	0.00701106	0.0128735576
NM_001256766	1518	12	26	0.1557018781	0.3878653199	1.3167694397	Up	0.00701106	0.0128748429
26030	4418	166	359	0.7400596963	1.840128325	1.3140928248	Up	5.63E-24	3.06E-23
6659	4912	482	1041	1.932738317	4.7992320011	1.3121572394	Up	3.49E-66	4.23E-65
386724	3008	71	153	0.4649057241	1.1518421645	1.3089329455	Up	5.18E-11	1.77E-10
55083	7287	227	489	0.6135662523	1.5196356138	1.3084343899	Up	7.21E-32	4.79E-31
25819	1971	249	536	2.488267685	6.1582531665	1.3073794807	Up	9.91E-35	7.09E-34
4982	2354	774	1662	6.4761795182	15.9883605862	1.3038071329	Up	1.53E-103	2.82E-102
100130992	6477	55	118	0.1672527122	0.412560347	1.3025755581	Up	9.40E-09	2.85E-08
3038	4288	35	75	0.1607672727	0.3960826875	1.3008278958	Up	4.96E-06	1.25E-05
8123	3373	70	150	0.4087578211	1.0070575536	1.3008278958	Up	9.84E-11	3.33E-10
11001	2408	7	15	0.0572566499	0.1410633359	1.3008278958	Up	0.0439674	0.0697689922
140707	1272	84	180	1.3006982363	3.2045331398	1.3008278958	Up	1.35E-12	5.00E-12
6542	7584	1204	2577	3.1268895365	7.694766891	1.2991493674	Up	1.36E-158	3.85E-157
10432	5415	1035	2213	3.7646643849	9.2546995981	1.2976649057	Up	3.12E-136	7.64E-135
57758	4550	29	62	0.125536778	0.3085742387	1.2975075375	Up	3.46E-05	8.14E-05
1311	2471	44	94	0.3507230488	0.8614587402	1.2964494553	Up	3.35E-07	9.23E-07
NM_001258315	4192	44	94	0.2067358429	0.5077921152	1.2964494553	Up	3.35E-07	9.23E-07
55008	3903	191	408	0.9638716186	2.3672328846	1.2962887362	Up	1.70E-26	9.89E-26
727	5480	633	1352	2.2751368681	5.5869592862	1.2961099691	Up	8.06E-84	1.21E-82
7516	3094	236	504	1.5023671198	3.6888381482	1.2959290964	Up	2.47E-32	1.66E-31
NR_046138	1171	37	79	0.6223421353	1.527740422	1.2956196048	Up	2.97E-06	7.64E-06
6712	7884	15	32	0.0374739109	0.0919142264	1.2944016267	Up	0.00310094	0.0059635706
5888	2302	211	450	1.8053504253	4.4267660228	1.2939742248	Up	5.58E-29	3.46E-28
222171	1717	46	98	0.5276815542	1.2925136966	1.2924401103	Up	2.01E-07	5.64E-07
341	464	241	513	10.2301838502	25.0367964186	1.2912179017	Up	1.05E-32	7.13E-32
79750	1812	377	802	4.0979582876	10.0229496423	1.2903299355	Up	4.07E-50	3.91E-49
1475	838	8	17	0.188031385	0.4593928972	1.2887550635	Up	0.0328908	0.0540577682
51561	1049	8	17	0.1502100101	0.3669887968	1.2887550635	Up	0.0328908	0.054048109
93556	3855	8	17	0.0408742673	0.0998628399	1.2887550635	Up	0.0328908	0.0540432807
153562	2297	16	34	0.1371966048	0.3351948175	1.2887550635	Up	0.0023681	0.0046218658
344787	3210	32	68	0.1963492843	0.4797149506	1.2887550635	Up	1.59E-05	3.87E-05
3936	3808	8	17	0.0413787554	0.1010953907	1.2887550635	Up	0.0328908	0.0540529382
222389	2408	34	72	0.2781037283	0.6771040123	1.2837543825	Up	9.52E-06	2.35E-05
9088	2225	386	817	3.416973935	8.3151753998	1.2830274532	Up	1.38E-50	1.34E-49
90784	3653	507	1073	2.733648454	6.6516505201	1.282884646	Up	7.23E-66	8.74E-65
9392	2978	557	1178	3.6839597654	8.9577713028	1.2818825288	Up	4.76E-72	6.23E-71
3399	1252	1931	4078	30.3782198998	73.7602306314	1.2798058334	Up	5.00E-244	2.14E-242
54716	5455	9	19	0.0324961665	0.0788747906	1.2792947343	Up	0.024695	0.0414581175
84657	1345	9	19	0.1317967199	0.3198973851	1.2792947343	Up	0.024695	0.0414505507
128229	764	9	19	0.2320243301	0.5631701347	1.2792947343	Up	0.024695	0.0414543338
NR_047651	2667	9	19	0.0664666622	0.1613280776	1.2792947343	Up	0.024695	0.0414619019
65266	4194	778	1642	3.6537223978	8.8659259584	1.2789042891	Up	2.45E-99	4.34E-98
114794	8379	577	1217	1.3563382185	3.2891051764	1.2779781664	Up	5.00E-74	6.70E-73
161835	2813	29	61	0.2030545111	0.4910655595	1.2740485647	Up	5.15E-05	0.0001190484
11322	2891	10	21	0.0681296699	0.1644941951	1.2716815502	Up	0.01859844	0.0318837829
4645	9520	31	65	0.0641370709	0.1546164799	1.2694637249	Up	3.06E-05	7.22E-05
100287216	2810	117	245	0.8200945362	1.9744181646	1.2675654417	Up	5.16E-16	2.18E-15
26507	5988	139	291	0.4572117524	1.1005013274	1.2672264925	Up	9.95E-19	4.61E-18
283143	2256	11	23	0.0960368632	0.2308703249	1.2654225597	Up	0.01404366	0.0245887709
6751	4343	1487	3107	6.7438129472	16.2005887376	1.2644098164	Up	6.04E-183	1.99E-181
[truncated: 16,387 more rows]
