# Supplementary material for: Direct Reprogramming of Human Fibroblasts to Hepatocyte-Like Cells by Synthetic Modified mRNAs
Source: PLoS One. 2014 Jun 25;9(6):e100134. doi: 10.1371/journal.pone.0100134 (PMC4070971; doi:10.1371/journal.pone.0100134)
Supplement: Table S5 — Complete set of genes detectable in BJ fibroblasts after reprogramming for five days (11TF versus vehicle control). (CSV) [file pone.0100134.s011.csv]

geneID	geneLength	Control-Expression	11TF-Expression	Control-RPKM	11TF-RPKM	log2 Ratio(11TF/Control)	Up-Down-Regulation(11TF/Control)	P-value	FDR
6750	665	0	80	0.001	2.583500321	11.33511135	Up	2.31E-26	1.65E-25
200504	826	0	96	0.001	2.495924039	11.28535831	Up	1.74E-31	1.42E-30
8342	446	0	48	0.001	2.311248045	11.17445638	Up	4.08E-16	2.05E-15
3484	1660	0	167	0.001	2.160471598	11.07713055	Up	3.20E-54	4.18E-53
8352	459	0	39	0.001	1.824702637	10.83344566	Up	3.11E-13	1.38E-12
350	1216	0	90	0.001	1.589458205	10.63431937	Up	1.45E-29	1.13E-28
3009	790	0	58	0.001	1.576671003	10.62266594	Up	2.56E-19	1.46E-18
3240	1461	0	105	0.001	1.54340272	10.59189884	Up	2.28E-34	2.02E-33
2267	1500	0	80	0.001	1.145351809	10.16157509	Up	2.31E-26	1.65E-25
3081	2012	0	107	0.001	1.142078562	10.15744618	Up	5.22E-35	4.71E-34
26777	138	0	7	0.001	1.089329166	10.08922425	Up	0.00548682	0.011017253
4958	2542	0	113	0.001	0.954647579	9.898824431	Up	6.26E-37	5.95E-36
94161	98	0	4	0.001	0.876544752	9.775683939	Up	0.0501142	0.083385001
2243	3655	0	144	0.001	0.84608752	9.724663094	Up	7.41E-47	8.48E-46
3018	431	0	15	0.001	0.747401848	9.54574032	Up	1.51E-05	4.10E-05
3026	3019	0	101	0.001	0.718453126	9.488750225	Up	4.36E-33	3.73E-32
3627	1227	0	41	0.001	0.717595113	9.487026254	Up	7.11E-14	3.25E-13
8330	460	0	14	0.001	0.6535975	9.352258654	Up	3.15E-05	8.30E-05
213	2264	5	2965	0.043498868	28.12473593	9.336645967	Up	0	0
8366	357	0	10	0.001	0.60155032	9.232541614	Up	0.00060073	0.001384758
NM_001258355	4828	18	9426	0.073432721	41.92763367	9.157262637	Up	0	0
85235	439	0	11	0.001	0.53810663	9.071748272	Up	0.000287386	0.000687111
59082	670	0	16	0.001	0.512844094	9.002376498	Up	7.20E-06	2.02E-05
677844	127	0	3	0.001	0.507291648	8.986671597	Up	0.104755	0.159572688
8335	477	0	11	0.001	0.495238597	8.951979946	Up	0.000287386	0.000687022
54658	2357	0	53	0.001	0.482899177	8.915578195	Up	1.02E-17	5.45E-17
8823	624	0	14	0.001	0.48181867	8.912346487	Up	3.15E-05	8.30E-05
100616459	92	0	2	0.001	0.466855357	8.866831827	Up	0.218972	0.304644485
5266	579	0	12	0.001	0.4450849	8.797936746	Up	0.000137484	0.000339812
693155	97	0	2	0.001	0.442790648	8.790480941	Up	0.218972	0.298916474
6373	1610	0	32	0.001	0.426839184	8.73754881	Up	5.42E-11	2.14E-10
6081	205	0	4	0.001	0.41903115	8.710913684	Up	0.0501142	0.083092606
2938	1276	0	24	0.001	0.403925011	8.65794367	Up	1.98E-08	6.70E-08
677775	278	0	5	0.001	0.386247238	8.593380805	Up	0.0239744	0.042786404
3856	1802	0	32	0.001	0.381360203	8.575010488	Up	5.42E-11	2.14E-10
100129128	652	0	11	0.001	0.362314127	8.501097248	Up	0.000287386	0.0006872
677803	133	0	2	0.001	0.32293754	8.335111348	Up	0.218972	0.303499636
26783	136	0	2	0.001	0.315813918	8.302930942	Up	0.218972	0.297616646
677846	136	0	2	0.001	0.315813918	8.302930942	Up	0.218972	0.303454021
55890	2389	0	32	0.001	0.287656377	8.168202645	Up	5.42E-11	2.14E-10
10761	1126	0	15	0.001	0.286083656	8.160293267	Up	1.51E-05	4.10E-05
207107	693	0	9	0.001	0.278900603	8.123607243	Up	0.00125572	0.002779253
254773	880	0	10	0.001	0.244038028	7.930962165	Up	0.00060073	0.001384931
140776	543	0	6	0.001	0.237296646	7.890547896	Up	0.01146922	0.021766377
347252	1093	0	12	0.001	0.235776905	7.881278598	Up	0.000137484	0.00034004
8359	372	0	4	0.001	0.230917703	7.851234972	Up	0.0501142	0.083167383
100500849	94	0	1	0.001	0.228461132	7.835804932	Up	0.457722	0.536301633
5623	471	0	5	0.001	0.227976077	7.832738629	Up	0.0239744	0.042790545
693195	96	0	1	0.001	0.223701525	7.805431283	Up	0.457722	0.54090685
174	2032	0	21	0.001	0.221940096	7.794026519	Up	1.80E-07	5.70E-07
407019	97	0	1	0.001	0.221395324	7.790480941	Up	0.457722	0.53866314
693169	97	0	1	0.001	0.221395324	7.790480941	Up	0.457722	0.539385993
693224	98	0	1	0.001	0.219136188	7.775683939	Up	0.457722	0.537770859
693204	99	0	1	0.001	0.216922691	7.761037163	Up	0.457722	0.542820026
693221	99	0	1	0.001	0.216922691	7.761037163	Up	0.457722	0.541600988
100422863	99	0	1	0.001	0.216922691	7.761037163	Up	0.457722	0.543204286
6590	598	0	6	0.001	0.215471703	7.75135461	Up	0.01146922	0.02173953
574435	100	0	1	0.001	0.214753464	7.746537594	Up	0.457722	0.537120675
168620	706	0	7	0.001	0.212928364	7.734224332	Up	0.00548682	0.011002876
NR_047568	1222	0	12	0.001	0.210887199	7.720327714	Up	0.000137484	0.000339858
9173	2542	6	1157	0.046490057	9.774577423	7.715968321	Up	0	0
3293	1134	0	11	0.001	0.208314648	7.702620477	Up	0.000287386	0.000686933
93082	1704	0	16	0.001	0.201646445	7.655684163	Up	7.20E-06	2.02E-05
10584	1708	0	16	0.001	0.201174205	7.652301524	Up	7.20E-06	2.02E-05
26826	107	0	1	0.001	0.200704172	7.648926797	Up	0.457722	0.541983524
100288570	858	0	8	0.001	0.20023633	7.645559946	Up	0.00262486	0.00554087
407007	110	0	1	0.001	0.195230422	7.60903407	Up	0.457722	0.542087946
407043	110	0	1	0.001	0.195230422	7.60903407	Up	0.457722	0.539868974
2266	1763	0	16	0.001	0.194898209	7.606577024	Up	7.20E-06	2.02E-05
6351	667	0	6	0.001	0.193181527	7.593813333	Up	0.01146922	0.021786556
100113392	112	0	1	0.001	0.191744164	7.583038861	Up	0.457722	0.5423666
6084	113	0	1	0.001	0.190047313	7.570214821	Up	0.457722	0.542506035
157574	1362	0	12	0.001	0.189210101	7.563845296	Up	0.000137484	0.000339994
7103	1159	0	10	0.001	0.185292031	7.533657027	Up	0.00060073	0.00138545
57662	4201	0	36	0.001	0.184030581	7.523801714	Up	2.84E-12	1.20E-11
26831	117	0	1	0.001	0.183549969	7.520029064	Up	0.457722	0.543694132
100302168	117	0	1	0.001	0.183549969	7.520029064	Up	0.457722	0.5416705
100128054	1408	0	12	0.001	0.183028521	7.515924665	Up	0.000137484	0.000339949
1961	2379	0	20	0.001	0.180540954	7.496182322	Up	3.77E-07	1.16E-06
100616530	600	0	5	0.001	0.17896122	7.483503188	Up	0.0239744	0.042753303
677810	122	0	1	0.001	0.17602743	7.459656446	Up	0.457722	0.540041676
282618	856	0	7	0.001	0.175616151	7.456281719	Up	0.00548682	0.011011258
4975	492	0	4	0.001	0.174596312	7.447879278	Up	0.0501142	0.082617197
326343	376	0	4	0.001	0.170778103	7.415979194	Up	0.0501142	0.083452769
619499	126	0	1	0.001	0.170439257	7.41311386	Up	0.457722	0.537086498
5225	1392	0	11	0.001	0.169704605	7.406881906	Up	0.000287386	0.000687378
NR_046376	639	0	5	0.001	0.168038704	7.392649757	Up	0.0239744	0.042683135
388701	387	0	3	0.001	0.166475554	7.379166528	Up	0.104755	0.159942619
2939	1320	0	10	0.001	0.162692018	7.345999664	Up	0.00060073	0.00138597
2810	1336	0	10	0.001	0.160743611	7.328617586	Up	0.00060073	0.001386664
677823	134	0	1	0.001	0.160263779	7.324304593	Up	0.457722	0.539179266
347148	411	0	3	0.001	0.156754353	7.2923617	Up	0.104755	0.15966501
677839	138	0	1	0.001	0.155618452	7.281869327	Up	0.457722	0.541774801
677840	138	0	1	0.001	0.155618452	7.281869327	Up	0.457722	0.536642597
3219	2711	0	19	0.001	0.150509621	7.233711899	Up	7.88E-07	2.38E-06
606724	571	0	4	0.001	0.150440255	7.233046848	Up	0.0501142	0.083249794
100500906	148	0	1	0.001	0.145103692	7.180940418	Up	0.457722	0.536983994
100130889	600	0	4	0.001	0.143168976	7.161575093	Up	0.0501142	0.082728132
100302146	150	0	1	0.001	0.143168976	7.161575093	Up	0.457722	0.539213709
387804	603	0	4	0.001	0.142456693	7.154379591	Up	0.0501142	0.083460305
NR_046297	759	0	5	0.001	0.14147132	7.144365803	Up	0.0239744	0.042769847
51162	1548	0	10	0.001	0.138729628	7.116132122	Up	0.00060073	0.001386317
398	942	0	6	0.001	0.136785646	7.095773034	Up	0.01146922	0.021768617
199786	2523	0	16	0.001	0.136189276	7.089469292	Up	7.20E-06	2.02E-05
10089	1577	0	10	0.001	0.136178481	7.089354933	Up	0.00060073	0.001386491
200523	798	0	5	0.001	0.134557308	7.072076942	Up	0.0239744	0.042724383
3233	1298	0	8	0.001	0.132359608	7.048319115	Up	0.00262486	0.005535801
677774	166	0	1	0.001	0.129369557	7.015354352	Up	0.457722	0.540422012
114569	2831	0	17	0.001	0.128958279	7.010760591	Up	3.44E-06	9.90E-06
255061	675	0	4	0.001	0.127261312	6.991650091	Up	0.0501142	0.082765177
8399	1020	0	6	0.001	0.126325567	6.981002847	Up	0.01146922	0.02181802
89765	1382	0	8	0.001	0.124314596	6.957851883	Up	0.00262486	0.005530741
284427	1571	0	9	0.001	0.123028719	6.942851319	Up	0.00125572	0.002777919
26251	1401	0	8	0.001	0.122628673	6.938152543	Up	0.00262486	0.005532637
3698	3198	2	224	0.012317878	1.504214383	6.932112594	Up	1.26E-68	2.06E-67
401250	709	0	4	0.001	0.121158513	6.920751966	Up	0.0501142	0.082609812
10022	718	0	4	0.001	0.119639813	6.902553749	Up	0.0501142	0.082536033
6442	1441	0	8	0.001	0.119224685	6.897539163	Up	0.00262486	0.005531373
554279	1445	0	8	0.001	0.118894651	6.893540006	Up	0.00262486	0.005540236
116093	1454	0	8	0.001	0.118158715	6.884582229	Up	0.00262486	0.005533902
84850	730	0	4	0.001	0.117673131	6.87864113	Up	0.0501142	0.083212314
1233	1657	0	9	0.001	0.116643402	6.865960898	Up	0.00125572	0.002778252
143678	369	0	2	0.001	0.116397542	6.862916777	Up	0.218972	0.301820962
866	1510	0	8	0.001	0.11377667	6.830060949	Up	0.00262486	0.005529477
3788	3219	0	17	0.001	0.11341438	6.825459763	Up	3.44E-06	9.90E-06
378832	3425	0	18	0.001	0.112863134	6.818430512	Up	1.65E-06	4.87E-06
NR_046369	572	0	3	0.001	0.112632936	6.815484947	Up	0.104755	0.159414669
13	1725	0	9	0.001	0.112045286	6.807938138	Up	0.00125572	0.002778586
252948	192	0	1	0.001	0.111850763	6.805431283	Up	0.457722	0.537599605
8174	1546	0	8	0.001	0.111127278	6.796069179	Up	0.00262486	0.005539602
89837	1162	0	6	0.001	0.110888191	6.792961931	Up	0.01146922	0.02181577
5319	585	0	3	0.001	0.110129982	6.78306347	Up	0.104755	0.159717814
51458	1952	0	10	0.001	0.110017144	6.781584541	Up	0.00060073	0.001385624
197135	1967	0	10	0.001	0.109178172	6.770540636	Up	0.00060073	0.001385277
10256	2564	0	13	0.001	0.108884362	6.766652955	Up	6.58E-05	0.000167875
6863	1188	0	6	0.001	0.108461346	6.761037163	Up	0.01146922	0.021842806
643664	1195	0	6	0.001	0.107826007	6.752561381	Up	0.01146922	0.021757421
154064	802	0	4	0.001	0.10710896	6.742935357	Up	0.0501142	0.082988143
100505483	808	0	4	0.001	0.106313596	6.732182301	Up	0.0501142	0.082676325
7432	1618	0	8	0.001	0.106182183	6.730397891	Up	0.00262486	0.005538968
100131561	608	0	3	0.001	0.10596388	6.727428771	Up	0.104755	0.159783867
6348	813	0	4	0.001	0.105659761	6.723282241	Up	0.0501142	0.083129978
6376	3304	0	16	0.001	0.103996835	6.700395812	Up	7.20E-06	2.02E-05
131450	2272	0	11	0.001	0.103973948	6.700078282	Up	0.000287386	0.000687289
3250	1245	0	6	0.001	0.103495645	6.693426257	Up	0.01146922	0.021746235
4922	1256	0	6	0.001	0.102589234	6.680735535	Up	0.01146922	0.021791045
23217	1049	0	5	0.001	0.102361041	6.677522916	Up	0.0239744	0.042807118
3456	840	0	4	0.001	0.102263554	6.676148266	Up	0.0501142	0.082558153
160419	1705	0	8	0.001	0.100764089	6.654837759	Up	0.00262486	0.005536434
10151	3006	0	14	0.001	0.100018247	6.644119411	Up	3.15E-05	8.29E-05
780853	217	0	1	0.001	0.09896473	6.628842551	Up	0.457722	0.54174003
2244	3628	5	452	0.027144829	2.6755393	6.62300854	Up	1.12E-135	3.53E-134
79170	1530	0	7	0.001	0.098253219	6.618432768	Up	0.00548682	0.01101006
100506835	1974	0	9	0.001	0.097911914	6.61341251	Up	0.00125572	0.002776587
285154	1776	0	8	0.001	0.096735795	6.595977917	Up	0.00262486	0.005535168
93650	1347	0	6	0.001	0.095658559	6.579822149	Up	0.01146922	0.021732828
6278	450	0	2	0.001	0.095445984	6.576612592	Up	0.218972	0.299692938
54474	1805	0	8	0.001	0.095181591	6.572610662	Up	0.00262486	0.005537701
970	913	0	4	0.001	0.09408695	6.555922733	Up	0.0501142	0.082883943
5630	1833	0	8	0.001	0.093727644	6.550402713	Up	0.00262486	0.00553327
4316	1147	0	5	0.001	0.093615285	6.548672202	Up	0.0239744	0.042773985
127124	691	0	3	0.001	0.093235947	6.542814384	Up	0.104755	0.159969109
100302746	924	0	4	0.001	0.092966868	6.538644742	Up	0.0501142	0.082965792
388799	694	0	3	0.001	0.09283291	6.536564431	Up	0.104755	0.15962543
6554	1631	0	7	0.001	0.092168869	6.526207639	Up	0.00548682	0.010996897
115650	934	0	4	0.001	0.091971505	6.523115044	Up	0.0501142	0.082817095
7276	938	0	4	0.001	0.091579302	6.516949671	Up	0.0501142	0.083025421
116362	704	0	3	0.001	0.09151426	6.515924665	Up	0.104755	0.159533153
121275	954	0	4	0.001	0.090043381	6.492548327	Up	0.0501142	0.083369956
345222	1670	0	7	0.001	0.090016422	6.492116318	Up	0.00548682	0.011004073
6866	958	0	4	0.001	0.089667417	6.486511938	Up	0.0501142	0.083040342
2649	1918	0	8	0.001	0.089573916	6.485006778	Up	0.00262486	0.005532005
259	1450	0	6	0.001	0.088863502	6.473519099	Up	0.01146922	0.021761898
1672	484	0	2	0.001	0.088741101	6.471530546	Up	0.218972	0.304598525
2348	1213	0	5	0.001	0.088521626	6.467958043	Up	0.0239744	0.042732642
100528022	1213	0	5	0.001	0.088521626	6.467958043	Up	0.0239744	0.042699624
171169	978	0	4	0.001	0.087833728	6.456703128	Up	0.0501142	0.083257294
2210	1581	0	9	0.001	0.087773895	6.455720031	Up	0.00125572	0.00277992
346673	993	0	4	0.001	0.086506934	6.434743876	Up	0.0501142	0.082809674
2209	2268	0	9	0.001	0.085219629	6.41311386	Up	0.00125572	0.00277692
57549	4048	0	16	0.001	0.084882792	6.407400209	Up	7.20E-06	2.02E-05
3754	2304	0	9	0.001	0.083888072	6.390393783	Up	0.00125572	0.002778919
170589	774	0	3	0.001	0.083237777	6.379166528	Up	0.104755	0.159440983
100528019	1555	0	6	0.001	0.082863073	6.372657419	Up	0.01146922	0.021809021
NR_046415	523	0	2	0.001	0.082123696	6.359726647	Up	0.218972	0.301145697
133874	524	0	2	0.001	0.081966971	6.356970782	Up	0.218972	0.303476826
9420	2395	0	9	0.001	0.080700675	6.334508844	Up	0.00125572	0.002779586
267020	799	0	3	0.001	0.080633341	6.333304591	Up	0.104755	0.159863204
145873	1614	0	6	0.001	0.079834002	6.318931421	Up	0.01146922	0.021773099
79843	2693	0	10	0.001	0.079745067	6.317323364	Up	0.00060073	0.001385104
2570	1631	0	6	0.001	0.079001888	6.303815217	Up	0.01146922	0.021802277
606	548	0	2	0.001	0.078377177	6.2923617	Up	0.218972	0.303066846
643832	549	0	2	0.001	0.078234413	6.289731444	Up	0.218972	0.297463179
3791	6055	0	22	0.001	0.078027683	6.285914157	Up	8.63E-08	2.79E-07
4543	1105	0	4	0.001	0.077738811	6.280563129	Up	0.0501142	0.083279802
2857	1938	0	7	0.001	0.077568331	6.27739585	Up	0.00548682	0.011014854
2165	2217	0	8	0.001	0.077493357	6.276000728	Up	0.00262486	0.005537067
122046	1113	0	4	0.001	0.077180041	6.270155906	Up	0.0501142	0.082654142
283902	1114	0	4	0.001	0.077110759	6.268860266	Up	0.0501142	0.082928568
NR_046315	2798	0	10	0.001	0.076752489	6.262141631	Up	0.00060073	0.001385797
1356	4674	6	422	0.025284066	1.938937995	6.26089436	Up	1.21E-124	3.44E-123
80111	1683	0	6	0.001	0.07656095	6.258536823	Up	0.01146922	0.021750708
100130301	563	0	2	0.001	0.076288975	6.253402671	Up	0.218972	0.30177585
51237	845	0	3	0.001	0.076243833	6.252548753	Up	0.104755	0.159770652
1543	2608	4	278	0.03020903	2.289166528	6.243698745	Up	1.80E-82	3.55E-81
3362	1984	0	7	0.001	0.075769871	6.243552395	Up	0.00548682	0.011013655
340206	1137	0	4	0.001	0.075550911	6.239377244	Up	0.0501142	0.082757765
444882	573	0	2	0.001	0.074957579	6.228002455	Up	0.218972	0.297178588
NR_047567	1156	0	4	0.001	0.074309157	6.215468101	Up	0.0501142	0.082543405
154822	4082	0	14	0.001	0.073653809	6.202688238	Up	3.15E-05	8.30E-05
5542	1173	0	4	0.001	0.073232213	6.194406485	Up	0.0501142	0.082787419
27177	1182	0	4	0.001	0.072674607	6.183379463	Up	0.0501142	0.082631971
254439	1185	0	4	0.001	0.072490621	6.17972244	Up	0.0501142	0.083272298
100134015	1794	0	6	0.001	0.071823901	6.166392109	Up	0.01146922	0.021775341
64518	1795	0	6	0.001	0.071783888	6.165588155	Up	0.01146922	0.021827026
6779	608	0	2	0.001	0.070642587	6.14246627	Up	0.218972	0.299115752
26255	609	0	2	0.001	0.070526589	6.140095365	Up	0.218972	0.303385624
10875	4268	0	14	0.001	0.070443967	6.138404245	Up	3.15E-05	8.30E-05
11330	917	0	3	0.001	0.070257404	6.13457836	Up	0.104755	0.159309497
83896	614	0	2	0.001	0.069952268	6.128298938	Up	0.218972	0.304460729
27240	1238	0	4	0.001	0.069387226	6.116598184	Up	0.0501142	0.082869078
1082	933	0	3	0.001	0.069052561	6.109623013	Up	0.104755	0.159902902
6286	510	6	379	0.23172103	15.95912999	6.10584921	Up	3.76E-111	9.83E-110
118442	2206	0	7	0.001	0.068144798	6.09053163	Up	0.00548682	0.011000484
285419	2222	0	7	0.001	0.067654107	6.080105604	Up	0.00548682	0.011007664
130013	1278	0	4	0.001	0.067215482	6.070721662	Up	0.0501142	0.083302322
57348	1924	0	6	0.001	0.066970935	6.0654632	Up	0.01146922	0.021759659
7481	1927	0	6	0.001	0.066866673	6.063215428	Up	0.01146922	0.021782069
200420	1608	0	5	0.001	0.066776575	6.061270187	Up	0.0239744	0.042757438
201651	1289	0	4	0.001	0.066641882	6.058357235	Up	0.0501142	0.082624583
134187	1295	0	4	0.001	0.066333116	6.051657401	Up	0.0501142	0.083317342
100506474	1944	0	6	0.001	0.066281933	6.05054378	Up	0.01146922	0.021820271
140862	2610	0	8	0.001	0.065824817	6.040559692	Up	0.00262486	0.005527583
NM_001256870	1639	0	5	0.001	0.065513564	6.033721739	Up	0.0239744	0.042782263
10255	670	0	2	0.001	0.064105512	6.002376498	Up	0.218972	0.304575551
6291	675	0	2	0.001	0.063630656	5.991650091	Up	0.218972	0.299515105
NR_046099	2043	0	6	0.001	0.063070034	5.978882795	Up	0.01146922	0.021795536
340198	342	0	1	0.001	0.062793411	5.972541268	Up	0.457722	0.539454937
400709	1714	0	5	0.001	0.062646868	5.969170484	Up	0.0239744	0.042720254
728228	692	0	2	0.001	0.062067475	5.955765556	Up	0.218972	0.30279414
100506783	692	0	2	0.001	0.062067475	5.955765556	Up	0.218972	0.303613733
84290	1040	0	3	0.001	0.061948115	5.952988471	Up	0.104755	0.159810304
353133	695	0	2	0.001	0.061799558	5.949524616	Up	0.218972	0.304828463
1644	2090	0	6	0.001	0.061651712	5.946069057	Up	0.01146922	0.0217888
51156	2467	0	7	0.001	0.060935316	5.929206705	Up	0.00548682	0.01100168
11272	585	0	1	0.001	0.060836675	5.92686941	Up	0.457722	0.5436241
11172	711	0	2	0.001	0.060408851	5.916688034	Up	0.218972	0.299248751
285593	1781	0	5	0.001	0.060290136	5.913850077	Up	0.0239744	0.04279883
152404	3577	0	10	0.001	0.060037312	5.907787475	Up	0.00060073	0.001387012
283849	2505	0	7	0.001	0.060010948	5.907153817	Up	0.00548682	0.011012456
7448	1678	2	110	0.023475909	1.407799825	5.906117386	Up	1.00E-32	8.47E-32
100507203	2522	0	7	0.001	0.059606433	5.897396145	Up	0.00548682	0.011006467
6783	1805	0	5	0.001	0.059488494	5.894538756	Up	0.0239744	0.042794687
NR_046247	1085	0	3	0.001	0.059378838	5.891876957	Up	0.104755	0.159480472
145814	1483	0	4	0.001	0.057924063	5.856090901	Up	0.0501142	0.083264795
952	1494	0	4	0.001	0.057497581	5.845429351	Up	0.0501142	0.083415106
80215	1502	0	4	0.001	0.057191335	5.837724686	Up	0.0501142	0.083347399
10218	2255	0	6	0.001	0.057140611	5.836444566	Up	0.01146922	0.021735062
653645	1129	0	3	0.001	0.057064694	5.834526513	Up	0.104755	0.159283225
148198	2260	0	6	0.001	0.057014194	5.833249227	Up	0.01146922	0.021824774
10317	3409	0	9	0.001	0.056696426	5.825185901	Up	0.00125572	0.002777586
6514	3439	0	9	0.001	0.056201837	5.812545384	Up	0.00125572	0.002777253
NM_001256433	3066	0	8	0.001	0.056034824	5.808251802	Up	0.00262486	0.005534535
100303749	769	0	2	0.001	0.055852656	5.803553995	Up	0.218972	0.300630037
349633	1541	0	4	0.001	0.055743923	5.800742637	Up	0.0501142	0.083309832
433	1544	0	4	0.001	0.055635612	5.797936746	Up	0.0501142	0.082750355
15	1935	0	5	0.001	0.055491851	5.794204027	Up	0.0239744	0.042740904
164684	2330	0	6	0.001	0.055301321	5.789242045	Up	0.01146922	0.021845062
NM_001258313	2338	0	6	0.001	0.055112095	5.78429707	Up	0.01146922	0.021797783
79927	1568	0	4	0.001	0.054784047	5.775683939	Up	0.0501142	0.083122501
NM_001258039	2370	0	6	0.001	0.054367966	5.76468494	Up	0.01146922	0.021838295
3846	1188	0	3	0.001	0.054230673	5.761037163	Up	0.104755	0.159599054
114758	795	0	2	0.001	0.054026029	5.755582733	Up	0.218972	0.297858129
100507341	797	0	2	0.001	0.053890455	5.751957869	Up	0.218972	0.298651183
914	1595	0	4	0.001	0.053856668	5.751053075	Up	0.0501142	0.083354917
127845	883	2	98	0.044612203	2.383447281	5.739467517	Up	5.57E-29	4.28E-28
NM_001256965	1611	0	4	0.001	0.053321779	5.736653005	Up	0.0501142	0.082913688
2147	2018	0	5	0.001	0.053209481	5.733611419	Up	0.0239744	0.042687256
85320	4862	0	12	0.001	0.053003734	5.728022106	Up	0.000137484	0.000339903
100129583	1627	0	4	0.001	0.05279741	5.722395248	Up	0.0501142	0.082980692
25975	2448	0	6	0.001	0.052635653	5.717968441	Up	0.01146922	0.021741765
285972	2043	0	5	0.001	0.052558361	5.715848389	Up	0.0239744	0.042778124
NR_046465	1653	0	4	0.001	0.05196696	5.699522774	Up	0.0501142	0.082846792
265	835	0	2	0.001	0.051437955	5.684761396	Up	0.218972	0.302318084
2705	1674	0	4	0.001	0.051315045	5.681309971	Up	0.0501142	0.082720727
79570	2930	0	7	0.001	0.051306288	5.681063756	Up	0.00548682	0.011005269
2841	1676	0	4	0.001	0.05125381	5.67958735	Up	0.0501142	0.083062733
644669	2097	0	5	0.001	0.051204927	5.678210732	Up	0.0239744	0.042695501
84189	4199	0	10	0.001	0.051143954	5.676491805	Up	0.00060073	0.001386838
646268	843	0	2	0.001	0.050949814	5.671004962	Up	0.218972	0.298739561
5005	844	0	2	0.001	0.050889446	5.669294595	Up	0.218972	0.297331761
402569	1689	0	4	0.001	0.050859317	5.668440171	Up	0.0501142	0.08263936
25884	1699	0	4	0.001	0.050559968	5.659923646	Up	0.0501142	0.083294814
119395	1699	0	4	0.001	0.050559968	5.659923646	Up	0.0501142	0.083219807
401	1716	0	4	0.001	0.050059083	5.645559946	Up	0.0501142	0.082906249
493829	2152	0	5	0.001	0.049896251	5.640859516	Up	0.0239744	0.042761574
10720	1722	0	4	0.001	0.049884661	5.640524356	Up	0.0501142	0.08277259
1747	2613	0	6	0.001	0.049311932	5.623864875	Up	0.01146922	0.021822522
NR_046321	1310	0	3	0.001	0.049180183	5.620005188	Up	0.104755	0.15973102
374403	1752	0	4	0.001	0.049030471	5.615606724	Up	0.0501142	0.083467843
2681	1755	0	4	0.001	0.048946659	5.613138468	Up	0.0501142	0.083392525
10053	1756	0	4	0.001	0.048918785	5.612316654	Up	0.0501142	0.083174868
100130348	441	0	1	0.001	0.048696931	5.605758938	Up	0.457722	0.537565368
2636	1324	0	3	0.001	0.04866015	5.604668877	Up	0.104755	0.159704609
89872	1794	0	4	0.001	0.047882601	5.581429608	Up	0.0501142	0.082861648
259291	900	0	2	0.001	0.047722992	5.576612592	Up	0.218972	0.303021361
NM_001256282	1807	0	4	0.001	0.047538122	5.571012992	Up	0.0501142	0.082802254
117579	452	0	1	0.001	0.047511828	5.570214821	Up	0.457722	0.538491318
255798	1810	0	4	0.001	0.047459329	5.568619801	Up	0.0501142	0.083047804
6690	454	0	1	0.001	0.047302525	5.563845296	Up	0.457722	0.536437966
140432	1381	0	3	0.001	0.04665173	5.54385868	Up	0.104755	0.159322635
1414	921	0	2	0.001	0.046634846	5.543336437	Up	0.218972	0.299982368
3565	921	0	2	0.001	0.046634846	5.543336437	Up	0.218972	0.298673273
64073	461	0	1	0.001	0.046584266	5.541770843	Up	0.457722	0.541184292
219968	930	0	2	0.001	0.046183541	5.529306877	Up	0.218972	0.304414825
402317	933	0	2	0.001	0.046035041	5.524660512	Up	0.218972	0.297287981
146861	1874	0	4	0.001	0.04583852	5.518488546	Up	0.0501142	0.082661535
3889	1875	0	4	0.001	0.045814072	5.517718903	Up	0.0501142	0.082995596
51032	941	0	2	0.001	0.045643669	5.512342871	Up	0.218972	0.300966136
4634	942	0	2	0.001	0.045595215	5.510810534	Up	0.218972	0.303294476
343171	945	0	2	0.001	0.045450469	5.506223264	Up	0.218972	0.301640596
64005	3313	0	7	0.001	0.045375015	5.503826217	Up	0.00548682	0.011008862
6252	3327	0	7	0.001	0.045184077	5.497742554	Up	0.00548682	0.010999288
392392	951	0	2	0.001	0.045163715	5.497092252	Up	0.218972	0.302612609
118856	1919	0	4	0.001	0.044763619	5.484254787	Up	0.0501142	0.083204822
349565	1919	0	4	0.001	0.044763619	5.484254787	Up	0.0501142	0.082595045
388531	2894	0	6	0.001	0.04452387	5.476507078	Up	0.01146922	0.021793291
340348	2900	0	6	0.001	0.044431751	5.473519099	Up	0.01146922	0.021804524
400710	1451	0	3	0.001	0.04440113	5.47252448	Up	0.104755	0.159506808
5023	2910	0	6	0.001	0.044279065	5.468552846	Up	0.01146922	0.021752945
100130238	3895	0	8	0.001	0.044108542	5.46298617	Up	0.00262486	0.005538334
83875	2925	0	6	0.001	0.044051993	5.461135375	Up	0.01146922	0.02181127
84894	2932	0	6	0.001	0.043946821	5.457686896	Up	0.01146922	0.021755183
53630	2446	0	5	0.001	0.043898909	5.45611319	Up	0.0239744	0.042716127
92346	985	0	2	0.001	0.043604764	5.446413869	Up	0.218972	0.301933801
54072	1480	0	3	0.001	0.043531108	5.443974824	Up	0.104755	0.159744228
729438	990	0	2	0.001	0.043384538	5.439109068	Up	0.218972	0.298629097
10590	1492	0	3	0.001	0.043180991	5.432324464	Up	0.104755	0.159757439
731656	995	0	2	0.001	0.043166525	5.431841068	Up	0.218972	0.301527976
144125	998	0	2	0.001	0.043036766	5.427497778	Up	0.218972	0.301708208
285954	2995	0	6	0.001	0.043022397	5.427015996	Up	0.01146922	0.021779826
339789	2000	0	4	0.001	0.042950693	5.424609499	Up	0.0501142	0.083144936
100240734	502	0	1	0.001	0.042779575	5.418850229	Up	0.457722	0.537018158
100507387	1005	0	2	0.001	0.042737008	5.417413997	Up	0.218972	0.301911226
84659	1511	0	3	0.001	0.042638014	5.414068339	Up	0.104755	0.159929378
267012	1009	0	2	0.001	0.042567585	5.411683324	Up	0.218972	0.297792231
335	897	6	234	0.131747743	5.602264284	5.410159891	Up	5.92E-66	9.35E-65
NM_001256510	1016	0	2	0.001	0.042274304	5.401709097	Up	0.218972	0.298894349
54360	1019	0	2	0.001	0.042149846	5.397455447	Up	0.218972	0.299426268
5020	512	0	1	0.001	0.041944036	5.390393783	Up	0.457722	0.542540905
100533975	1027	0	2	0.001	0.041821512	5.386173317	Up	0.218972	0.304897512
NR_046421	1027	0	2	0.001	0.041821512	5.386173317	Up	0.218972	0.297946038
149461	3602	0	7	0.001	0.041734432	5.383166239	Up	0.00548682	0.011016053
27120	1034	0	2	0.001	0.041538388	5.376373313	Up	0.218972	0.301573014
100288801	2069	0	4	0.001	0.041518311	5.375675853	Up	0.0501142	0.083010506
4993	1036	0	2	0.001	0.041458198	5.373585496	Up	0.218972	0.301033447
3445	1039	0	2	0.001	0.041338492	5.369413844	Up	0.218972	0.304368934
9343	4167	0	8	0.001	0.041229367	5.365600399	Up	0.00262486	0.005528214
3823	1042	0	2	0.001	0.041219475	5.365254221	Up	0.218972	0.304736446
400084	2092	0	4	0.001	0.041061848	5.359726647	Up	0.0501142	0.08287651
641311	1572	0	3	0.001	0.040983486	5.356970782	Up	0.104755	0.159612241
390191	1054	0	2	0.001	0.040750183	5.348734632	Up	0.218972	0.299715182
408263	2126	0	4	0.001	0.040405167	5.336467902	Up	0.0501142	0.082572906
2326	2134	0	4	0.001	0.040253695	5.331049322	Up	0.0501142	0.082602428
100287482	1068	0	2	0.001	0.040216005	5.329697852	Up	0.218972	0.304966593
400221	1386	5	184	0.071054428	2.85098394	5.326391534	Up	8.92E-52	1.12E-50
3003	1074	0	2	0.001	0.039991334	5.321615505	Up	0.218972	0.298872226
149643	537	0	1	0.001	0.039991334	5.321615505	Up	0.457722	0.537839391
83755	1077	0	2	0.001	0.039879938	5.317591249	Up	0.218972	0.298188056
166824	4323	0	8	0.001	0.039741562	5.312576662	Up	0.00262486	0.005530109
136288	2167	0	4	0.001	0.039640695	5.308910345	Up	0.0501142	0.082683722
3586	1629	0	3	0.001	0.039549441	5.305585396	Up	0.104755	0.159559507
54827	2179	0	4	0.001	0.039422389	5.300943302	Up	0.0501142	0.083100078
100507091	2191	0	4	0.001	0.039206475	5.293020014	Up	0.0501142	0.082735538
653190	2740	0	5	0.001	0.039188588	5.2923617	Up	0.0239744	0.042707874
56670	1650	0	3	0.001	0.039046084	5.287105975	Up	0.104755	0.159823526
728464	1101	0	2	0.001	0.03901062	5.28579503	Up	0.218972	0.297968023
619279	14403	0	26	0.001	0.038766855	5.27675178	Up	4.52E-09	1.60E-08
NR_046101	556	0	1	0.001	0.038624724	5.271452711	Up	0.457722	0.540941515
92359	1118	0	2	0.001	0.038417435	5.26368931	Up	0.218972	0.302748737
202500	1686	0	3	0.001	0.03821236	5.255967463	Up	0.104755	0.159678208
201516	2260	0	4	0.001	0.038009463	5.248286726	Up	0.0501142	0.083159899
338651	2266	0	4	0.001	0.03790882	5.244461638	Up	0.0501142	0.082528662
6285	1135	0	2	0.001	0.03784202	5.241917201	Up	0.218972	0.297375554
29947	1705	0	3	0.001	0.037786533	5.23980026	Up	0.104755	0.159427825
28997	570	0	1	0.001	0.037676046	5.235575674	Up	0.457722	0.541913932
341350	3420	0	6	0.001	0.037676046	5.235575674	Up	0.01146922	0.021730596
4902	1141	0	2	0.001	0.037643026	5.234310707	Up	0.218972	0.30105589
3860	1719	0	3	0.001	0.03747879	5.228002455	Up	0.104755	0.159335777
606293	1146	0	2	0.001	0.03747879	5.228002455	Up	0.218972	0.298386363
727764	2293	0	4	0.001	0.037462445	5.227373144	Up	0.0501142	0.083107551
145741	3461	0	6	0.001	0.037229725	5.218383058	Up	0.01146922	0.021784312
729177	2308	0	4	0.001	0.037218971	5.217966275	Up	0.0501142	0.082580284
90113	4040	0	7	0.001	0.037209759	5.217609128	Up	0.00548682	0.010998092
79015	1157	0	2	0.001	0.037122466	5.214220634	Up	0.218972	0.298408414
124599	2326	0	4	0.001	0.036930948	5.206758402	Up	0.0501142	0.082898813
6017	1752	0	3	0.001	0.036772853	5.200569224	Up	0.104755	0.159467307
645784	1753	0	3	0.001	0.036751876	5.199746003	Up	0.104755	0.159876434
389336	587	0	1	0.001	0.036584917	5.19317709	Up	0.457722	0.540179918
285768	2355	0	4	0.001	0.036476172	5.188882439	Up	0.0501142	0.083115025
3050	589	0	1	0.001	0.03646069	5.188269959	Up	0.457722	0.540698956
84983	1178	0	2	0.001	0.03646069	5.188269959	Up	0.218972	0.301437941
5444	1769	0	3	0.001	0.036419468	5.186637951	Up	0.104755	0.159651814
253935	2383	0	4	0.001	0.036047581	5.171830547	Up	0.0501142	0.082824517
26468	3603	0	6	0.001	0.035762442	5.160373348	Up	0.01146922	0.021806772
388364	1201	0	2	0.001	0.035762442	5.160373348	Up	0.218972	0.299160072
5625	2423	0	4	0.001	0.035452491	5.147815094	Up	0.0501142	0.082958345
9413	2423	0	4	0.001	0.035452491	5.147815094	Up	0.0501142	0.083242295
8404	3058	0	5	0.001	0.035113385	5.133949187	Up	0.0239744	0.042736772
123872	2451	0	4	0.001	0.035047485	5.131239014	Up	0.0501142	0.082921127
389676	618	0	1	0.001	0.034749751	5.118930755	Up	0.457722	0.542018327
5368	1245	0	2	0.001	0.034498548	5.108463756	Up	0.218972	0.298100004
3311	2493	0	4	0.001	0.034457034	5.106726616	Up	0.0501142	0.082854219
64377	2496	0	4	0.001	0.034415619	5.104991564	Up	0.0501142	0.082950899
4099	2503	0	4	0.001	0.034319371	5.100951208	Up	0.0501142	0.083032881
NR_046430	1883	0	3	0.001	0.034214572	5.096538999	Up	0.104755	0.159955863
22952	2511	0	4	0.001	0.03421003	5.09634747	Up	0.0501142	0.083422636
4973	2533	0	4	0.001	0.033912904	5.083762422	Up	0.0501142	0.082831941
401237	1904	0	3	0.001	0.033837205	5.080538521	Up	0.104755	0.159849976
10242	2543	0	4	0.001	0.033779546	5.078078037	Up	0.0501142	0.082742946
563	1278	0	2	0.001	0.033607741	5.070721662	Up	0.218972	0.298805879
222894	640	0	1	0.001	0.033555229	5.068465688	Up	0.457722	0.539834446
3596	1282	0	2	0.001	0.033502881	5.066213237	Up	0.218972	0.302159732
169693	1284	0	2	0.001	0.033450695	5.063964296	Up	0.218972	0.302998623
124783	1297	0	2	0.001	0.033115415	5.049431019	Up	0.218972	0.300138446
23562	1958	0	3	0.001	0.032904004	5.040191234	Up	0.104755	0.159889667
390748	1309	0	2	0.001	0.032811836	5.036144401	Up	0.218972	0.304323058
56521	1218	1	30	0.016171008	0.528949419	5.031648268	Up	4.07E-09	1.44E-08
79444	1322	0	2	0.001	0.032489178	5.021887322	Up	0.218972	0.302680658
388555	662	0	1	0.001	0.0324401	5.019706377	Up	0.457722	0.542436309
653786	2661	0	4	0.001	0.032281618	5.012640988	Up	0.0501142	0.083362436
388325	666	0	1	0.001	0.032245265	5.011015416	Up	0.457722	0.53790794
51365	1849	4	118	0.0426096	1.370519674	5.007400722	Up	1.09E-32	9.19E-32
23493	2672	0	4	0.001	0.032148722	5.006689491	Up	0.0501142	0.083287307
55891	671	0	1	0.001	0.032004987	5.000224827	Up	0.457722	0.541218992
283375	2015	0	3	0.001	0.03197322	4.998792161	Up	0.104755	0.159982357
2307	1353	0	2	0.001	0.031744784	4.988447659	Up	0.218972	0.304805454
340515	2041	0	3	0.001	0.031565918	4.980295817	Up	0.104755	0.159401515
NM_001258243	4106	0	6	0.001	0.031381412	4.971838372	Up	0.01146922	0.021829279
51676	2781	0	4	0.001	0.030888668	4.949005754	Up	0.0501142	0.083430167
338596	1398	0	2	0.001	0.030722956	4.941245138	Up	0.218972	0.300764386
6818	1408	0	2	0.001	0.030504753	4.930962165	Up	0.218972	0.302499262
158833	1411	0	2	0.001	0.030439896	4.927891511	Up	0.218972	0.298474584
283480	2130	0	3	0.001	0.030246967	4.918718569	Up	0.104755	0.159546329
408029	1429	0	2	0.001	0.030056468	4.909603582	Up	0.218972	0.298012004
926	1433	0	2	0.001	0.02997257	4.905570889	Up	0.218972	0.304782448
126006	720	0	1	0.001	0.02982687	4.898540687	Up	0.457722	0.537325826
392196	1440	0	2	0.001	0.02982687	4.898540687	Up	0.218972	0.301753299
652995	1441	0	2	0.001	0.029806171	4.897539163	Up	0.218972	0.299204405
4033	2885	0	4	0.001	0.029775177	4.89603818	Up	0.0501142	0.082839366
26254	1444	0	2	0.001	0.029744247	4.894538756	Up	0.218972	0.301347959
387914	2889	0	4	0.001	0.029733951	4.894039295	Up	0.0501142	0.083400051
9947	4337	0	6	0.001	0.029709956	4.892874556	Up	0.01146922	0.021770858
128414	1447	0	2	0.001	0.02968258	4.891544577	Up	0.218972	0.303842186
56660	1449	0	2	0.001	0.02964161	4.889551904	Up	0.218972	0.302657971
100131390	1455	0	2	0.001	0.029519377	4.883590346	Up	0.218972	0.297025572
2016	2188	0	3	0.001	0.029445173	4.879959261	Up	0.104755	0.15929636
4049	1459	0	2	0.001	0.029438446	4.879629615	Up	0.218972	0.297880101
5453	2928	0	4	0.001	0.029337905	4.874693945	Up	0.0501142	0.0834377
NM_001256307	2937	0	4	0.001	0.029248003	4.870266233	Up	0.0501142	0.083077667
NM_001258321	3683	0	5	0.001	0.029154692	4.865656196	Up	0.0239744	0.042815409
644591	738	0	1	0.001	0.029099385	4.862916777	Up	0.457722	0.541010858
55349	3711	0	5	0.001	0.028934716	4.854729593	Up	0.0239744	0.042703749
3280	1475	6	159	0.080120492	2.314969546	4.852678127	Up	6.45E-43	6.88E-42
8354	477	2	53	0.082584015	2.386149602	4.852678127	Up	4.43E-15	2.13E-14
3689	2977	0	4	0.001	0.028855017	4.850750277	Up	0.0501142	0.082891377
392307	2979	0	4	0.001	0.028835645	4.849781375	Up	0.0501142	0.082550778
155051	746	0	1	0.001	0.028787328	4.847361963	Up	0.457722	0.538182313
166979	2984	0	4	0.001	0.028787328	4.847361963	Up	0.0501142	0.082713323
100506134	746	0	1	0.001	0.028787328	4.847361963	Up	0.457722	0.540525833
283860	2243	0	3	0.001	0.028723156	4.844142379	Up	0.104755	0.159454144
142910	1496	0	2	0.001	0.028710356	4.843499323	Up	0.218972	0.297528931
58	1509	0	2	0.001	0.028463017	4.831016693	Up	0.218972	0.300071535
30012	1513	0	2	0.001	0.028387768	4.827197511	Up	0.218972	0.303226151
256646	3795	0	5	0.001	0.028294264	4.822437708	Up	0.0239744	0.042749169
7152	1521	0	2	0.001	0.028238457	4.819589346	Up	0.218972	0.303727917
53836	1521	0	2	0.001	0.028238457	4.819589346	Up	0.218972	0.30166313
NR_046269	764	0	1	0.001	0.028109092	4.812964955	Up	0.457722	0.541948726
22895	4605	0	6	0.001	0.027980907	4.806370843	Up	0.01146922	0.02183604
284424	768	0	1	0.001	0.027962691	4.805431283	Up	0.457722	0.53821663
81343	770	0	1	0.001	0.02789006	4.801679148	Up	0.457722	0.540110788
100528064	772	0	1	0.001	0.027817806	4.797936746	Up	0.457722	0.536506159
100289255	1551	0	2	0.001	0.027692258	4.791410812	Up	0.218972	0.300428737
NM_001257392	777	0	1	0.001	0.027638798	4.788622995	Up	0.457722	0.543659114
79574	2332	0	3	0.001	0.027626947	4.788004211	Up	0.104755	0.159493639
5028	3122	0	4	0.001	0.027514858	4.782138961	Up	0.0501142	0.083070199
5655	3123	0	4	0.001	0.027506047	4.781676929	Up	0.0501142	0.083182355
100288687	1574	0	2	0.001	0.027287607	4.770173958	Up	0.218972	0.304231346
388125	1576	0	2	0.001	0.027252978	4.768341964	Up	0.218972	0.300004655
3684	4745	0	6	0.001	0.027155338	4.763163912	Up	0.01146922	0.021831532
100498859	791	0	1	0.001	0.027149616	4.762859899	Up	0.457722	0.536369791
NM_001258288	1582	0	2	0.001	0.027149616	4.762859899	Up	0.218972	0.302227577
128602	792	0	1	0.001	0.027115336	4.761037163	Up	0.457722	0.538560033
100507537	795	0	1	0.001	0.027013014	4.755582733	Up	0.457722	0.54257578
8647	4775	0	6	0.001	0.026984728	4.754071266	Up	0.01146922	0.021744
NM_001256869	1593	0	2	0.001	0.026962142	4.752863232	Up	0.218972	0.29685089
NR_045830	1593	0	2	0.001	0.026962142	4.752863232	Up	0.218972	0.300093836
220963	4001	0	5	0.001	0.026837474	4.746176965	Up	0.0239744	0.042691378
100190940	3211	0	4	0.001	0.026752222	4.741586834	Up	0.0501142	0.082973241
NR_046227	3218	0	4	0.001	0.026694029	4.738445173	Up	0.0501142	0.083339883
90865	2718	20	485	0.144932212	3.832061447	4.724670515	Up	3.74E-126	1.08E-124
3567	816	0	1	0.001	0.026317826	4.717968441	Up	0.457722	0.539765405
4188	1634	0	2	0.001	0.026285614	4.716201515	Up	0.218972	0.29750701
NM_001256748	1636	0	2	0.001	0.02625348	4.71443675	Up	0.218972	0.297091131
3119	1638	0	2	0.001	0.026221424	4.712674142	Up	0.218972	0.29973743
26998	1640	0	2	0.001	0.026189447	4.710913684	Up	0.218972	0.299781934
NM_001256415	4931	0	6	0.001	0.026131024	4.707691747	Up	0.01146922	0.021748472
2203	1647	0	2	0.001	0.026078138	4.704768944	Up	0.218972	0.305012663
100287029	1652	0	2	0.001	0.025999209	4.700395812	Up	0.218972	0.301190621
6768	3319	0	4	0.001	0.025881707	4.693860869	Up	0.0501142	0.083152417
650226	1667	0	2	0.001	0.025765263	4.687355394	Up	0.218972	0.30286227
441509	1675	0	2	0.001	0.025642205	4.680448403	Up	0.218972	0.299537323
969	1676	0	2	0.001	0.025626905	4.67958735	Up	0.218972	0.304277195
NM_001256571	1680	0	2	0.001	0.025565889	4.676148266	Up	0.218972	0.30141544
146723	2525	0	3	0.001	0.025515263	4.673288612	Up	0.104755	0.15958587
283129	843	0	1	0.001	0.025474907	4.671004962	Up	0.457722	0.538903876
100169989	1692	0	2	0.001	0.02538457	4.66587993	Up	0.218972	0.303248922
NR_046385	4243	0	5	0.001	0.025306795	4.661452915	Up	0.0239744	0.042745036
2701	1710	0	2	0.001	0.025117364	4.650613174	Up	0.218972	0.29913791
4935	1711	0	2	0.001	0.025102684	4.649769739	Up	0.218972	0.297353656
200879	2478	2	46	0.015896923	0.398654534	4.648319628	Up	5.92E-13	2.59E-12
54345	1718	0	2	0.001	0.025000403	4.643879462	Up	0.218972	0.299359675
84691	1734	0	2	0.001	0.024769719	4.6305056	Up	0.218972	0.301550493
9421	1749	0	2	0.001	0.024557286	4.618079209	Up	0.218972	0.299448473
84502	4404	0	5	0.001	0.024381638	4.607723125	Up	0.0239744	0.042802973
387778	882	0	1	0.001	0.024348465	4.605758938	Up	0.457722	0.542262071
55843	1774	0	2	0.001	0.024211214	4.597603489	Up	0.218972	0.298761664
140032	888	0	1	0.001	0.024183949	4.595977917	Up	0.457722	0.54021449
100129427	1776	0	2	0.001	0.024183949	4.595977917	Up	0.218972	0.300831606
220965	3566	0	4	0.001	0.024089003	4.590302796	Up	0.0501142	0.083017963
56137	5360	0	6	0.001	0.024039567	4.587338999	Up	0.01146922	0.021737296
554	1788	0	2	0.001	0.02402164	4.586262762	Up	0.218972	0.299804191
198437	894	0	1	0.001	0.02402164	4.586262762	Up	0.457722	0.54313438
9514	1791	0	2	0.001	0.023981403	4.583844161	Up	0.218972	0.301460444
166012	1792	0	2	0.001	0.023968021	4.583038861	Up	0.218972	0.298144023
6317	1793	0	2	0.001	0.023954653	4.58223401	Up	0.218972	0.302521925
NR_046395	898	0	1	0.001	0.02391464	4.579822149	Up	0.457722	0.538353939
85409	1798	0	2	0.001	0.023888038	4.578216478	Up	0.218972	0.29711299
51066	1803	0	2	0.001	0.023821793	4.574210102	Up	0.218972	0.302137123
100534612	3612	0	4	0.001	0.023782222	4.571811606	Up	0.0501142	0.082587664
94115	904	0	1	0.001	0.023755914	4.570214821	Up	0.457722	0.540007127
221191	1810	0	2	0.001	0.023729665	4.568619801	Up	0.218972	0.304254269
7166	1815	0	2	0.001	0.023664294	4.56463995	Up	0.218972	0.302024133
7102	1816	0	2	0.001	0.023651263	4.563845296	Up	0.218972	0.298166038
342931	908	0	1	0.001	0.023651263	4.563845296	Up	0.457722	0.53626756
50801	1820	0	2	0.001	0.023599282	4.560671048	Up	0.218972	0.301325472
390110	1820	0	2	0.001	0.023599282	4.560671048	Up	0.218972	0.30256726
7092	7284	0	8	0.001	0.023586322	4.559878576	Up	0.00262486	0.005528846
100506409	1823	0	2	0.001	0.023560446	4.558294937	Up	0.218972	0.300160756
5950	941	14	302	0.293037222	6.892194069	4.55580749	Up	1.93E-77	3.58E-76
400058	1827	0	2	0.001	0.023508863	4.555132865	Up	0.218972	0.304391878
29760	1829	0	2	0.001	0.023483156	4.553554424	Up	0.218972	0.301302989
100129935	1831	0	2	0.001	0.023457506	4.551977708	Up	0.218972	0.302046724
100240735	917	0	1	0.001	0.023419135	4.54961586	Up	0.457722	0.537462681
9615	5518	0	6	0.001	0.023351228	4.545426543	Up	0.01146922	0.021764137
51151	2769	0	3	0.001	0.023266898	4.540206946	Up	0.104755	0.159797085
5008	1869	0	2	0.001	0.022980574	4.52234293	Up	0.218972	0.300406387
1995	4682	0	5	0.001	0.022933945	4.519412659	Up	0.0239744	0.042728512
283677	938	0	1	0.001	0.022894826	4.516949671	Up	0.457722	0.542750219
115761	3760	0	4	0.001	0.022846113	4.513876837	Up	0.0501142	0.083085136
6425	1883	0	2	0.001	0.022809715	4.511576499	Up	0.218972	0.300049239
10117	5674	0	6	0.001	0.022709214	4.505205849	Up	0.01146922	0.02181352
84076	2837	0	3	0.001	0.022709214	4.505205849	Up	0.104755	0.159638621
3929	1894	0	2	0.001	0.02267724	4.503173168	Up	0.218972	0.301505462
284099	1895	0	2	0.001	0.022665273	4.50241165	Up	0.218972	0.298452524
3166	1896	0	2	0.001	0.022653319	4.501650534	Up	0.218972	0.302907708
80320	3794	0	4	0.001	0.022641377	4.50088982	Up	0.0501142	0.082943454
442247	1900	0	2	0.001	0.022605628	4.49861008	Up	0.218972	0.300205386
8424	1901	0	2	0.001	0.022593736	4.497850967	Up	0.218972	0.302001545
26077	1909	0	2	0.001	0.022499053	4.491792396	Up	0.218972	0.299960084
723809	1911	0	2	0.001	0.022475506	4.49028172	Up	0.218972	0.300809196
2833	1914	0	2	0.001	0.022440278	4.488018669	Up	0.218972	0.299915527
728858	966	0	1	0.001	0.022231207	4.474514404	Up	0.457722	0.539041535
146556	1933	0	2	0.001	0.022219707	4.473767861	Up	0.218972	0.301168157
100132916	967	0	1	0.001	0.022208218	4.473021704	Up	0.457722	0.538422619
140894	1936	0	2	0.001	0.022185275	4.471530546	Up	0.218972	0.297003726
158297	1937	0	2	0.001	0.022173822	4.470785545	Up	0.218972	0.304690459
218	1789	0	2	0.001	0.022093978	4.46558128	Up	0.218972	0.303362832
2835	4863	0	5	0.001	0.022080348	4.464691002	Up	0.0239744	0.042811263
441374	1948	0	2	0.001	0.02204861	4.462615821	Up	0.218972	0.30272604
284085	1950	0	2	0.001	0.022025996	4.461135375	Up	0.218972	0.304920536
400629	1951	0	2	0.001	0.022014707	4.460395721	Up	0.218972	0.297682466
8743	1953	0	2	0.001	0.021992162	4.458917549	Up	0.218972	0.300607657
497190	1954	0	2	0.001	0.021980907	4.458179031	Up	0.218972	0.304300124
1482	1961	0	2	0.001	0.021902444	4.453019963	Up	0.218972	0.29947068
23415	3923	0	4	0.001	0.021896861	4.452652163	Up	0.0501142	0.083227302
NR_046266	1968	0	2	0.001	0.021824539	4.447879278	Up	0.218972	0.301235558
8343	430	3	60	0.13741596	2.996559966	4.446685767	Up	3.62E-16	1.82E-15
50846	1971	0	2	0.001	0.021791321	4.445681722	Up	0.218972	0.298298194
152573	1971	0	2	0.001	0.021791321	4.445681722	Up	0.218972	0.301730752
339521	988	0	1	0.001	0.021736181	4.442026552	Up	0.457722	0.539351527
440695	1977	0	2	0.001	0.021725186	4.441296628	Up	0.218972	0.303180618
8942	1774	29	577	0.321979898	6.98493511	4.439204186	Up	3.25E-144	1.12E-142
127	1980	0	2	0.001	0.021692269	4.439109068	Up	0.218972	0.297770272
100506241	992	0	1	0.001	0.021648535	4.436197473	Up	0.457722	0.540629693
9576	2989	0	3	0.001	0.021554379	4.429909102	Up	0.104755	0.15983675
54033	1997	0	2	0.001	0.021507608	4.426775166	Up	0.218972	0.304002308
55879	2000	0	2	0.001	0.021475346	4.424609499	Up	0.218972	0.300227706
729648	2011	0	2	0.001	0.021357878	4.416696417	Up	0.218972	0.303203383
163404	4023	0	4	0.001	0.021352569	4.416337761	Up	0.0501142	0.083055268
653501	4028	0	4	0.001	0.021326064	4.414545815	Up	0.0501142	0.083332368
143379	1009	0	1	0.001	0.021283792	4.411683324	Up	0.457722	0.539282609
3892	2091	4	78	0.037678216	0.801088963	4.410159891	Up	1.44E-20	8.53E-20
56154	10155	0	10	0.001	0.021147559	4.402419259	Up	0.00060073	0.001386144
10319	6107	0	6	0.001	0.02109908	4.399108154	Up	0.01146922	0.02184055
9399	2041	0	2	0.001	0.021043946	4.395333316	Up	0.218972	0.299071445
NM_001258220	2043	0	2	0.001	0.021023345	4.393920295	Up	0.218972	0.301392943
100507140	2050	0	2	0.001	0.020951557	4.388985589	Up	0.218972	0.30112324
283985	2052	0	2	0.001	0.020931137	4.387578768	Up	0.218972	0.304506647
244	2053	0	2	0.001	0.020920941	4.386875871	Up	0.218972	0.302408646
100506035	2054	0	2	0.001	0.020910756	4.386173317	Up	0.218972	0.303682233
100507472	2054	0	2	0.001	0.020910756	4.386173317	Up	0.218972	0.301258031
200350	2067	0	2	0.001	0.020779242	4.37707111	Up	0.218972	0.301618065
NM_001258354	4137	0	4	0.001	0.020764173	4.376024541	Up	0.0501142	0.082705921
3549	2074	0	2	0.001	0.020709109	4.372193605	Up	0.218972	0.304851476
27022	2078	0	2	0.001	0.020669246	4.369413844	Up	0.218972	0.297244214
338442	2082	0	2	0.001	0.020629535	4.36663943	Up	0.218972	0.304713451
348807	2086	0	2	0.001	0.020589977	4.363870341	Up	0.218972	0.303659396
338588	1045	0	1	0.001	0.020550571	4.361106556	Up	0.457722	0.541879142
2999	1046	0	1	0.001	0.020530924	4.359726647	Up	0.457722	0.540387414
9332	4190	0	4	0.001	0.020501524	4.357659255	Up	0.0501142	0.083189843
NR_047566	4193	0	4	0.001	0.020486856	4.356626668	Up	0.0501142	0.083234798
285375	1050	0	1	0.001	0.020452711	4.354220171	Up	0.457722	0.54337913
256223	1051	0	1	0.001	0.020433251	4.352846829	Up	0.457722	0.536813241
338864	2105	0	2	0.001	0.02040413	4.350789265	Up	0.218972	0.298717462
7781	2108	0	2	0.001	0.020375091	4.348734632	Up	0.218972	0.30078679
5133	2115	0	2	0.001	0.020307656	4.343951835	Up	0.218972	0.300697197
387273	1058	0	1	0.001	0.020298059	4.343269871	Up	0.457722	0.541323119
913	2117	0	2	0.001	0.020288471	4.342588229	Up	0.218972	0.301888655
54209	1059	0	1	0.001	0.020278892	4.341906909	Up	0.457722	0.541462018
1735	2120	0	2	0.001	0.020259761	4.340545234	Up	0.218972	0.29783616
140873	2121	0	2	0.001	0.020250209	4.339864878	Up	0.218972	0.304483687
6753	2123	0	2	0.001	0.020231132	4.338505127	Up	0.218972	0.297441268
158835	2124	0	2	0.001	0.020221607	4.337825733	Up	0.218972	0.302635288
85009	2127	0	2	0.001	0.020193085	4.335789465	Up	0.218972	0.298850107
284083	2127	0	2	0.001	0.020193085	4.335789465	Up	0.218972	0.296938205
4242	2129	0	2	0.001	0.020174116	4.334433549	Up	0.218972	0.302975889
8332	470	2	37	0.08381399	1.690612378	4.334211038	Up	3.02E-10	1.14E-09
1589	2131	0	2	0.001	0.020155182	4.333078906	Up	0.218972	0.303773614
NR_047541	1067	0	1	0.001	0.020126848	4.331049322	Up	0.457722	0.536574369
3932	2135	0	2	0.001	0.020117421	4.330373429	Up	0.218972	0.303750764
56903	4271	0	4	0.001	0.02011271	4.330035601	Up	0.0501142	0.08300305
9080	2139	0	2	0.001	0.0200798	4.327673016	Up	0.218972	0.299492891
414060	2140	0	2	0.001	0.020070417	4.326998702	Up	0.218972	0.303705073
338785	2144	0	2	0.001	0.020032972	4.324304593	Up	0.218972	0.30038404
3851	2147	0	2	0.001	0.02000498	4.322287307	Up	0.218972	0.299005009
92736	2147	0	2	0.001	0.02000498	4.322287307	Up	0.218972	0.297748315
9245	2240	3	55	0.026378957	0.527296452	4.321154885	Up	1.13E-14	5.36E-14
NM_001256726	2162	0	2	0.001	0.019866185	4.312242976	Up	0.218972	0.302476603
645682	1083	0	1	0.001	0.019829498	4.309576256	Up	0.457722	0.537257425
83690	4334	0	4	0.001	0.019820347	4.308910345	Up	0.0501142	0.082794836
763	1084	0	1	0.001	0.019811205	4.308244742	Up	0.457722	0.541635742
3581	2175	0	2	0.001	0.019747445	4.303594098	Up	0.218972	0.297485093
340073	2175	0	2	0.001	0.019747445	4.303594098	Up	0.218972	0.302386001
7044	2187	0	2	0.001	0.019639091	4.295656278	Up	0.218972	0.301482951
91683	3632	4	72	0.021691947	0.425722726	4.294682674	Up	8.87E-19	4.93E-18
201625	9542	1	18	0.002064168	0.040511029	4.294682674	Up	1.80E-05	4.86E-05
391267	1095	0	1	0.001	0.019612189	4.293678629	Up	0.457722	0.540768236
NM_001258300	2190	0	2	0.001	0.019612189	4.293678629	Up	0.218972	0.303819325
NM_001256304	2191	0	2	0.001	0.019603237	4.293020014	Up	0.218972	0.304139689
3606	1163	20	359	0.338715178	6.629105215	4.290669611	Up	2.41E-88	5.14E-87
120425	2195	0	2	0.001	0.019567514	4.290388559	Up	0.218972	0.297726362
50831	1101	0	1	0.001	0.01950531	4.28579503	Up	0.457722	0.539696381
268	2065	17	304	0.162148614	3.161503783	4.285222345	Up	5.61E-75	1.01E-73
221476	2205	0	2	0.001	0.019478772	4.283830843	Up	0.218972	0.298584934
399717	2214	0	2	0.001	0.01939959	4.277954277	Up	0.218972	0.30031702
377841	2222	0	2	0.001	0.019329745	4.272750682	Up	0.218972	0.302295452
121599	1116	0	1	0.001	0.019243142	4.266272471	Up	0.457722	0.54292477
89870	2241	0	2	0.001	0.01916586	4.26046685	Up	0.218972	0.304093881
6614	6736	0	6	0.001	0.019128872	4.257679861	Up	0.01146922	0.021833786
140597	1123	0	1	0.001	0.019123194	4.257251571	Up	0.457722	0.541705263
442497	2247	0	2	0.001	0.019114683	4.256609374	Up	0.218972	0.29730987
NR_047512	2267	0	2	0.001	0.018946049	4.243825108	Up	0.218972	0.304025196
100528021	2282	0	2	0.001	0.018821513	4.234310707	Up	0.218972	0.298055997
3857	2290	0	2	0.001	0.018755761	4.2292619	Up	0.218972	0.296872714
153910	2293	0	2	0.001	0.018731222	4.227373144	Up	0.218972	0.298518715
NM_001256270	2296	0	2	0.001	0.018706748	4.225486857	Up	0.218972	0.299826452
439941	2315	0	2	0.001	0.018553215	4.213597305	Up	0.218972	0.304529612
10551	996	1	17	0.019775389	0.366547077	4.212220514	Up	3.58E-05	9.38E-05
56977	4654	0	4	0.001	0.018457539	4.206138288	Up	0.0501142	0.082780004
162494	4688	0	4	0.001	0.018323674	4.195636929	Up	0.0501142	0.08264675
54579	2345	0	2	0.001	0.01831586	4.195021576	Up	0.218972	0.297814194
54659	2345	0	2	0.001	0.01831586	4.195021576	Up	0.218972	0.299381869
56300	1180	0	1	0.001	0.018199446	4.185822639	Up	0.457722	0.536710841
170392	2361	0	2	0.001	0.018191738	4.185211457	Up	0.218972	0.298122012
1045	2370	0	2	0.001	0.018122655	4.17972244	Up	0.218972	0.299226577
389692	2373	0	2	0.001	0.018099744	4.177897398	Up	0.218972	0.304943562
54657	2374	0	2	0.001	0.01809212	4.177289564	Up	0.218972	0.302272824
NR_047659	2377	0	2	0.001	0.018069286	4.175467595	Up	0.218972	0.303979423
149047	1193	0	1	0.001	0.018001129	4.170015456	Up	0.457722	0.538010798
NM_001257394	2392	0	2	0.001	0.017955975	4.166392109	Up	0.218972	0.30058528
353132	1197	0	1	0.001	0.017940974	4.165186346	Up	0.457722	0.54348409
8973	2400	0	2	0.001	0.017896122	4.161575093	Up	0.218972	0.299937804
352999	1200	0	1	0.001	0.017896122	4.161575093	Up	0.457722	0.537873664
83878	2410	0	2	0.001	0.017821864	4.155576352	Up	0.218972	0.300943706
NM_001258018	2417	0	2	0.001	0.017770249	4.151392026	Up	0.218972	0.304208426
94233	2419	0	2	0.001	0.017755557	4.150198729	Up	0.218972	0.303157857
285679	1210	0	1	0.001	0.01774822	4.149602451	Up	0.457722	0.542889851
170825	1212	0	1	0.001	0.017718933	4.1472198	Up	0.457722	0.542157583
229	2426	0	2	0.001	0.017704325	4.146029948	Up	0.218972	0.297594712
440700	1216	0	1	0.001	0.017660647	4.14246627	Up	0.457722	0.536403877
10563	1219	0	1	0.001	0.017617183	4.138911373	Up	0.457722	0.541253697
NM_001256185	2440	0	2	0.001	0.017602743	4.137728351	Up	0.218972	0.299315296
100505918	2442	0	2	0.001	0.017588326	4.136546298	Up	0.218972	0.299027151
54857	2443	0	2	0.001	0.017581127	4.135955635	Up	0.218972	0.298496648
3822	1223	0	1	0.001	0.017559564	4.134185095	Up	0.457722	0.540145351
100129138	1224	0	1	0.001	0.017545218	4.133005941	Up	0.457722	0.541080218
284998	2454	0	2	0.001	0.01750232	4.12947425	Up	0.218972	0.296981882
220108	4916	0	4	0.001	0.017473838	4.127124583	Up	0.0501142	0.08269112
116984	7375	0	6	0.001	0.017471468	4.12692895	Up	0.01146922	0.021800029
1101	1712	1	16	0.011504841	0.200704172	4.124757672	Up	7.11E-05	0.00018066
84891	2463	0	2	0.001	0.017438365	4.124192871	Up	0.218972	0.302930432
8626	4927	0	4	0.001	0.017434826	4.123900027	Up	0.0501142	0.08293601
NM_001256533	2464	0	2	0.001	0.017431288	4.123607243	Up	0.218972	0.304345994
100505658	2477	0	2	0.001	0.017339803	4.11601563	Up	0.218972	0.297902077
339501	1243	0	1	0.001	0.017277028	4.110783202	Up	0.457722	0.537223231
NR_046107	3729	0	3	0.001	0.017277028	4.110783202	Up	0.104755	0.159916139
NR_047648	2488	0	2	0.001	0.01726314	4.109623013	Up	0.218972	0.301685667
9971	2492	0	2	0.001	0.017235431	4.10730543	Up	0.218972	0.297069275
6582	2512	0	2	0.001	0.017098206	4.095773034	Up	0.218972	0.303271697
2559	2519	0	2	0.001	0.017050692	4.091758377	Up	0.218972	0.298540785
3887	1926	56	874	0.572685412	9.745302581	4.08889222	Up	9.72E-206	4.80E-204
440193	7573	0	6	0.001	0.017014668	4.088707071	Up	0.01146922	0.021777583
27035	2529	0	2	0.001	0.016983271	4.086042462	Up	0.218972	0.304874492
133491	2537	0	2	0.001	0.016929717	4.081485979	Up	0.218972	0.301100787
54898	4079	2	31	0.00965741	0.163210527	4.078953983	Up	1.83E-08	6.21E-08
148696	4241	2	31	0.009288511	0.156976123	4.078953983	Up	1.83E-08	6.21E-08
255239	2543	0	2	0.001	0.016889773	4.078078037	Up	0.218972	0.303956541
401190	3821	0	3	0.001	0.016861041	4.075621742	Up	0.104755	0.15951998
100132403	1278	0	1	0.001	0.01680387	4.070721662	Up	0.457722	0.537942222
133522	10642	5	77	0.009254035	0.155384484	4.069616118	Up	2.51E-19	1.43E-18
1562	2562	0	2	0.001	0.016764517	4.067339023	Up	0.218972	0.298938603
3792	2562	0	2	0.001	0.016764517	4.067339023	Up	0.218972	0.297156719
3960	1291	0	1	0.001	0.01663466	4.056120498	Up	0.457722	0.543589091
4360	5171	0	4	0.001	0.016612142	4.054166194	Up	0.0501142	0.083445234
54094	1296	0	1	0.001	0.016570483	4.05054378	Up	0.457722	0.538800677
340578	2612	0	2	0.001	0.016443604	4.039454602	Up	0.218972	0.30065242
80150	2424	2	30	0.016251062	0.26578399	4.031648268	Up	3.60E-08	1.20E-07
441631	5562	7	105	0.024788568	0.405413767	4.031648268	Up	9.84E-26	6.90E-25
11317	2630	0	2	0.001	0.016331062	4.029546699	Up	0.218972	0.297134853
56147	5260	0	4	0.001	0.016331062	4.029546699	Up	0.0501142	0.082565529
7274	2633	0	2	0.001	0.016312455	4.027901977	Up	0.218972	0.300876436
163933	2640	0	2	0.001	0.016269202	4.024071569	Up	0.218972	0.298695366
29851	2652	0	2	0.001	0.016195586	4.017528723	Up	0.218972	0.303590907
199675	1326	0	1	0.001	0.016195586	4.017528723	Up	0.457722	0.540491221
225	5341	0	4	0.001	0.01608339	4.007499614	Up	0.0501142	0.08269852
6755	2674	0	2	0.001	0.016062338	4.005610033	Up	0.218972	0.302204958
6512	2677	0	2	0.001	0.016044338	4.00399236	Up	0.218972	0.302771437
765	1339	0	1	0.001	0.016038347	4.003453538	Up	0.457722	0.538079391
392232	2678	0	2	0.001	0.016038347	4.003453538	Up	0.218972	0.299404067
64241	2679	0	2	0.001	0.01603236	4.002914917	Up	0.218972	0.299870983
399697	2695	0	2	0.001	0.015937177	3.994324226	Up	0.218972	0.300562907
144423	2721	0	2	0.001	0.015784893	3.980472542	Up	0.218972	0.30234072
84063	2993	0	2	0.001	0.015767508	3.978882795	Up	0.218972	0.301956379
64600	2737	0	2	0.001	0.015692617	3.972014064	Up	0.218972	0.302091917
284551	2741	0	2	0.001	0.015669716	3.96990717	Up	0.218972	0.301843523
730227	2741	0	2	0.001	0.015669716	3.96990717	Up	0.218972	0.29927093
283914	1371	0	1	0.001	0.015664002	3.969380928	Up	0.457722	0.542715322
9132	4116	0	3	0.001	0.015652585	3.968329017	Up	0.104755	0.159388363
83643	2753	0	2	0.001	0.015601414	3.963604889	Up	0.218972	0.29878377
54566	5578	7	100	0.024717464	0.385000832	3.96125894	Up	2.85E-24	1.92E-23
402779	1379	0	1	0.001	0.01557313	3.960987042	Up	0.457722	0.537154856
80086	1380	0	1	0.001	0.015561845	3.959941232	Up	0.457722	0.540733594
6010	2768	0	2	0.001	0.015516869	3.955765556	Up	0.218972	0.298982871
158158	2770	0	2	0.001	0.015505665	3.954723522	Up	0.218972	0.30092128
100506195	2775	0	2	0.001	0.015477727	3.952121727	Up	0.218972	0.298320231
7146	2783	0	2	0.001	0.015433235	3.94796859	Up	0.218972	0.298827992
85479	1398	0	1	0.001	0.015361478	3.941245138	Up	0.457722	0.539592879
285016	1403	0	1	0.001	0.015306733	3.93609449	Up	0.457722	0.53674497
956	2807	6	84	0.042101078	0.642653758	3.932112594	Up	1.73E-20	1.03E-19
51302	2288	5	70	0.043042586	0.657025459	3.932112594	Up	2.80E-17	1.47E-16
83873	2823	0	2	0.001	0.015214556	3.92738037	Up	0.218972	0.303431218
90134	4242	0	3	0.001	0.015187657	3.924827379	Up	0.104755	0.159375213
120376	1414	0	1	0.001	0.015187657	3.924827379	Up	0.457722	0.543519086
137735	2831	0	2	0.001	0.015171562	3.923297749	Up	0.218972	0.302839557
284759	2833	0	2	0.001	0.015160852	3.922278897	Up	0.218972	0.304070983
83884	1417	0	1	0.001	0.015155502	3.92176974	Up	0.457722	0.538938284
NR_046070	2851	0	2	0.001	0.015065133	3.913141459	Up	0.218972	0.297660523
122060	2855	0	2	0.001	0.015044026	3.911118753	Up	0.218972	0.304185511
2104	5714	0	4	0.001	0.015033494	3.910108462	Up	0.0501142	0.083407578
55515	2857	0	2	0.001	0.015033494	3.910108462	Up	0.218972	0.302953159
5341	2866	0	2	0.001	0.014986285	3.905570889	Up	0.218972	0.30018307
10881	1433	0	1	0.001	0.014986285	3.905570889	Up	0.457722	0.540595069
5475	2873	0	2	0.001	0.014949771	3.902051506	Up	0.218972	0.299049297
6663	2882	0	2	0.001	0.014903086	3.897539163	Up	0.218972	0.299893253
339479	2884	0	2	0.001	0.014892751	3.896538334	Up	0.218972	0.303135099
126353	2907	0	2	0.001	0.01477492	3.885078427	Up	0.218972	0.300540537
11309	4362	0	3	0.001	0.014769839	3.884582229	Up	0.104755	0.159362065
5265	3532	50	677	0.278826268	4.116310738	3.883913506	Up	9.31E-154	3.44E-152
26154	9112	4	54	0.008646307	0.127268295	3.879645175	Up	1.76E-13	7.89E-13
NR_046117	1465	0	1	0.001	0.01465894	3.873708834	Up	0.457722	0.538525673
10655	2944	0	2	0.001	0.01458923	3.866831827	Up	0.218972	0.297222336
100507194	1472	0	1	0.001	0.01458923	3.866831827	Up	0.457722	0.541427287
4224	2947	0	2	0.001	0.014574378	3.865362438	Up	0.218972	0.298342272
NR_045862	5901	0	4	0.001	0.01455709	3.86365004	Up	0.0501142	0.083324855
340654	1484	0	1	0.001	0.014471258	3.855118407	Up	0.457722	0.542227237
2845	2976	0	2	0.001	0.014432356	3.851234972	Up	0.218972	0.30098857
11199	1447	16	211	0.217788944	3.131512159	3.845856861	Up	1.25E-48	1.48E-47
4051	2988	0	2	0.001	0.014374395	3.845429351	Up	0.218972	0.301798404
4888	2988	0	2	0.001	0.014374395	3.845429351	Up	0.218972	0.303545264
100130148	3024	0	2	0.001	0.014203271	3.828151359	Up	0.218972	0.301011006
4747	3602	2	26	0.010936306	0.155013605	3.825197391	Up	5.33E-07	1.63E-06
10382	2318	1	13	0.008497104	0.12043982	3.825197391	Up	0.000546066	0.001266508
10537	1006	1	13	0.019578815	0.277514417	3.825197391	Up	0.000546066	0.001266348
388965	1519	0	1	0.001	0.014137819	3.821487629	Up	0.457722	0.540560448
163479	3064	0	2	0.001	0.01401785	3.809193201	Up	0.218972	0.302250199
126669	6186	0	4	0.001	0.013886419	3.795602665	Up	0.0501142	0.083377478
29842	9306	0	6	0.001	0.013846129	3.791410812	Up	0.01146922	0.021847318
125050	332	264	3345	15.6621082	216.3705837	3.788154049	Up	0	0
3290	1479	98	1232	1.305095458	17.88886193	3.776834369	Up	2.60E-272	1.77E-270
729668	1567	0	1	0.001	0.013704752	3.776604319	Up	0.457722	0.539558387
79993	3902	2	25	0.010095483	0.137591917	3.768613862	Up	1.04E-06	3.12E-06
100288413	3009	2	25	0.013091584	0.178425942	3.768613862	Up	1.04E-06	3.12E-06
7173	3152	0	2	0.001	0.013626489	3.768341964	Up	0.218972	0.302703347
284798	3159	0	2	0.001	0.013596294	3.765141562	Up	0.218972	0.304116784
NM_001256825	3165	0	2	0.001	0.013570519	3.762403999	Up	0.218972	0.297550855
54660	3166	0	2	0.001	0.013566233	3.761948243	Up	0.218972	0.30197896
80712	1591	0	1	0.001	0.013498018	3.754675663	Up	0.457722	0.537633847
401136	3202	0	2	0.001	0.013413708	3.745636191	Up	0.218972	0.300741986
419	1613	0	1	0.001	0.013313916	3.73486306	Up	0.457722	0.539523899
NM_001256824	3239	0	2	0.001	0.013260479	3.729061031	Up	0.218972	0.299581768
29119	3248	0	2	0.001	0.013223735	3.725057866	Up	0.218972	0.30025003
1610	1626	0	1	0.001	0.01320747	3.723282241	Up	0.457722	0.541045536
50838	1637	0	1	0.001	0.013118721	3.713555177	Up	0.457722	0.537360033
645432	1638	0	1	0.001	0.013110712	3.712674142	Up	0.457722	0.539420463
55800	6081	1	12	0.003238988	0.042378582	3.709720173	Up	0.001069744	0.00239088
84570	5702	1	12	0.003454277	0.045195398	3.709720173	Up	0.001069744	0.0023903
646982	3972	1	12	0.004958783	0.064880201	3.709720173	Up	0.001069744	0.00239059
203190	3285	0	2	0.001	0.013074792	3.708716128	Up	0.218972	0.302431295
54900	3298	0	2	0.001	0.013023254	3.7030181	Up	0.218972	0.30386505
342125	3303	0	2	0.001	0.01300354	3.700832529	Up	0.218972	0.301280508
27133	3308	0	2	0.001	0.012983885	3.698650264	Up	0.218972	0.304162598
144809	3318	0	2	0.001	0.012944754	3.694295612	Up	0.218972	0.299670698
440712	1665	0	1	0.001	0.012898106	3.689087321	Up	0.457722	0.543449099
347404	3342	0	2	0.001	0.012851793	3.683897765	Up	0.218972	0.296829069
729121	1674	0	1	0.001	0.012828761	3.681309971	Up	0.457722	0.543309179
10344	562	4	47	0.1401871	1.795980928	3.679346524	Up	1.84E-11	7.50E-11
203430	2648	8	94	0.059505401	0.762342358	3.679346524	Up	1.07E-21	6.65E-21
29106	3366	0	2	0.001	0.012760158	3.673574322	Up	0.218972	0.299093597
2675	3376	0	2	0.001	0.012722362	3.669294595	Up	0.218972	0.300339357
5139	7319	3	35	0.008073352	0.102696697	3.669078189	Up	8.30E-09	2.88E-08
79844	2618	3	35	0.02257023	0.287103562	3.669078189	Up	8.30E-09	2.88E-08
399827	3384	0	2	0.001	0.012692285	3.66587993	Up	0.218972	0.296807251
91543	3512	8	93	0.044866259	0.56868087	3.663916483	Up	2.07E-21	1.27E-20
NM_001256413	1696	0	1	0.001	0.01266235	3.662473329	Up	0.457722	0.538319605
150538	3397	0	2	0.001	0.012643713	3.66034828	Up	0.218972	0.298960735
5535	3401	0	2	0.001	0.012628842	3.658650493	Up	0.218972	0.301866087
8326	2342	2	23	0.016820058	0.210902207	3.648319628	Up	3.93E-06	1.12E-05
414260	1131	2	23	0.034829863	0.436722341	3.648319628	Up	3.93E-06	1.12E-05
148145	3444	0	2	0.001	0.012471165	3.640524356	Up	0.218972	0.299182237
10170	1993	2	33	0.019765467	0.245900913	3.637023166	Up	4.68E-09	1.65E-08
89778	1731	0	1	0.001	0.012406324	3.633003774	Up	0.457722	0.537052326
134548	3473	0	2	0.001	0.012367029	3.628427088	Up	0.218972	0.298430467
131890	1746	0	1	0.001	0.01229974	3.62055594	Up	0.457722	0.538456966
285548	1749	0	1	0.001	0.012278643	3.618079209	Up	0.457722	0.539489416
1441	3500	0	2	0.001	0.012271627	3.617254577	Up	0.218972	0.297266096
441307	3506	0	2	0.001	0.012250625	3.614783503	Up	0.218972	0.300272357
142827	1756	0	1	0.001	0.012229696	3.612316654	Up	0.457722	0.537189041
100128505	1756	0	1	0.001	0.012229696	3.612316654	Up	0.457722	0.538045092
348761	3526	0	2	0.001	0.012181138	3.606577024	Up	0.218972	0.299603996
399671	3551	0	2	0.001	0.01209538	3.596384138	Up	0.218972	0.299293111
83756	2559	2	22	0.015393738	0.184625878	3.584189291	Up	7.60E-06	2.12E-05
100128176	2083	1	11	0.009455731	0.113407974	3.584189291	Up	0.0020862	0.0044641
100129046	1562	1	11	0.012609659	0.151234834	3.584189291	Up	0.0020862	0.004464618
NM_001258038	2626	2	22	0.015000981	0.179915317	3.584189291	Up	7.60E-06	2.12E-05
79748	1795	0	1	0.001	0.011963981	3.580625655	Up	0.457722	0.541114905
221400	8977	0	5	0.001	0.011961316	3.580304198	Up	0.0239744	0.04276571
57586	5388	0	3	0.001	0.01195732	3.579822149	Up	0.104755	0.159691407
286753	3596	0	2	0.001	0.011944019	3.578216478	Up	0.218972	0.303522448
827	3604	0	2	0.001	0.011917506	3.575010488	Up	0.218972	0.303089593
221416	3638	0	2	0.001	0.011806128	3.561463956	Up	0.218972	0.30045109
NM_001256160	3653	0	2	0.001	0.011757649	3.555527745	Up	0.218972	0.303887918
283102	1828	0	1	0.001	0.011748001	3.554343428	Up	0.457722	0.537702344
285386	3665	0	2	0.001	0.011719152	3.5507963	Up	0.218972	0.301370449
6023	277	153	1636	10.87917689	126.836342	3.543326863	Up	0	0
388387	1844	0	1	0.001	0.011646066	3.541770843	Up	0.457722	0.539627375
10718	3692	0	2	0.001	0.011633449	3.540206946	Up	0.218972	0.296894541
70	3693	0	2	0.001	0.011630299	3.539816236	Up	0.218972	0.302182343
4753	3705	0	2	0.001	0.01159263	3.535135956	Up	0.218972	0.299559544
8339	445	12	127	0.531135845	6.128919091	3.528479858	Up	6.65E-28	4.94E-27
NR_046174	1865	0	1	0.001	0.011514931	3.525433868	Up	0.457722	0.543064492
253264	1867	0	1	0.001	0.011502596	3.523887571	Up	0.457722	0.537531134
6288	678	6	63	0.17430343	1.995496791	3.517075095	Up	1.85E-14	8.65E-14
6534	3756	0	2	0.001	0.011435222	3.515412436	Up	0.218972	0.29741936
NR_046433	1884	0	1	0.001	0.011398804	3.510810534	Up	0.457722	0.542331753
100529257	1856	2	22	0.021224448	0.241666302	3.509217394	Up	7.60E-06	2.12E-05
285456	3773	0	2	0.001	0.011383698	3.508897399	Up	0.218972	0.296916371
139728	1888	0	1	0.001	0.011374654	3.507750734	Up	0.457722	0.542994622
2982	9454	0	5	0.001	0.01135781	3.505612729	Up	0.0239744	0.042712
8645	3800	0	2	0.001	0.011302814	3.49861008	Up	0.218972	0.297397456
NM_001257135	3808	0	2	0.001	0.011279068	3.49557602	Up	0.218972	0.304759445
30061	3381	9	93	0.052430224	0.590714941	3.493991482	Up	1.25E-20	7.41E-20
1993	3814	0	2	0.001	0.011261325	3.493304655	Up	0.218972	0.298254129
56751	1907	0	1	0.001	0.011261325	3.493304655	Up	0.457722	0.539661876
285740	1915	0	1	0.001	0.01121428	3.487265107	Up	0.457722	0.539075961
54831	1924	0	1	0.001	0.011161822	3.4805007	Up	0.457722	0.539144826
27184	3892	0	2	0.001	0.011035635	3.464097789	Up	0.218972	0.297638583
480	3912	0	2	0.001	0.010979216	3.456703128	Up	0.218972	0.303340043
9313	1956	0	1	0.001	0.010979216	3.456703128	Up	0.457722	0.536881529
2998	3132	1	10	0.006288725	0.068567517	3.446685767	Up	0.00404752	0.008303517
10202	1709	8	80	0.092200293	1.005282454	3.446685767	Up	9.81E-18	5.24E-17
23026	7436	2	20	0.005297549	0.05776048	3.446685767	Up	2.82E-05	7.48E-05
374569	1972	0	1	0.001	0.010890135	3.444949947	Up	0.457722	0.543029555
6531	3952	0	2	0.001	0.01086809	3.442026552	Up	0.218972	0.305035704
2676	1980	0	1	0.001	0.010846135	3.439109068	Up	0.457722	0.538697518
167410	3979	0	2	0.001	0.010794344	3.4322036	Up	0.218972	0.302884987
4588	8003	0	4	0.001	0.010733648	3.424068589	Up	0.0501142	0.083137456
3061	2001	0	1	0.001	0.010732307	3.423888331	Up	0.457722	0.54007623
100507679	6005	0	3	0.001	0.010728733	3.423407753	Up	0.104755	0.15934892
NM_001258239	4012	0	2	0.001	0.010705557	3.420287893	Up	0.218972	0.298607014
594855	2012	0	1	0.001	0.010673631	3.415979194	Up	0.457722	0.536676717
3773	4025	0	2	0.001	0.01067098	3.415620715	Up	0.218972	0.300473447
8355	467	3	29	0.126528614	1.333586823	3.397776167	Up	4.19E-07	1.29E-06
79370	2039	0	1	0.001	0.010532293	3.396747723	Up	0.457722	0.537736599
634	3528	14	135	0.078159871	0.821760705	3.394218347	Up	1.23E-28	9.35E-28
400359	2043	0	1	0.001	0.010511672	3.393920295	Up	0.457722	0.540249066
183	2587	8	77	0.060908504	0.639196627	3.391544213	Up	6.75E-17	3.50E-16
9024	4093	0	2	0.001	0.010493695	3.391450832	Up	0.218972	0.303568084
414332	2047	0	1	0.001	0.010491132	3.391098396	Up	0.457722	0.542959694
125704	2048	0	1	0.001	0.010486009	3.390393783	Up	0.457722	0.539317066
26074	4120	0	2	0.001	0.010424925	3.381965161	Up	0.218972	0.299848716
2867	2069	0	1	0.001	0.010379578	3.375675853	Up	0.457722	0.54268043
4319	1777	8	76	0.088672088	0.918472891	3.372685186	Up	1.28E-16	6.56E-16
8361	368	2	19	0.107045041	1.108781473	3.372685186	Up	5.41E-05	0.000139214
123591	2414	2	19	0.016318382	0.169027167	3.372685186	Up	5.41E-05	0.000139195
79092	4186	0	2	0.001	0.010260557	3.359037187	Up	0.218972	0.297924056
100505474	2093	0	1	0.001	0.010260557	3.359037187	Up	0.457722	0.536847383
NR_046331	4188	0	2	0.001	0.010255657	3.358348056	Up	0.218972	0.300294687
348254	4204	0	2	0.001	0.010216625	3.352846829	Up	0.218972	0.298210077
56918	2103	0	1	0.001	0.010211767	3.352160649	Up	0.457722	0.538285275
2913	4260	0	2	0.001	0.010082322	3.333756068	Up	0.218972	0.298033999
117194	2130	0	1	0.001	0.010082322	3.333756068	Up	0.457722	0.538148001
400757	2143	0	1	0.001	0.01002116	3.324977649	Up	0.457722	0.539248157
NM_001256378	4292	0	2	0.001	0.010007151	3.322959423	Up	0.218972	0.300898856
NM_001257395	2149	0	1	0.001	0.009993181	3.320944016	Up	0.457722	0.541149596
3855	1753	898	8208	10.08971263	100.5531337	3.317001053	Up	0	0
64693	4315	0	2	0.001	0.009953811	3.315248939	Up	0.218972	0.297047422
26253	2158	0	1	0.001	0.009951504	3.314914634	Up	0.457722	0.543169331
140	2261	0	1	0.001	0.009937689	3.312910426	Up	0.457722	0.53825095
3196	2170	0	1	0.001	0.009896473	3.306914456	Up	0.457722	0.53691568
50848	4830	18	163	0.073402314	0.724737364	3.303560825	Up	1.74E-33	1.51E-32
1536	4353	0	2	0.001	0.009866918	3.302599479	Up	0.218972	0.302363358
442721	2181	0	1	0.001	0.00984656	3.299619729	Up	0.457722	0.541844358
6899	2082	1	9	0.009460273	0.09283291	3.294682674	Up	0.00780562	0.015275755
8365	374	10	90	0.526638705	5.167864112	3.294682674	Up	4.61E-19	2.59E-18
85379	10517	12	108	0.022473657	0.220532225	3.294682674	Up	1.32E-22	8.39E-22
100506321	895	1	9	0.022007025	0.215953204	3.294682674	Up	0.00780562	0.015277376
1807	2197	0	1	0.001	0.00977485	3.289074629	Up	0.457722	0.539903505
8856	4446	0	2	0.001	0.009660525	3.27210155	Up	0.218972	0.30071959
NR_047527	2225	0	1	0.001	0.009651841	3.270804163	Up	0.457722	0.538113694
79413	2226	0	1	0.001	0.009647505	3.270155906	Up	0.457722	0.540318231
NM_001256732	4465	0	2	0.001	0.009619416	3.265949323	Up	0.218972	0.303044101
643365	2928	5	44	0.033634371	0.322716954	3.262261196	Up	7.06E-10	2.62E-09
51716	2259	0	1	0.001	0.009506572	3.248925228	Up	0.457722	0.538388277
2169	2271	0	1	0.001	0.009456339	3.241281793	Up	0.457722	0.540283646
116372	2683	3	26	0.02202343	0.208109954	3.24023489	Up	2.88E-06	8.33E-06
11254	4564	0	2	0.001	0.009410757	3.234310707	Up	0.218972	0.300026945
NM_001257398	2297	0	1	0.001	0.009349302	3.224858642	Up	0.457722	0.53633571
29034	2306	0	1	0.001	0.009312813	3.219216986	Up	0.457722	0.541357837
340508	2311	0	1	0.001	0.009292664	3.216092239	Up	0.457722	0.540837535
9311	2314	0	1	0.001	0.009280616	3.214220634	Up	0.457722	0.542645542
80117	1335	2	17	0.029507547	0.273468831	3.212220514	Up	0.000196063	0.000477055
284353	4687	2	17	0.008404646	0.077892232	3.212220514	Up	0.000196063	0.000477118
373861	1083	2	17	0.036373569	0.337101467	3.212220514	Up	0.000196063	0.000477181
441151	4637	0	2	0.001	0.009262604	3.211417772	Up	0.218972	0.303408419
81030	2327	0	1	0.001	0.009228769	3.206138288	Up	0.457722	0.539007114
57568	6501	12	101	0.036356784	0.333642515	3.198006654	Up	1.09E-20	6.51E-20
NM_001256128	4705	0	2	0.001	0.009128734	3.190414776	Up	0.218972	0.300674807
100506627	4773	0	2	0.001	0.008998679	3.169713162	Up	0.218972	0.298364316
55244	3279	4	33	0.024027188	0.216128829	3.169151792	Up	1.58E-07	5.01E-07
55107	4811	0	2	0.001	0.008927602	3.158272699	Up	0.218972	0.30051817
151171	2420	0	1	0.001	0.00887411	3.149602451	Up	0.457722	0.536540262
940	4900	0	2	0.001	0.008765448	3.131827749	Up	0.218972	0.30085402
3024	781	4	32	0.100877273	0.879911761	3.124757672	Up	2.96E-07	9.19E-07
8748	2807	1	8	0.007016846	0.06120512	3.124757672	Up	0.01494714	0.027744359
9348	5961	1	8	0.003304192	0.028821133	3.124757672	Up	0.01494714	0.027730403
10501	3961	1	8	0.004972554	0.043373585	3.124757672	Up	0.01494714	0.027722036
10666	2664	2	16	0.014787003	0.12898106	3.124757672	Up	0.000370814	0.000876241
79781	3250	6	48	0.036362377	0.317174347	3.124757672	Up	2.67E-10	1.02E-09
89790	3400	1	8	0.005793026	0.050530227	3.124757672	Up	0.01494714	0.027738775
139735	1251	2	16	0.031488869	0.274664702	3.124757672	Up	0.000370814	0.000876577
191585	10009	2	16	0.003935715	0.034329658	3.124757672	Up	0.000370814	0.000876353
197342	1335	1	8	0.014753773	0.128691215	3.124757672	Up	0.01494714	0.027747152
338321	3484	1	8	0.005653355	0.049311932	3.124757672	Up	0.01494714	0.027727614
348738	728	1	8	0.02705534	0.235992818	3.124757672	Up	0.01494714	0.027733193
619351	1413	1	8	0.01393934	0.121587241	3.124757672	Up	0.01494714	0.027724825
100129396	1759	1	8	0.011197435	0.097670706	3.124757672	Up	0.01494714	0.027741567
NR_046241	3158	2	16	0.0124739	0.108804795	3.124757672	Up	0.000370814	0.000876465
NR_046405	3188	1	8	0.006178258	0.053890455	3.124757672	Up	0.01494714	0.027735984
1006	4962	0	2	0.001	0.008655924	3.113687763	Up	0.218972	0.299626226
170690	4974	0	2	0.001	0.008635041	3.110202991	Up	0.218972	0.29827616
59351	2505	0	1	0.001	0.008572993	3.099798895	Up	0.457722	0.54327421
143162	5024	0	2	0.001	0.008549103	3.095773034	Up	0.218972	0.302069319
144100	4820	6	47	0.0245182	0.209406905	3.094384023	Up	4.98E-10	1.87E-09
158326	10086	0	4	0.001	0.008516893	3.090327273	Up	0.0501142	0.083197332
7504	5089	0	2	0.001	0.008439908	3.077227307	Up	0.218972	0.302589933
400123	2551	0	1	0.001	0.008418403	3.0735466	Up	0.457722	0.542610658
1579	2552	0	1	0.001	0.008415104	3.07298117	Up	0.457722	0.538628767
338	14121	7	54	0.009763757	0.082123696	3.072290252	Up	2.85E-11	1.15E-10
222611	5135	0	2	0.001	0.008364302	3.064245222	Up	0.218972	0.300495807
NR_046085	2602	0	1	0.001	0.0082534	3.044988537	Up	0.457722	0.538594398
79977	5231	0	2	0.001	0.0082108	3.037522729	Up	0.218972	0.297990012
1602	5246	0	2	0.001	0.008187322	3.033391691	Up	0.218972	0.304048088
10216	5059	4	30	0.015573266	0.127349356	3.031648268	Up	1.03E-06	3.10E-06
57530	5132	2	15	0.007675872	0.062768939	3.031648268	Up	0.000697648	0.001596987
81704	7470	2	15	0.005273437	0.043123186	3.031648268	Up	0.000697648	0.001597185
220115	2627	0	1	0.001	0.008174856	3.031193298	Up	0.457722	0.543239246
115677	2819	9	67	0.062882791	0.510410859	3.020921861	Up	1.76E-13	7.87E-13
2993	2660	0	1	0.001	0.008073439	3.013183253	Up	0.457722	0.54139256
85366	2793	3	22	0.021156055	0.169157759	2.99922679	Up	3.58E-05	9.37E-05
5294	5379	0	2	0.001	0.007984884	2.99727151	Up	0.218972	0.302816847
54440	2707	0	1	0.001	0.007933264	2.987914611	Up	0.457722	0.54035282
6998	2710	0	1	0.001	0.007924482	2.986316647	Up	0.457722	0.541566239
55959	4248	92	668	0.426567433	3.377008335	2.984900009	Up	4.30E-120	1.19E-118
286133	4170	4	29	0.018893321	0.149348932	2.982738668	Up	1.92E-06	5.64E-06
57156	5434	0	2	0.001	0.007904066	2.982594933	Up	0.218972	0.304437775
6387	3545	595	4266	3.305864911	25.84311081	2.966680065	Up	0	0
941	2757	0	1	0.001	0.007789389	2.961510231	Up	0.457722	0.541288406
245	2768	0	1	0.001	0.007758434	2.955765556	Up	0.457722	0.542053134
658	5560	0	2	0.001	0.007724945	2.949524616	Up	0.218972	0.303317258
8521	2780	0	1	0.001	0.007724945	2.949524616	Up	0.457722	0.539110392
11189	5043	0	2	0.001	0.007679366	2.940987168	Up	0.218972	0.302453947
NM_001256526	2804	0	1	0.001	0.007658825	2.937123149	Up	0.457722	0.542854936
5746	2810	0	1	0.001	0.007642472	2.934039368	Up	0.457722	0.539799923
190	1591	2	14	0.024759632	0.18897225	2.932112594	Up	0.001304928	0.002879523
1852	2394	2	14	0.01645471	0.125586821	2.932112594	Up	0.001304928	0.002879179
3012	564	23	161	0.803217401	6.130373712	2.932112594	Up	1.25E-29	9.79E-29
3352	2857	1	7	0.006894045	0.05261723	2.932112594	Up	0.0283824	0.049885612
10125	5048	4	28	0.015607201	0.119118403	2.932112594	Up	3.55E-06	1.02E-05
10461	3632	2	14	0.010845973	0.082779419	2.932112594	Up	0.001304928	0.002878146
11181	1874	1	7	0.010510292	0.080217409	2.932112594	Up	0.0283824	0.049880858
51704	2870	2	14	0.013725636	0.104757787	2.932112594	Up	0.001304928	0.002877802
81285	2785	1	7	0.007072276	0.053977531	2.932112594	Up	0.0283824	0.049876104
92483	1773	1	7	0.011109017	0.084787042	2.932112594	Up	0.0283824	0.049890367
140849	723	1	7	0.027242445	0.20792175	2.932112594	Up	0.0283824	0.0498666
414235	2853	2	14	0.013807422	0.105382001	2.932112594	Up	0.001304928	0.002878834
442454	797	1	7	0.024713033	0.188616593	2.932112594	Up	0.0283824	0.04986185
644165	1428	2	14	0.027585837	0.210542612	2.932112594	Up	0.001304928	0.00287849
100462983	1383	1	7	0.014241712	0.10869662	2.932112594	Up	0.0283824	0.049871352
51557	5634	0	2	0.001	0.007623481	2.930449935	Up	0.218972	0.299337483
83733	2087	31	215	0.292565843	2.212361993	2.918754212	Up	6.89E-39	6.81E-38
27134	2859	0	1	0.001	0.007511489	2.909098879	Up	0.457722	0.536949835
2890	5747	0	2	0.001	0.007473585	2.901800449	Up	0.218972	0.303636563
NM_001256648	5771	0	2	0.001	0.007442504	2.895788168	Up	0.218972	0.302544591
NR_047616	5805	0	2	0.001	0.007398913	2.887313432	Up	0.218972	0.30466747
286676	2908	0	1	0.001	0.00738492	2.884582229	Up	0.457722	0.537428461
9134	2739	69	467	0.496182491	3.661550485	2.883511955	Up	1.42E-81	2.78E-80
2042	5837	0	2	0.001	0.007358351	2.87938243	Up	0.218972	0.303112344
340706	2946	0	1	0.001	0.007289663	2.865852068	Up	0.457722	0.540976184
64067	5939	0	2	0.001	0.007279778	2.863894544	Up	0.218972	0.296960042
8968	466	3	20	0.126800135	0.921688688	2.861723267	Up	0.000123009	0.00030555
124056	1587	3	20	0.037233058	0.270640787	2.861723267	Up	0.000123009	0.000305509
170692	5930	0	2	0.001	0.00724295	2.856577394	Up	0.218972	0.302114518
10859	2971	0	1	0.001	0.007228323	2.853660893	Up	0.457722	0.542122762
84197	1615	24	159	0.292700249	2.114291072	2.852678127	Up	1.69E-28	1.28E-27
390003	2974	0	1	0.001	0.007221031	2.852204851	Up	0.457722	0.539972582
23231	4564	611	4041	2.636816764	19.01443359	2.850225739	Up	0	0
200373	2982	0	1	0.001	0.007201659	2.848329241	Up	0.457722	0.543344152
57016	1610	25	165	0.305842975	2.20088954	2.847223697	Up	1.84E-29	1.43E-28
389432	6324	12	79	0.03737436	0.268272038	2.84357592	Up	8.21E-15	3.90E-14
780851	217	105	690	9.530461732	68.28566373	2.840964706	Up	7.29E-118	1.99E-116
5122	5166	23	151	0.087691563	0.627715313	2.839600456	Up	5.15E-27	3.74E-26
6337	3497	20	131	0.112646769	0.804481093	2.836252579	Up	1.34E-23	8.79E-23
26716	3009	0	1	0.001	0.007137038	2.835325392	Up	0.457722	0.543099434
284836	3015	0	1	0.001	0.007122835	2.832451497	Up	0.457722	0.537668094
729956	6035	0	2	0.001	0.007116933	2.831255728	Up	0.218972	0.29975968
4625	6044	0	2	0.001	0.007106336	2.829105838	Up	0.218972	0.297704413
55765	4225	14	91	0.065265805	0.462545923	2.825197391	Up	9.37E-17	4.83E-16
56000	1915	2	13	0.020570535	0.145785641	2.825197391	Up	0.002425	0.005145487
8638	1826	114	740	1.229669652	8.703042909	2.823249119	Up	1.89E-125	5.46E-124
64762	7051	36	233	0.100562523	0.709651924	2.819018816	Up	1.44E-40	1.47E-39
8348	467	8	51	0.337409637	2.345273378	2.797183014	Up	7.24E-10	2.68E-09
56155	4954	3	19	0.011927506	0.082364066	2.787722685	Up	0.000226366	0.000546676
92691	3477	6	38	0.033988417	0.23470324	2.787722685	Up	1.23E-07	3.93E-07
374393	3574	191	1202	1.052599588	7.222542361	2.778550025	Up	3.33E-199	1.59E-197
55089	3999	63	394	0.310294103	2.115850585	2.769529568	Up	2.97E-66	4.71E-65
170691	6331	0	2	0.001	0.006784188	2.762176103	Up	0.218972	0.300116139
23504	6335	0	2	0.001	0.006779904	2.761264879	Up	0.218972	0.298077999
3008	785	19	118	0.476725432	3.228141245	2.759473208	Up	7.96E-21	4.77E-20
8367	377	5	31	0.261223973	1.765877292	2.757025888	Up	2.20E-06	6.45E-06
925	3177	0	1	0.001	0.006759631	2.756944409	Up	0.457722	0.542192408
169044	6366	0	2	0.001	0.006746889	2.754222342	Up	0.218972	0.301595538
23336	7355	82	507	0.219591513	1.480353587	2.753047605	Up	3.10E-84	6.23E-83
63924	1298	34	209	0.51592741	3.457894763	2.744653963	Up	1.47E-35	1.35E-34
284418	3209	0	1	0.001	0.006692224	2.742485709	Up	0.457722	0.536608481
57211	6980	742	4550	2.093788737	13.99897224	2.741133126	Up	0	0
9001	3944	1	6	0.004993988	0.033098402	2.72849738	Up	0.053346	0.087173557
3875	1485	1280	7741	16.97727145	111.9465701	2.721133811	Up	0	0
1047	2828	47	283	0.327342828	2.149053408	2.714827064	Up	4.74E-47	5.43E-46
1141	5731	1	6	0.003436798	0.02248335	2.709720173	Up	0.053346	0.087235398
1437	800	1	6	0.024620359	0.161065098	2.709720173	Up	0.053346	0.08721993
1600	2580	1	6	0.00763422	0.049942666	2.709720173	Up	0.053346	0.087212197
1960	4342	44	264	0.199593886	1.305732716	2.709720173	Up	6.54E-44	7.09E-43
3321	7253	2	12	0.005431211	0.035530699	2.709720173	Up	0.00447364	0.009118868
5639	1411	1	6	0.013959098	0.091319687	2.709720173	Up	0.053346	0.087204466
8356	478	7	42	0.288439358	1.886955125	2.709720173	Up	4.16E-08	1.38E-07
10045	2376	2	12	0.016579367	0.108461346	2.709720173	Up	0.00447364	0.009120884
79836	2625	5	30	0.037516738	0.245432531	2.709720173	Up	4.00E-06	1.14E-05
202374	1693	1	6	0.011633956	0.076108729	2.709720173	Up	0.053346	0.087181282
222537	2744	1	6	0.007177947	0.046957755	2.709720173	Up	0.053346	0.087266352
257203	1681	2	12	0.023434013	0.153304079	2.709720173	Up	0.00447364	0.009115845
283875	3221	1	6	0.00611496	0.04000375	2.709720173	Up	0.053346	0.087189009
284076	3454	4	24	0.022809829	0.149220705	2.709720173	Up	4.02E-05	0.000104754
285051	2139	1	6	0.009208176	0.060239401	2.709720173	Up	0.053346	0.087258611
317719	2009	1	6	0.009804026	0.064137421	2.709720173	Up	0.053346	0.087250872
359787	1040	1	6	0.018938738	0.123896229	2.709720173	Up	0.053346	0.087196737
728758	2366	2	12	0.01664944	0.108919762	2.709720173	Up	0.00447364	0.009119876
100130449	2017	2	12	0.01953028	0.127766067	2.709720173	Up	0.00447364	0.009116852
100132526	3377	1	6	0.005832481	0.038155783	2.709720173	Up	0.053346	0.087243135
100288974	818	2	12	0.048157182	0.315041757	2.709720173	Up	0.00447364	0.00911786
NM_001256741	2748	2	12	0.014334998	0.093778805	2.709720173	Up	0.00447364	0.009114838
NM_001258013	1993	1	6	0.009882733	0.064652322	2.709720173	Up	0.053346	0.087227663
NR_046371	3646	3	18	0.01620649	0.106022006	2.709720173	Up	0.000414236	0.000974353
2919	1184	27	161	0.449155207	2.920211802	2.700787048	Up	2.79E-27	2.04E-26
9856	6620	0	2	0.001	0.00648802	2.697778282	Up	0.218972	0.301078337
400121	3314	0	1	0.001	0.006480189	2.696035896	Up	0.457722	0.537291623
22797	6700	0	2	0.001	0.006410551	2.680448403	Up	0.218972	0.30455258
3604	6001	6	35	0.019693005	0.125251979	2.669078189	Up	7.33E-07	2.22E-06
8336	487	10	57	0.404441223	2.513541573	2.635719592	Up	2.74E-10	1.04E-09
8368	364	6	34	0.324664081	2.005938951	2.627258013	Up	1.32E-06	3.93E-06
84740	6810	3	17	0.008676779	0.053609529	2.627258013	Up	0.000753396	0.001716715
85352	6741	6	34	0.017531186	0.108316537	2.627258013	Up	1.32E-06	3.93E-06
55530	3486	0	1	0.001	0.006160455	2.623036929	Up	0.457722	0.538869472
200197	6979	0	2	0.001	0.006154276	2.621589167	Up	0.218972	0.303910789
140690	3493	0	1	0.001	0.006148109	2.620142856	Up	0.457722	0.540802883
154089	3517	5	28	0.028001546	0.170972334	2.6101845	Up	1.30E-05	3.57E-05
89	2858	2	11	0.013783266	0.082655287	2.584189291	Up	0.008185	0.015962308
951	1263	2	11	0.031189687	0.187037855	2.584189291	Up	0.008185	0.01596062
1756	14083	60	330	0.083915164	0.503221211	2.584189291	Up	9.24E-52	1.16E-50
10815	2200	2	11	0.017905716	0.107376732	2.584189291	Up	0.008185	0.015953872
26780	133	2	11	0.296184776	1.776156471	2.584189291	Up	0.008185	0.015952186
56956	2515	4	22	0.031326104	0.187855913	2.584189291	Up	0.000131306	0.000325108
58985	2988	2	11	0.013183593	0.079059174	2.584189291	Up	0.008185	0.0159505
84465	5914	2	11	0.006660902	0.039943999	2.584189291	Up	0.008185	0.015955559
115110	2216	2	11	0.017776433	0.106601449	2.584189291	Up	0.008185	0.015957245
203100	2130	2	11	0.018494167	0.110905545	2.584189291	Up	0.008185	0.015958933
127254	7170	0	2	0.001	0.005990334	2.58263638	Up	0.218972	0.303933663
58512	3587	0	1	0.001	0.005986994	2.581831753	Up	0.457722	0.54229691
282996	7233	0	2	0.001	0.005938157	2.570015347	Up	0.218972	0.304989626
399693	3630	0	1	0.001	0.005916073	2.56463995	Up	0.457722	0.543554086
121006	7265	0	2	0.001	0.005912002	2.563646701	Up	0.218972	0.29720046
79173	2420	5	27	0.040694809	0.239600972	2.55771708	Up	2.34E-05	6.25E-05
3770	3120	18	97	0.113632428	0.667663014	2.554745513	Up	4.57E-16	2.29E-15
100128675	3681	0	1	0.001	0.005834107	2.544511749	Up	0.457722	0.536233492
570	3478	3	16	0.016989322	0.098794003	2.539795172	Up	0.001361068	0.002991235
2161	2060	12	64	0.114735656	0.667195229	2.539795172	Up	5.47E-11	2.16E-10
388015	4193	6	32	0.028184528	0.163894845	2.539795172	Up	4.22E-06	1.20E-05
6328	9141	28	149	0.060332136	0.350052141	2.536571271	Up	9.74E-24	6.44E-23
7042	5966	31	164	0.102344102	0.590338051	2.528113367	Up	6.93E-26	4.88E-25
2674	9580	91	480	0.187094172	1.076009006	2.523853628	Up	1.39E-72	2.41E-71
57495	7477	0	2	0.001	0.005744375	2.522149966	Up	0.218972	0.300361697
27065	3124	4	21	0.025219318	0.144360523	2.517075095	Up	0.00023546	0.000567894
339488	2189	4	21	0.035991389	0.206022053	2.517075095	Up	0.00023546	0.000567968
NM_001258320	3759	0	1	0.001	0.005713048	2.514260583	Up	0.457722	0.537976507
148808	4114	9	47	0.043088621	0.245343044	2.509421523	Up	2.62E-08	8.80E-08
3575	1809	140	725	1.524311919	8.606758516	2.49731184	Up	1.98E-107	4.95E-106
401022	3819	0	1	0.001	0.005623291	2.491414579	Up	0.457722	0.538972697
6900	7670	0	2	0.001	0.00559983	2.485382921	Up	0.218972	0.303796468
100500862	180	8	41	0.875390559	4.891606685	2.482309677	Up	2.51E-07	7.84E-07
283987	3369	14	71	0.081848628	0.452582249	2.46714987	Up	1.07E-11	4.37E-11
677766	420	18	91	0.844126611	4.652991724	2.462627311	Up	1.37E-14	6.46E-14
266722	7817	0	2	0.001	0.005494524	2.457994461	Up	0.218972	0.298232101
3681	3912	0	1	0.001	0.005489608	2.456703128	Up	0.457722	0.540456614
124935	3024	49	246	0.319152808	1.747002387	2.452562334	Up	8.42E-37	7.98E-36
1133	3055	2	10	0.01289446	0.070295733	2.446685767	Up	0.01483468	0.027560582
2277	2084	2	10	0.018902387	0.103048687	2.446685767	Up	0.01483468	0.027543932
4050	894	2	10	0.044063283	0.240216403	2.446685767	Up	0.01483468	0.027574472
8587	1024	2	10	0.038469312	0.20972018	2.446685767	Up	0.01483468	0.027563359
23426	5060	6	30	0.023355282	0.127324188	2.446685767	Up	1.33E-05	3.63E-05
25812	3995	2	10	0.009860469	0.053755561	2.446685767	Up	0.01483468	0.027552254
29943	3847	2	10	0.010239817	0.055823619	2.446685767	Up	0.01483468	0.027546706
51085	3288	2	10	0.01198071	0.065314314	2.446685767	Up	0.01483468	0.027566136
51332	11739	2	10	0.003355701	0.018294017	2.446685767	Up	0.01483468	0.027577251
55521	4456	3	15	0.013260517	0.072291337	2.446685767	Up	0.00244076	0.005177736
55567	12351	4	20	0.006378848	0.034775073	2.446685767	Up	0.000419682	0.000986408
79037	1587	5	25	0.062055096	0.338300983	2.446685767	Up	7.41E-05	0.000187786
93649	6950	12	60	0.034007979	0.185398674	2.446685767	Up	5.29E-10	1.98E-09
255027	2309	3	15	0.025590672	0.139510696	2.446685767	Up	0.00244076	0.005178331
283446	4276	2	10	0.009212482	0.05022298	2.446685767	Up	0.01483468	0.027582812
284186	3335	1	5	0.005905933	0.032196921	2.446685767	Up	0.0990054	0.152184595
284344	1721	2	10	0.022889352	0.124784116	2.446685767	Up	0.01483468	0.027568914
286411	1398	1	5	0.014088904	0.076807391	2.446685767	Up	0.0990054	0.152209969
344805	2622	1	5	0.007511933	0.040952224	2.446685767	Up	0.0990054	0.152248047
400950	3721	1	5	0.005293278	0.028856956	2.446685767	Up	0.0990054	0.15222266
401546	2698	4	20	0.029201316	0.159194562	2.446685767	Up	0.000419682	0.000986282
401563	3815	1	5	0.005162854	0.028145932	2.446685767	Up	0.0990054	0.152273443
643201	4307	6	30	0.027438525	0.149584489	2.446685767	Up	1.33E-05	3.63E-05
645687	2092	2	10	0.018830103	0.10265462	2.446685767	Up	0.01483468	0.02755503
645843	1293	2	10	0.030466029	0.166089299	2.446685767	Up	0.01483468	0.027571693
650655	4188	2	10	0.009406059	0.051278287	2.446685767	Up	0.01483468	0.027580032
677842	133	1	5	0.148092388	0.80734385	2.446685767	Up	0.0990054	0.152286144
728643	542	1	5	0.036340014	0.198112052	2.446685767	Up	0.0990054	0.152235352
100129480	1084	3	15	0.054510021	0.297168078	2.446685767	Up	0.00244076	0.00517714
100506655	2611	1	5	0.00754358	0.041124754	2.446685767	Up	0.0990054	0.152197281
NM_001257329	1805	2	10	0.021824141	0.118976988	2.446685767	Up	0.01483468	0.02754948
NR_046299	684	1	5	0.028795742	0.156983526	2.446685767	Up	0.0990054	0.152260744
NR_047556	2210	2	10	0.017824695	0.097173513	2.446685767	Up	0.01483468	0.027557805
163589	3978	0	1	0.001	0.005398529	2.432566222	Up	0.457722	0.538766286
54084	3980	0	1	0.001	0.005395816	2.431841068	Up	0.457722	0.538835072
7348	2060	19	94	0.181664788	0.979942992	2.431419011	Up	7.98E-15	3.79E-14
157869	3804	37	183	0.191577981	1.033119978	2.431004145	Up	1.69E-27	1.24E-26
NM_001258246	3988	0	1	0.001	0.005384992	2.428944089	Up	0.457722	0.543414112
1496	4005	0	1	0.001	0.005362134	2.422807256	Up	0.457722	0.536472061
3426	2171	11	54	0.099796943	0.534163384	2.420213556	Up	4.96E-09	1.75E-08
8912	8097	20	98	0.048650828	0.259921446	2.417539422	Up	2.65E-15	1.29E-14
9241	1892	9	44	0.0936927	0.499426661	2.41426429	Up	1.43E-07	4.56E-07
5997	1375	865	4144	12.39075546	64.7227895	2.385009638	Up	0	0
3663	2900	4	19	0.027167293	0.140700546	2.372685186	Up	0.000743154	0.001694843
27237	2919	8	38	0.053980918	0.279569429	2.372685186	Up	1.36E-06	4.05E-06
10846	8335	0	2	0.001	0.005153053	2.365427299	Up	0.218972	0.29964846
NR_046235	13357	37812	178470	55.75773197	286.9435559	2.363523191	Up	0	0
1870	5201	34	160	0.128758658	0.660652841	2.359222926	Up	1.96E-23	1.28E-22
NR_046359	4191	0	1	0.001	0.005124158	2.357314977	Up	0.457722	0.541809577
363	2654	6	28	0.044528156	0.226567332	2.347150094	Up	4.11E-05	0.000106879
2859	2293	3	14	0.025769238	0.131118556	2.347150094	Up	0.00434134	0.008864871
91227	855	3	14	0.069109781	0.351643099	2.347150094	Up	0.00434134	0.008866835
286059	2636	3	14	0.022416109	0.114057227	2.347150094	Up	0.00434134	0.008865853
9076	3452	130	605	0.741748953	3.763784642	2.343181192	Up	1.65E-83	3.30E-82
125	2689	57	265	0.417511488	2.116387803	2.341716208	Up	1.74E-37	1.67E-36
286530	4240	0	1	0.001	0.00506494	2.340545234	Up	0.457722	0.541496754
283455	17008	0	4	0.001	0.005050646	2.336467902	Up	0.0501142	0.082668929
132332	2316	5	23	0.04252221	0.213269848	2.326391534	Up	0.000229516	0.000554065
149483	2267	5	23	0.043441305	0.217879562	2.326391534	Up	0.000229516	0.000553993
4982	2354	774	3558	6.476179518	32.45933839	2.325418712	Up	0	0
5046	4559	22	101	0.095046792	0.475764419	2.323537537	Up	4.55E-15	2.19E-14
55388	4562	276	1260	1.191621081	5.93137582	2.315441234	Up	1.75E-169	7.18E-168
22875	4697	9	41	0.037740385	0.187457782	2.312384676	Up	7.60E-07	2.30E-06
1310	8725	0	2	0.001	0.004922716	2.299454367	Up	0.218972	0.298562858
285	5270	2	9	0.007474872	0.036675165	2.294682674	Up	0.0265962	0.046907089
635	2515	2	9	0.015663052	0.076850146	2.294682674	Up	0.0265962	0.046911576
7038	8453	2	9	0.004660189	0.022865032	2.294682674	Up	0.0265962	0.046889151
8435	2073	2	9	0.019002689	0.093235947	2.294682674	Up	0.0265962	0.046893635
25984	2163	2	9	0.018212009	0.089356504	2.294682674	Up	0.0265962	0.046916063
29065	1179	2	9	0.033411853	0.163933942	2.294682674	Up	0.0265962	0.046943006
56203	4099	2	9	0.009610289	0.047152505	2.294682674	Up	0.0265962	0.046951994
56704	4373	2	9	0.009008135	0.04419806	2.294682674	Up	0.0265962	0.046938513
57159	2073	2	9	0.019002689	0.093235947	2.294682674	Up	0.0265962	0.046898119
64581	2622	2	9	0.015023865	0.073714004	2.294682674	Up	0.0265962	0.046902603
220164	8897	4	18	0.008855249	0.04344793	2.294682674	Up	0.00130662	0.002881188
339184	2838	2	9	0.0138804	0.068103636	2.294682674	Up	0.0265962	0.046934021
379013	5701	2	9	0.006909766	0.033902494	2.294682674	Up	0.0265962	0.046925041
388585	1319	2	9	0.029865485	0.146533827	2.294682674	Up	0.0265962	0.046929531
440072	2863	2	9	0.013759195	0.067508948	2.294682674	Up	0.0265962	0.046920551
727897	17916	2	9	0.002198737	0.010788017	2.294682674	Up	0.0265962	0.046947499
729220	2100	2	9	0.018758369	0.092037199	2.294682674	Up	0.0265962	0.046884669
389206	8850	0	2	0.001	0.004853186	2.278932043	Up	0.218972	0.304621504
5055	2180	961	4264	8.682629524	42.00498951	2.274356774	Up	0	0
392255	3716	85	377	0.450534027	2.178742088	2.27378745	Up	7.68E-51	9.49E-50
9543	4491	0	1	0.001	0.004781863	2.257572777	Up	0.457722	0.539730891
718	5101	59	258	0.227814344	1.0861869	2.253341878	Up	6.25E-35	5.63E-34
148709	2321	3	13	0.025458364	0.120284146	2.24023489	Up	0.007652	0.014994212
130576	1600	13	56	0.160032337	0.751637125	2.231672876	Up	1.41E-08	4.82E-08
2643	2941	11	47	0.073668536	0.343196628	2.219914905	Up	2.32E-07	7.28E-07
90668	4615	0	1	0.001	0.00465338	2.218278851	Up	0.457722	0.541531494
3569	1201	64	273	1.049594009	4.881573333	2.217514813	Up	3.58E-36	3.33E-35
9370	4629	0	1	0.001	0.004639306	2.213908936	Up	0.457722	0.537394245
NM_001256574	5657	5	21	0.017408775	0.079721102	2.195147	Up	0.000693742	0.001588835
100129917	1700	31	130	0.359167597	1.642232373	2.192929175	Up	8.74E-18	4.68E-17
8970	481	22	92	0.900869702	4.107550667	2.18888801	Up	5.73E-13	2.51E-12
84951	4090	52	217	0.250417348	1.13940102	2.185869187	Up	1.39E-28	1.05E-27
1942	1590	6	25	0.074325614	0.33766268	2.183651361	Up	0.000214194	0.000519048
4072	1731	6	25	0.068271361	0.310158094	2.183651361	Up	0.000214194	0.000519116
51513	1802	6	25	0.065581424	0.297937658	2.183651361	Up	0.000214194	0.000518979
58528	4926	6	25	0.023990606	0.108989781	2.183651361	Up	0.000214194	0.000518911
283310	8083	36	150	0.087723166	0.398528017	2.183651361	Up	3.38E-20	1.97E-19
643650	2877	13	54	0.088999562	0.403082623	2.179205456	Up	4.10E-08	1.36E-07
107	12499	7	29	0.011030804	0.04982679	2.175383745	Up	6.68E-05	0.000170452
8358	472	7	29	0.29210596	1.319459844	2.175383745	Up	6.68E-05	0.000170429
4256	1473	50	207	0.668577311	3.017920373	2.17438844	Up	3.63E-27	2.65E-26
100130522	3352	8	33	0.047007846	0.211421967	2.169151792	Up	2.10E-05	5.65E-05
NR_046393	4781	0	1	0.001	0.004491811	2.167297093	Up	0.457722	0.542401452
493861	1486	46	189	0.609710113	2.73138659	2.163438141	Up	8.68E-25	5.94E-24
2150	2883	208	849	1.421029419	6.324165491	2.153938698	Up	4.66E-105	1.14E-103
306	1634	147	596	1.77194264	7.833112893	2.144253848	Up	7.18E-74	1.27E-72
51191	3520	52	209	0.290967885	1.275098694	2.131677086	Up	9.02E-27	6.50E-26
1544	3127	1	4	0.006298781	0.027470862	2.124757672	Up	0.1808136	0.258039282
1733	1876	1	4	0.010499087	0.045789651	2.124757672	Up	0.1808136	0.25795943
2571	3488	2	8	0.011293743	0.049255382	2.124757672	Up	0.047084	0.078883987
2769	2132	2	8	0.018476818	0.080582913	2.124757672	Up	0.047084	0.07884101
3561	1560	2	8	0.025251651	0.110129982	2.124757672	Up	0.047084	0.0789629
4675	2761	1	4	0.007133751	0.031112418	2.124757672	Up	0.1808136	0.257700255
5199	1785	4	16	0.044137339	0.192496102	2.124757672	Up	0.00394368	0.008102206
5273	1194	1	4	0.016496053	0.071944209	2.124757672	Up	0.1808136	0.257879629
5629	3088	4	16	0.025513326	0.111271225	2.124757672	Up	0.00394368	0.008101304
8344	435	7	28	0.316951754	1.382321149	2.124757672	Up	0.000114158	0.000284292
8972	6513	2	8	0.0060483	0.026378439	2.124757672	Up	0.047084	0.078955719
9075	3163	4	16	0.024908362	0.108632799	2.124757672	Up	0.00394368	0.008099499
11240	4363	2	8	0.009028782	0.039377211	2.124757672	Up	0.047084	0.078905493
26184	985	1	4	0.019996231	0.087209529	2.124757672	Up	0.1808136	0.257839746
26776	136	1	4	0.144825644	0.631627836	2.124757672	Up	0.1808136	0.257720173
27189	1048	1	4	0.018794168	0.081966971	2.124757672	Up	0.1808136	0.25768034
29765	1322	1	4	0.014898856	0.064978355	2.124757672	Up	0.1808136	0.25799935
51738	1374	1	4	0.014334998	0.062519204	2.124757672	Up	0.1808136	0.257939475
55576	8266	2	8	0.004765615	0.020784269	2.124757672	Up	0.047084	0.078898323
56964	2445	1	4	0.008055741	0.035133491	2.124757672	Up	0.1808136	0.25781981
64101	3723	6	24	0.031742607	0.138438978	2.124757672	Up	0.000366994	0.000867881
64108	1027	2	8	0.038356938	0.167286048	2.124757672	Up	0.047084	0.07894854
79315	1257	1	4	0.015669282	0.068338413	2.124757672	Up	0.1808136	0.257779946
79412	2068	1	4	0.009524317	0.041538388	2.124757672	Up	0.1808136	0.257740094
83723	1943	2	8	0.020274099	0.088421395	2.124757672	Up	0.047084	0.078869656
90139	4242	2	8	0.009286321	0.040500418	2.124757672	Up	0.047084	0.078819539
93655	1052	2	8	0.037445414	0.163310619	2.124757672	Up	0.047084	0.078919837
118738	3513	8	32	0.044853487	0.195619438	2.124757672	Up	3.58E-05	9.38E-05
124773	977	2	8	0.040319934	0.175847258	2.124757672	Up	0.047084	0.078891154
128312	452	2	8	0.087151715	0.380094627	2.124757672	Up	0.047084	0.078833852
140456	2799	1	4	0.007036902	0.030690027	2.124757672	Up	0.1808136	0.257580811
140469	6352	1	4	0.003100801	0.013523518	2.124757672	Up	0.1808136	0.257640519
147744	593	1	4	0.03321465	0.144858998	2.124757672	Up	0.1808136	0.257760018
149466	1495	1	4	0.013174774	0.057459121	2.124757672	Up	0.1808136	0.257600711
157855	3756	2	8	0.010487906	0.045740887	2.124757672	Up	0.047084	0.078876821
161436	7171	10	40	0.027466584	0.119789967	2.124757672	Up	3.59E-06	1.03E-05
162466	2173	4	16	0.036256397	0.158124962	2.124757672	Up	0.00394368	0.008100401
165631	2692	3	12	0.0219498	0.095729627	2.124757672	Up	0.01335112	0.024975452
255193	1313	2	8	0.030001961	0.130847503	2.124757672	Up	0.047084	0.078941362
283174	5306	1	4	0.003712078	0.016189481	2.124757672	Up	0.1808136	0.257859686
283767	3822	3	12	0.015460194	0.067426519	2.124757672	Up	0.01335112	0.024977986
319085	4701	1	4	0.004189808	0.018273003	2.124757672	Up	0.1808136	0.257620613
353497	2899	18	72	0.12229499	0.533364934	2.124757672	Up	4.16E-10	1.57E-09
374860	4617	2	8	0.008532072	0.03721091	2.124757672	Up	0.047084	0.078862493
388182	3176	1	4	0.006201602	0.027047036	2.124757672	Up	0.1808136	0.258019314
400955	4313	1	4	0.004566726	0.019916853	2.124757672	Up	0.1808136	0.257979389
401253	2107	1	4	0.009348024	0.040769523	2.124757672	Up	0.1808136	0.257919523
619562	130	1	4	0.151509904	0.66077989	2.124757672	Up	0.1808136	0.257799876
677808	189	2	8	0.208426324	0.909009372	2.124757672	Up	0.047084	0.07884817
100130705	3803	4	16	0.020716579	0.090351181	2.124757672	Up	0.00394368	0.008104012
100505893	628	2	8	0.062727031	0.273571292	2.124757672	Up	0.047084	0.07885533
NM_001256171	2435	2	8	0.016177649	0.070555553	2.124757672	Up	0.047084	0.078934186
NM_001256412	4811	2	8	0.008188022	0.035710408	2.124757672	Up	0.047084	0.078826695
NM_001257197	6592	2	8	0.005975815	0.026062314	2.124757672	Up	0.047084	0.078927011
NM_001257330	1972	4	16	0.039951902	0.174242162	2.124757672	Up	0.00394368	0.008103109
NM_001258323	3593	1	4	0.00548185	0.023907984	2.124757672	Up	0.1808136	0.257660428
NR_045790	4973	2	8	0.00792129	0.034547109	2.124757672	Up	0.047084	0.078912664
NR_046444	2711	1	4	0.007265322	0.031686236	2.124757672	Up	0.1808136	0.257899574
55790	4299	79	313	0.361946201	1.563569069	2.110995771	Up	7.67E-39	7.57E-38
51316	1442	20	79	0.273180133	1.1765273	2.106610326	Up	7.40E-11	2.90E-10
63895	9733	20	79	0.04047321	0.174309295	2.106610326	Up	7.40E-11	2.90E-10
50509	6192	105	410	0.333997125	1.421978687	2.089992254	Up	9.59E-50	1.16E-48
10788	5769	9	35	0.030727438	0.13028898	2.084115688	Up	1.92E-05	5.17E-05
2261	4310	8	31	0.036559234	0.154463048	2.078953983	Up	6.07E-05	0.000155407
158405	2683	16	62	0.117458293	0.496262198	2.078953983	Up	1.12E-08	3.86E-08
56163	5126	0	1	0.001	0.004189494	2.06677602	Up	0.457722	0.537496905
1906	2112	36	138	0.335732175	1.403218658	2.063357128	Up	1.69E-17	8.96E-17
6098	7368	12	46	0.032078644	0.134075181	2.063357128	Up	1.04E-06	3.12E-06
56937	4934	125	476	0.498993909	2.071800749	2.053791151	Up	3.15E-56	4.28E-55
143872	4752	51	194	0.211386925	0.87672921	2.052245173	Up	7.68E-24	5.10E-23
10331	2720	5	19	0.036206411	0.150011611	2.050757091	Up	0.00203704	0.004365999
22824	3284	118	448	0.707722879	2.929645309	2.049469545	Up	7.03E-53	9.02E-52
164781	1669	114	432	1.345342591	5.558627713	2.04675516	Up	5.76E-51	7.14E-50
22941	10641	109	411	0.201756916	0.829467849	2.039567931	Up	2.35E-48	2.76E-47
90952	1869	169	636	1.780991226	7.307822538	2.036761191	Up	9.34E-74	1.65E-72
79929	2154	54	203	0.493778797	2.023906835	2.035206087	Up	1.26E-24	8.63E-24
252995	3035	4	15	0.025958863	0.10613845	2.031648268	Up	0.00675956	0.013371921
317772	448	4	15	0.175859711	0.719040617	2.031648268	Up	0.00675956	0.013370487
57608	9300	2153	8037	4.559796468	18.55885583	2.025066435	Up	0	0
118461	5286	0	1	0.001	0.004062684	2.022433074	Up	0.457722	0.54087219
79166	5287	0	1	0.001	0.004061915	2.022160172	Up	0.457722	0.539938041
25805	1732	14	52	0.159207867	0.644756359	2.017842468	Up	3.00E-07	9.32E-07
920	3178	6	22	0.037186194	0.148665079	1.99922679	Up	0.001055322	0.002360936
79805	4337	3	11	0.013624363	0.054468252	1.99922679	Up	0.0230304	0.041261402
83639	1600	3	11	0.036930539	0.147643007	1.99922679	Up	0.0230304	0.041249379
114827	5090	3	11	0.011608814	0.046410375	1.99922679	Up	0.0230304	0.041253386
339166	1851	3	11	0.03192267	0.127622264	1.99922679	Up	0.0230304	0.041257393
368	5125	14	51	0.053804493	0.213705886	1.989828092	Up	4.99E-07	1.53E-06
7805	2240	119	433	1.046365278	4.151261161	1.988163124	Up	3.15E-49	3.78E-48
5648	6476	546	1983	1.660619675	6.575912902	1.985469494	Up	1.39E-218	7.33E-217
79930	2354	13	47	0.108773041	0.428777095	1.978906806	Up	1.55E-06	4.59E-06
3242	1916	10	36	0.102798996	0.403503377	1.972754579	Up	2.86E-05	7.57E-05
9429	4445	5	18	0.022155554	0.086964282	1.972754579	Up	0.0034478	0.007146328
79992	1869	10	36	0.105384096	0.413650332	1.972754579	Up	2.86E-05	7.57E-05
NR_045861	6538	5	18	0.01506293	0.059124539	1.972754579	Up	0.0034478	0.007147131
23220	5795	24	86	0.0815722	0.318702294	1.966059926	Up	8.15E-11	3.19E-10
10653	1817	16	57	0.173440067	0.673690009	1.957647687	Up	1.43E-07	4.54E-07
26150	1414	32	114	0.445743425	1.731392851	1.957647687	Up	8.08E-14	3.68E-13
23498	1301	9	32	0.136254103	0.528217591	1.954832671	Up	9.01E-05	0.000226578
656	3773	2	7	0.010440651	0.039842943	1.932112594	Up	0.0821236	0.128571297
3112	1388	2	7	0.028380818	0.108305061	1.932112594	Up	0.0821236	0.128538559
4593	2754	6	21	0.042911302	0.163755365	1.932112594	Up	0.001769432	0.003820854
6575	3971	2	7	0.009920064	0.037856315	1.932112594	Up	0.0821236	0.128494935
7535	2450	2	7	0.016078602	0.061358133	1.932112594	Up	0.0821236	0.128614973
8331	439	6	21	0.269197552	1.027294476	1.932112594	Up	0.001769432	0.003820407
8346	437	4	14	0.180286385	0.687997368	1.932112594	Up	0.01146844	0.021850346
26226	2256	4	14	0.034922496	0.133268994	1.932112594	Up	0.01146844	0.021852604
27293	1890	2	7	0.020842632	0.07953832	1.932112594	Up	0.0821236	0.128505839
30811	7385	4	14	0.010668267	0.040711557	1.932112594	Up	0.01146844	0.021857121
54873	2601	4	14	0.030290331	0.115592022	1.932112594	Up	0.01146844	0.021854862
64066	1647	2	7	0.023917775	0.091273482	1.932112594	Up	0.0821236	0.128527651
90485	2774	2	7	0.01420064	0.054191574	1.932112594	Up	0.0821236	0.128625897
94158	1101	2	7	0.035778906	0.136537171	1.932112594	Up	0.0821236	0.128636822
114898	2411	10	35	0.081693437	0.311753266	1.932112594	Up	4.74E-05	0.000122646
140771	2844	2	7	0.013851116	0.052857744	1.932112594	Up	0.0821236	0.128516744
150244	2548	2	7	0.015460194	0.058998204	1.932112594	Up	0.0821236	0.128604051
286002	3888	4	14	0.02026367	0.077328922	1.932112594	Up	0.01146844	0.02185938
645121	2355	2	7	0.016727208	0.063833301	1.932112594	Up	0.0821236	0.128560383
677826	131	2	7	0.300706681	1.147537595	1.932112594	Up	0.0821236	0.12854947
692148	330	2	7	0.11937144	0.455537651	1.932112594	Up	0.0821236	0.128593131
NR_046388	3542	4	14	0.022243125	0.084882792	1.932112594	Up	0.01146844	0.021848089
NR_047654	5295	2	7	0.00743958	0.028390449	1.932112594	Up	0.0821236	0.128582213
2878	1779	37	129	0.409647353	1.557234226	1.926531562	Up	3.72E-15	1.80E-14
6580	1921	13	45	0.133290858	0.503066418	1.916171051	Up	4.23E-06	1.21E-05
85495	341	65	225	3.754424319	14.16994998	1.916171051	Up	3.67E-25	2.54E-24
6289	2053	2	2	0.019187811	0.072307564	1.913956464	Up	0.91908	0.935310098
3294	1451	153	527	2.07686561	7.799798459	1.909028981	Up	1.75E-56	2.39E-55
285349	2205	9	31	0.080393011	0.30192097	1.909028981	Up	0.000149256	0.000367677
162461	2782	16	55	0.113278433	0.424566518	1.906117386	Up	3.86E-07	1.19E-06
23138	5987	7	24	0.023028898	0.086087909	1.902365251	Up	0.00091271	0.002055855
6364	851	56	191	1.296112931	4.819966118	1.894831578	Up	2.74E-21	1.67E-20
195828	3714	178	607	0.943979319	3.509837177	1.894576948	Up	3.79E-64	5.80E-63
3304	2551	391	1333	3.018913541	11.22173139	1.89419394	Up	1.19E-138	3.88E-137
2331	3005	27	92	0.176971635	0.657481488	1.893432126	Up	5.56E-11	2.20E-10
55024	3455	5	17	0.028504034	0.105667406	1.890292419	Up	0.00578236	0.01153532
84915	3183	10	34	0.061879634	0.229394212	1.890292419	Up	7.81E-05	0.000197755
130951	2558	5	17	0.038499389	0.142721223	1.890292419	Up	0.00578236	0.011536568
4324	4456	76	257	0.335933092	1.238591569	1.882454708	Up	7.03E-28	5.22E-27
8200	2383	40	135	0.330613304	1.216605861	1.879645175	Up	2.52E-15	1.22E-14
51703	3399	134	452	0.776493832	2.855797759	1.878847444	Up	1.11E-47	1.28E-46
314	2681	25	84	0.183665494	0.672856807	1.873218905	Up	5.11E-10	1.91E-09
57214	7080	453	1521	1.26022857	4.613559591	1.87219487	Up	1.81E-155	6.73E-154
63967	8484	519	1741	1.204900195	4.406951688	1.870867432	Up	1.67E-177	7.22E-176
654463	6051	62	207	0.201812895	0.734654885	1.86404832	Up	1.79E-22	1.13E-21
750	1000	6	20	0.118177725	0.429506928	1.861723267	Up	0.00294228	0.006162247
6519	2353	3	10	0.025112139	0.091267941	1.861723267	Up	0.0392168	0.066875995
54798	8931	9	30	0.019848459	0.072137543	1.861723267	Up	0.000245792	0.000591575
284116	2864	3	10	0.020631586	0.074983751	1.861723267	Up	0.0392168	0.066894553
440044	2377	3	10	0.024858588	0.09034643	1.861723267	Up	0.0392168	0.06688218
100302739	384	3	10	0.153877247	0.559253813	1.861723267	Up	0.0392168	0.066869811
100750225	1992	3	10	0.029663084	0.107807964	1.861723267	Up	0.0392168	0.066888366
4856	2601	195	647	1.476653625	5.342002743	1.855049261	Up	2.25E-66	3.57E-65
1612	5942	141	467	0.467380772	1.687813325	1.85248506	Up	2.67E-48	3.12E-47
28316	2855	13	43	0.089685373	0.323446549	1.850582709	Up	1.13E-05	3.12E-05
80820	4687	45	148	0.189104532	0.678120604	1.842357942	Up	2.97E-16	1.50E-15
2905	4298	7	23	0.032078644	0.114921584	1.840964706	Up	0.001507718	0.003292732
122945	1869	7	23	0.073768867	0.264276601	1.840964706	Up	0.001507718	0.003293122
643853	3985	26	85	0.128507773	0.45806887	1.83370889	Up	7.17E-10	2.65E-09
5197	741	12	39	0.31896822	1.130281391	1.825197391	Up	3.51E-05	9.21E-05
8817	1999	4	13	0.039412281	0.139659582	1.825197391	Up	0.01923932	0.035044676
128102	8697	8	26	0.018117776	0.064201335	1.825197391	Up	0.000776932	0.001765328
347051	1317	4	13	0.059821678	0.2119814	1.825197391	Up	0.01923932	0.035041215
643719	619	4	13	0.12727811	0.451016968	1.825197391	Up	0.01923932	0.035037754
NM_001257399	2276	8	26	0.069231239	0.245324695	1.825197391	Up	0.000776932	0.001765546
NM_001258218	2307	20	65	0.170752385	0.605070445	1.825197391	Up	8.15E-08	2.64E-07
9628	6073	0	1	0.001	0.003536201	1.822200129	Up	0.457722	0.54278512
8347	438	37	120	1.663841645	5.883656554	1.822194902	Up	2.87E-13	1.27E-12
340547	3236	37	120	0.225204771	0.796366369	1.822194902	Up	2.87E-13	1.27E-12
993	3717	268	868	1.42012512	5.014958486	1.820219714	Up	3.34E-86	6.94E-85
29785	2657	86	278	0.637516271	2.246950058	1.81743399	Up	1.08E-28	8.23E-28
4602	3681	22	71	0.117717557	0.414221569	1.815073173	Up	2.31E-08	7.77E-08
57089	8564	518	1667	1.191344812	4.180219814	1.810987774	Up	1.11E-162	4.34E-161
8794	1512	63	202	0.820678649	2.869060831	1.805689232	Up	4.28E-21	2.58E-20
4842	12291	0	2	0.001	0.003494483	1.805079105	Up	0.218972	0.297572782
3303	2445	260	833	2.094492749	7.316549517	1.804562545	Up	7.74E-82	1.52E-80
1129	2782	5	16	0.03539951	0.12351026	1.802829578	Up	0.0096015	0.018519115
121456	3306	5	16	0.029788699	0.103933921	1.802829578	Up	0.0096015	0.018524928
135295	3628	5	16	0.027144829	0.094709356	1.802829578	Up	0.0096015	0.018521052
197196	1797	5	16	0.054803249	0.191210653	1.802829578	Up	0.0096015	0.018526866
377007	3685	5	16	0.026724949	0.093244381	1.802829578	Up	0.0096015	0.01852299
2124	2009	53	169	0.519613361	1.806537354	1.797716654	Up	8.58E-18	4.59E-17
2006	3480	80	255	0.45278822	1.573624522	1.797183014	Up	4.57E-26	3.23E-25
26768	158	6	19	0.747960288	2.582478367	1.787722685	Up	0.00484912	0.009813721
114088	4946	12	38	0.047787192	0.164994574	1.787722685	Up	5.69E-05	0.000146295
152110	2656	6	19	0.044494626	0.153626349	1.787722685	Up	0.00484912	0.009814798
1308	5610	19	60	0.066707569	0.229682849	1.783720755	Up	3.99E-07	1.23E-06
115362	4065	7	22	0.033917346	0.116225737	1.776834369	Up	0.00247062	0.005235057
116441	3852	35	110	0.178964191	0.613262748	1.776834369	Up	6.58E-12	2.72E-11
128209	3131	7	22	0.044035137	0.150896717	1.776834369	Up	0.00247062	0.005235659
9053	4608	30	94	0.128231039	0.438082154	1.772455928	Up	2.41E-10	9.19E-10
2237	2308	719	2249	6.135888548	20.92636659	1.769977658	Up	5.66E-212	2.87E-210
4881	4201	8	25	0.037507808	0.127799015	1.768613862	Up	0.00126736	0.002798968
7850	1484	8	25	0.106179448	0.361781442	1.768613862	Up	0.00126736	0.002799304
9705	6330	0	1	0.001	0.00339263	1.762403999	Up	0.457722	0.537805123
441478	2639	11	34	0.082098963	0.276681235	1.752788895	Up	0.000176048	0.00043057
22998	6182	500	1542	1.59303523	5.356678127	1.749560438	Up	1.24E-143	4.20E-142
202915	6293	39	120	0.122065027	0.409509228	1.746246049	Up	1.37E-12	5.86E-12
1545	5160	330	1015	1.259646299	4.224317174	1.74569947	Up	6.66E-95	1.52E-93
6080	207	17	52	1.617569511	5.394773014	1.737734549	Up	3.66E-06	1.05E-05
83694	5195	17	52	0.064453684	0.214960157	1.737734549	Up	3.66E-06	1.05E-05
22943	1815	2932	8954	31.8179147	105.9450423	1.735404887	Up	0	0
21	6623	94	287	0.279548699	0.930609153	1.735075747	Up	8.07E-28	5.98E-27
168667	5031	262	799	1.025725968	3.410614548	1.733386364	Up	2.28E-74	4.09E-73
283869	1033	102	311	1.944841561	6.465472156	1.733103101	Up	5.74E-30	4.51E-29
80000	6052	24	73	0.078108212	0.259038382	1.729619731	Up	4.27E-08	1.41E-07
NR_047523	6527	0	1	0.001	0.003290232	1.718189459	Up	0.457722	0.5387319
10964	5889	410	1235	1.371281696	4.503659845	1.715572899	Up	2.56E-112	6.73E-111
26032	5005	100	301	0.393532219	1.29152433	1.714521159	Up	1.22E-28	9.26E-28
117	6593	4	12	0.011949818	0.039087541	1.709720173	Up	0.0318732	0.055330291
438	1378	1	3	0.014293387	0.046753294	1.709720173	Up	0.323318	0.407511943
482	3350	5	15	0.029397444	0.096158268	1.709720173	Up	0.01577038	0.029128764
671	1901	1	3	0.010361014	0.033890605	1.709720173	Up	0.323318	0.407122379
1040	4546	2	6	0.008665327	0.028344056	1.709720173	Up	0.1407188	0.20735081
1114	2666	2	6	0.01477591	0.048331612	1.709720173	Up	0.1407188	0.207234898
1193	2702	4	12	0.029158087	0.095375336	1.709720173	Up	0.0318732	0.055319876
2282	1662	8	24	0.094807642	0.310113306	1.709720173	Up	0.0020513	0.004392988
3000	3641	1	3	0.005409582	0.0176946	1.709720173	Up	0.323318	0.407317068
3131	5607	4	12	0.014051213	0.045961148	1.709720173	Up	0.0318732	0.055325083
3766	5323	2	6	0.007400446	0.024206665	1.709720173	Up	0.1407188	0.20736738
3957	543	2	6	0.072546179	0.237296646	1.709720173	Up	0.1407188	0.207450267
4974	1945	1	3	0.010126626	0.033123928	1.709720173	Up	0.323318	0.407400563
5029	2681	6	18	0.044079719	0.144183601	1.709720173	Up	0.00791518	0.015480309
5243	4718	2	6	0.008349422	0.027310742	1.709720173	Up	0.1407188	0.20721835
5672	2059	4	12	0.038263793	0.125159863	1.709720173	Up	0.0318732	0.05534071
6799	1348	1	3	0.014611489	0.047793798	1.709720173	Up	0.323318	0.407484092
6887	656	1	3	0.030024829	0.098210426	1.709720173	Up	0.323318	0.407261423
9783	7233	2	6	0.005446229	0.017814472	1.709720173	Up	0.1407188	0.207483441
10149	4895	6	18	0.024142538	0.078969609	1.709720173	Up	0.00791518	0.015475385
11023	1968	2	6	0.020016552	0.065473617	1.709720173	Up	0.1407188	0.207301118
11322	2891	10	30	0.06812967	0.222850361	1.709720173	Up	0.00054505	0.00126431
24141	2059	2	6	0.019131897	0.062579931	1.709720173	Up	0.1407188	0.207715952
26167	2925	4	12	0.026935094	0.088103985	1.709720173	Up	0.0318732	0.055356346
27233	1664	2	6	0.023673423	0.077435143	1.709720173	Up	0.1407188	0.207765844
27289	1665	3	9	0.035488806	0.116082954	1.709720173	Up	0.0658012	0.105755615
49861	1209	6	18	0.097748325	0.319732205	1.709720173	Up	0.00791518	0.015477026
55840	1024	8	24	0.153877247	0.503328432	1.709720173	Up	0.0020513	0.004394009
56121	2661	4	12	0.029607347	0.096844854	1.709720173	Up	0.0318732	0.055345921
56158	1144	1	3	0.017217035	0.056316468	1.709720173	Up	0.323318	0.407567656
57110	1075	2	6	0.036644256	0.119862399	1.709720173	Up	0.1407188	0.207516625
57823	2672	1	3	0.007371365	0.024111542	1.709720173	Up	0.323318	0.407595518
80725	7050	2	6	0.005587599	0.018276891	1.709720173	Up	0.1407188	0.207334243
89857	6320	2	6	0.006233002	0.020387987	1.709720173	Up	0.1407188	0.207616241
89944	3178	5	15	0.030988495	0.101362554	1.709720173	Up	0.01577038	0.029131682
92086	1066	2	6	0.036953635	0.12087437	1.709720173	Up	0.1407188	0.207383952
93010	3641	4	12	0.021638327	0.070778401	1.709720173	Up	0.0318732	0.0553355
117289	3363	2	6	0.011713522	0.038314623	1.709720173	Up	0.1407188	0.207201804
121504	412	11	33	0.525871756	1.720112699	1.709720173	Up	0.000282796	0.000677014
124149	6140	2	6	0.006415729	0.020985681	1.709720173	Up	0.1407188	0.207533221
126205	3934	1	3	0.005006682	0.016376726	1.709720173	Up	0.323318	0.407623384
128876	3191	2	6	0.0123449	0.040379843	1.709720173	Up	0.1407188	0.207599631
131873	8475	2	6	0.004648091	0.015203785	1.709720173	Up	0.1407188	0.207583025
134121	2460	1	3	0.008006621	0.026189447	1.709720173	Up	0.323318	0.407094581
136259	1509	2	6	0.026105086	0.085389051	1.709720173	Up	0.1407188	0.207317679
151473	4411	17	51	0.075909519	0.248298043	1.709720173	Up	5.84E-06	1.65E-05
196549	575	1	3	0.034254413	0.112045286	1.709720173	Up	0.323318	0.407651254
284486	1146	2	6	0.034373975	0.112436369	1.709720173	Up	0.1407188	0.207417104
285601	1305	3	9	0.045278822	0.148105837	1.709720173	Up	0.0658012	0.105764833
285759	2006	2	6	0.019637375	0.064233339	1.709720173	Up	0.1407188	0.207699327
345651	2814	4	12	0.027997566	0.091579302	1.709720173	Up	0.0318732	0.05536156
347746	1797	22	66	0.241134294	0.788743942	1.709720173	Up	2.41E-07	7.54E-07
349408	1660	1	3	0.011865233	0.038810867	1.709720173	Up	0.323318	0.407428402
387707	2124	1	3	0.009273205	0.03033241	1.709720173	Up	0.323318	0.407539798
401265	5743	2	6	0.006859233	0.022436371	1.709720173	Up	0.1407188	0.207284559
403315	2475	1	3	0.007958096	0.026030723	1.709720173	Up	0.323318	0.407177985
414059	2114	2	6	0.018634142	0.060951787	1.709720173	Up	0.1407188	0.207251449
440822	3691	2	6	0.010672602	0.034909802	1.709720173	Up	0.1407188	0.207433684
548321	703	2	6	0.056034958	0.183288874	1.709720173	Up	0.1407188	0.207682704
595097	100	1	3	0.196962876	0.644260393	1.709720173	Up	0.323318	0.407205794
653857	1298	6	18	0.091046013	0.297809118	1.709720173	Up	0.00791518	0.015478667
677834	137	1	3	0.143768522	0.47026306	1.709720173	Up	0.323318	0.407372727
692224	448	1	3	0.043964928	0.143808123	1.709720173	Up	0.323318	0.407456245
693175	97	1	3	0.203054511	0.664185972	1.709720173	Up	0.323318	0.407038998
100127888	1440	2	6	0.027355955	0.08948061	1.709720173	Up	0.1407188	0.207500031
100127889	1176	1	3	0.016748544	0.054784047	1.709720173	Up	0.323318	0.407289244
100128573	525	1	3	0.037516738	0.122716265	1.709720173	Up	0.323318	0.407066788
100130331	3236	1	3	0.006086615	0.019909159	1.709720173	Up	0.323318	0.407344896
100132163	1332	1	3	0.014787003	0.048367897	1.709720173	Up	0.323318	0.407233607
100133612	1965	2	6	0.020047112	0.065573577	1.709720173	Up	0.1407188	0.207566421
100287944	569	1	3	0.03461562	0.113226783	1.709720173	Up	0.323318	0.40715018
100506178	2434	2	6	0.016184295	0.052938405	1.709720173	Up	0.1407188	0.207268002
NM_001256113	2480	8	24	0.063536412	0.207825933	1.709720173	Up	0.0020513	0.004393499
NM_001256276	1401	6	18	0.084352409	0.275914515	1.709720173	Up	0.00791518	0.015473745
NM_001256476	1626	2	6	0.024226676	0.079244821	1.709720173	Up	0.1407188	0.207466852
NM_001256660	2236	2	6	0.017617431	0.057626153	1.709720173	Up	0.1407188	0.207666084
NM_001256849	3467	2	6	0.01136215	0.037165295	1.709720173	Up	0.1407188	0.207400527
NM_001257191	6173	4	12	0.012762863	0.041746988	1.709720173	Up	0.0318732	0.055351133
NM_001258254	6118	2	6	0.006438799	0.021061144	1.709720173	Up	0.1407188	0.20773258
NR_045816	3445	2	6	0.01143471	0.037402635	1.709720173	Up	0.1407188	0.207549819
5874	7003	278	822	0.781888897	2.520738934	1.688811183	Up	9.50E-74	1.68E-72
3786	11266	21	62	0.036714188	0.118184935	1.68663656	Up	7.20E-07	2.18E-06
57801	1053	19	56	0.355393603	1.142088699	1.684185081	Up	2.58E-06	7.50E-06
654254	2193	19	56	0.17064727	0.548390059	1.684185081	Up	2.58E-06	7.50E-06
54913	2333	91	268	0.768264968	2.466949353	1.683052223	Up	4.76E-25	3.28E-24
84614	2300	35	103	0.299726115	0.961722035	1.681975183	Up	1.65E-10	6.34E-10
7855	6584	32	94	0.095729223	0.306604278	1.679346524	Up	1.09E-09	3.97E-09
112399	2722	44	129	0.318382312	1.017751539	1.676553309	Up	9.25E-13	4.01E-12
79899	3979	160	467	0.792009553	2.52047921	1.670108317	Up	5.31E-42	5.54E-41
6323	8100	2	6	0.004863281	0.015446185	1.667248769	Up	0.1407188	0.207749211
23213	5716	791	2303	2.725640916	8.652505739	1.666522484	Up	2.01E-199	9.66E-198
1268	5901	32	93	0.106809219	0.338452333	1.663916483	Up	1.70E-09	6.18E-09
8495	3571	20	58	0.110312448	0.348801482	1.660810573	Up	2.15E-06	6.29E-06
339512	1552	20	58	0.253818139	0.802558049	1.660810573	Up	2.15E-06	6.29E-06
10675	2253	2	6	0.017484499	0.055206546	1.658762926	Up	0.1407188	0.207632853
22801	5035	56	162	0.219064966	0.690964473	1.657252753	Up	2.00E-15	9.76E-15
1583	2010	9	26	0.088192332	0.277790551	1.655272389	Up	0.001689338	0.003659902
3576	1718	1088	3138	12.47355116	39.22563275	1.652924468	Up	7.76E-268	5.18E-266
8969	498	16	46	0.632812452	1.983666537	1.648319628	Up	2.78E-05	7.39E-05
8038	6093	420	1207	1.357695845	4.254184003	1.647722115	Up	9.09E-104	2.21E-102
29797	7716	37	106	0.094448243	0.295021607	1.643224761	Up	1.81E-10	6.94E-10
27063	1994	849	2431	8.386232775	26.18182906	1.642471107	Up	4.40E-206	2.18E-204
23491	3912	14	40	0.070487737	0.219584319	1.639330845	Up	0.000101263	0.000253584
2583	3010	30	85	0.196308514	0.60644666	1.627258013	Up	1.47E-08	5.02E-08
57221	14895	53	150	0.070084138	0.216267336	1.625655908	Up	4.88E-14	2.25E-13
7277	1514	1023	2895	13.30865402	41.06415316	1.625514876	Up	2.07E-241	1.21E-239
58191	2344	22	62	0.184862767	0.568033907	1.619522364	Up	1.48E-06	4.39E-06
153562	2297	16	45	0.137196605	0.420718585	1.616610769	Up	4.38E-05	0.000113694
5069	11025	2711	7606	4.843232256	14.81555418	1.613070498	Up	0	0
6195	3199	138	387	0.849667923	2.597986579	1.612422972	Up	1.93E-33	1.67E-32
1959	2992	5	14	0.032914919	0.100486247	1.6101845	Up	0.0255952	0.045349835
9068	3555	20	56	0.110808932	0.338289564	1.6101845	Up	5.29E-06	1.50E-05
768206	2081	5	14	0.047324093	0.144476141	1.6101845	Up	0.0255952	0.045341122
100137049	2752	5	14	0.035785406	0.109249582	1.6101845	Up	0.0255952	0.045345478
4703	26202	9	25	0.006765384	0.020490179	1.598688861	Up	0.00268416	0.005646013
1844	1708	31	86	0.357485313	1.081311354	1.596826117	Up	1.89E-08	6.43E-08
3312	2331	43083	119390	364.0391067	1099.93205	1.595249057	Up	0	0
57007	2114	34	94	0.316780406	0.954911336	1.591883683	Up	4.46E-09	1.58E-08
8908	3411	42	116	0.24252245	0.730325472	1.590421245	Up	7.17E-11	2.82E-10
152877	2807	21	58	0.147353772	0.443737119	1.590421245	Up	4.36E-06	1.24E-05
2644	713	25	69	0.690613169	2.078259331	1.589425939	Up	5.36E-07	1.64E-06
2498	954	4	11	0.082584015	0.247619298	1.584189291	Up	0.0520684	0.085449263
51198	616	4	11	0.127897971	0.383488329	1.584189291	Up	0.0520684	0.085434057
51479	7959	8	22	0.019797751	0.05936143	1.584189291	Up	0.005239	0.010549509
192683	3516	16	44	0.089630433	0.268747225	1.584189291	Up	6.85E-05	0.000174616
388906	1256	4	11	0.062727031	0.188080263	1.584189291	Up	0.0520684	0.085441659
100507300	1931	4	11	0.040800181	0.122334961	1.584189291	Up	0.0520684	0.085456868
157570	3376	201	551	1.17267589	3.505010627	1.57961449	Up	1.43E-45	1.60E-44
1746	2308	11	30	0.093873121	0.279142284	1.572216649	Up	0.00112686	0.002510926
3624	2175	197	537	1.783985588	5.302188978	1.571484131	Up	3.90E-44	4.25E-43
8351	864	18	49	0.410339325	1.217930526	1.569542515	Up	2.96E-05	7.82E-05
5909	3495	7	19	0.039448931	0.116747234	1.565330264	Up	0.0102972	0.019769981
9120	3955	55	149	0.27390539	0.809058563	1.562566479	Up	2.95E-13	1.31E-12
140883	5733	37	100	0.127117153	0.374591774	1.559160497	Up	2.51E-09	9.00E-09
990	3053	725	1955	4.677303798	13.75181862	1.55587338	Up	1.14E-153	4.20E-152
285382	5901	56	151	0.186916134	0.549530132	1.55580749	Up	2.44E-13	1.09E-12
149840	1203	26	70	0.425688676	1.24960453	1.553600971	Up	6.83E-07	2.07E-06
646074	9547	234	630	0.48276226	1.417143421	1.553600971	Up	1.18E-50	1.46E-49
1846	6440	1835	4940	5.612218588	16.47332474	1.553488651	Up	0	0
8507	5520	16	43	0.057090689	0.167289836	1.551022427	Up	0.000106668	0.000266539
3625	3218	19	51	0.116292562	0.340348871	1.549255501	Up	2.42E-05	6.47E-05
148534	6921	28	75	0.079684446	0.232719402	1.546221441	Up	2.99E-07	9.27E-07
65266	4194	778	2083	3.653722398	10.66598631	1.545578451	Up	4.98E-162	1.94E-160
1363	2460	34	91	0.272225113	0.794413221	1.545089471	Up	1.64E-08	5.59E-08
56241	3201	408	1091	2.510492137	7.319463588	1.543767717	Up	1.25E-85	2.57E-84
3955	2384	177	473	1.46235021	4.260838447	1.542848496	Up	4.43E-38	4.32E-37
150291	2134	61	163	0.563014781	1.640338082	1.542748489	Up	3.97E-14	1.84E-13
4998	3192	307	819	1.894348461	5.510121779	1.540382469	Up	1.58E-64	2.42E-63
43	2978	6	16	0.039683588	0.115381311	1.539795172	Up	0.0204224	0.036995037
2953	1136	15	40	0.26007422	0.75617417	1.539795172	Up	0.000203106	0.000493475
6503	3506	3	8	0.01685364	0.049002502	1.539795172	Up	0.1085474	0.164466568
6791	1537	12	32	0.153777131	0.447111962	1.539795172	Up	0.00091502	0.002060555
8350	469	3	8	0.125989046	0.36631721	1.539795172	Up	0.1085474	0.16438553
8639	4040	9	24	0.043877868	0.127576315	1.539795172	Up	0.00422892	0.008654479
22866	5769	6	16	0.020484958	0.059560676	1.539795172	Up	0.0204224	0.036991403
23109	3744	9	24	0.047346845	0.137662477	1.539795172	Up	0.00422892	0.008651599
25924	4884	15	40	0.060492284	0.175883263	1.539795172	Up	0.000203106	0.00049341
50511	1141	3	8	0.051786909	0.150572105	1.539795172	Up	0.1085474	0.164372032
55061	3030	3	8	0.019501275	0.056700585	1.539795172	Up	0.1085474	0.164426039
55472	709	9	24	0.250023397	0.726951078	1.539795172	Up	0.00422892	0.008656401
63914	1558	3	8	0.037926099	0.110271355	1.539795172	Up	0.1085474	0.164358535
81616	2712	3	8	0.021787929	0.063349104	1.539795172	Up	0.1085474	0.164493599
83481	15534	3	8	0.003803841	0.01105979	1.539795172	Up	0.1085474	0.164399031
84657	1345	9	24	0.13179672	0.383203208	1.539795172	Up	0.00422892	0.008653519
89876	4449	3	8	0.013281381	0.038616042	1.539795172	Up	0.1085474	0.164412534
116328	2701	6	16	0.043753323	0.127214196	1.539795172	Up	0.0204224	0.03698777
386627	3487	66	176	0.372800396	1.083929157	1.539795172	Up	4.23E-15	2.03E-14
541473	1019	3	8	0.057987108	0.168599383	1.539795172	Up	0.1085474	0.164480082
642826	810	9	24	0.21884764	0.636306561	1.539795172	Up	0.00422892	0.00865544
727832	4091	3	8	0.014443623	0.0419953	1.539795172	Up	0.1085474	0.164439547
100133286	1221	3	8	0.048393827	0.14070661	1.539795172	Up	0.1085474	0.164507117
100188954	2651	9	24	0.066867819	0.194420337	1.539795172	Up	0.00422892	0.008652559
100287792	2112	3	8	0.027977681	0.081346009	1.539795172	Up	0.1085474	0.164331549
100526740	5538	6	16	0.021339423	0.06204506	1.539795172	Up	0.0204224	0.036998672
NM_001256661	2211	3	8	0.026724949	0.077703651	1.539795172	Up	0.1085474	0.164453056
NR_046228	1744	3	8	0.033881229	0.098510763	1.539795172	Up	0.1085474	0.164345041
2840	2315	2	6	0.017016231	0.049387535	1.537235422	Up	0.1407188	0.207649467
83593	3637	28	74	0.151634878	0.436946834	1.526856116	Up	4.59E-07	1.41E-06
79814	3154	113	298	0.705669149	2.029059364	1.52374723	Up	3.61E-24	2.42E-23
55200	3149	11	29	0.068802529	0.197772323	1.523307049	Up	0.00176122	0.00380535
286016	2017	22	58	0.214833082	0.61753599	1.523307049	Up	8.56E-06	2.38E-05
26112	3416	107	282	0.61695046	1.772847685	1.522842038	Up	6.16E-23	3.97E-22
10165	3207	429	1130	2.634769994	7.566929047	1.522030892	Up	7.99E-87	1.67E-85
649946	641	8	21	0.245819502	0.703560491	1.517075095	Up	0.00825742	0.016083131
374618	1470	21	55	0.281375537	0.803499356	1.513799963	Up	1.61E-05	4.38E-05
374383	6382	394	1030	1.215972627	3.465936511	1.511134475	Up	1.76E-78	3.30E-77
130340	4005	279	729	1.372100932	3.908995641	1.510411365	Up	4.96E-56	6.70E-55
4839	2772	18	47	0.127897971	0.364120232	1.509421523	Up	7.07E-05	0.000179931
283383	5392	107	279	0.390857339	1.111205796	1.507411998	Up	2.16E-22	1.36E-21
2202	3094	3822	9962	24.33070819	69.14589562	1.506865305	Up	0	0
79838	4917	5	13	0.020028765	0.056778423	1.503269296	Up	0.0409978	0.069572139
84898	2594	5	13	0.037965088	0.107625098	1.503269296	Up	0.0409978	0.069546539
128434	2018	10	26	0.097603011	0.2766893	1.503269296	Up	0.00340264	0.00705669
286076	1002	5	13	0.098284868	0.278622259	1.503269296	Up	0.0409978	0.069540143
340307	2675	5	13	0.036815491	0.10436617	1.503269296	Up	0.0409978	0.069565737
100506540	1437	5	13	0.068532664	0.194279404	1.503269296	Up	0.0409978	0.069559337
100507244	1675	5	13	0.058794888	0.16667433	1.503269296	Up	0.0409978	0.069552937
85478	1832	17	44	0.182771228	0.515783429	1.49672645	Up	0.000134	0.000331556
84074	5411	29	75	0.105561327	0.297662351	1.495595368	Up	5.74E-07	1.75E-06
4133	9445	1021	2633	2.129159303	5.986721771	1.491482328	Up	7.22E-194	3.34E-192
4162	3332	113	291	0.667971337	1.875547962	1.489454053	Up	6.62E-23	4.26E-22
64072	2684	7	18	0.051368857	0.144022442	1.487327752	Up	0.01623738	0.029940358
140707	1272	84	216	1.300698236	3.646756939	1.487327752	Up	2.32E-17	1.22E-16
283578	978	42	108	0.845852841	2.371510648	1.487327752	Up	2.18E-09	7.84E-09
730087	1964	7	18	0.070200618	0.196820894	1.487327752	Up	0.01623738	0.029937365
NM_001256455	3790	14	36	0.072756735	0.203987459	1.487327752	Up	0.00059873	0.00138274
NM_001256685	2363	7	18	0.058347022	0.163587065	1.487327752	Up	0.01623738	0.029934372
6352	1237	151	388	2.40431643	6.736001949	1.486265775	Up	6.38E-30	5.02E-29
6526	11579	1329	3412	2.260675895	6.328170134	1.485034214	Up	5.15E-249	3.12E-247
NM_003266	5781	16	41	0.054513164	0.152307421	1.482309677	Up	0.000254208	0.000611113
3053	2237	20	51	0.176095553	0.489603338	1.475254919	Up	4.66E-05	0.00012065
2811	2501	24	61	0.189008757	0.523788937	1.470532509	Up	8.67E-06	2.41E-05
57484	4661	47	119	0.198610924	0.548287111	1.464986584	Up	5.21E-10	1.95E-09
254887	3778	47	119	0.245030576	0.676433622	1.464986584	Up	5.21E-10	1.95E-09
29094	3842	107	270	0.548543147	1.509199254	1.460106283	Up	8.76E-21	5.24E-20
283120	2322	226	570	1.917037465	5.271725865	1.459396819	Up	4.61E-42	4.83E-41
54491	7064	356	897	0.992621514	2.726979861	1.457988416	Up	4.19E-65	6.50E-64
3570	5928	276	695	0.917033632	2.517774251	1.457102383	Up	8.54E-51	1.05E-49
10794	3849	61	153	0.312152128	0.853657574	1.451408178	Up	2.56E-12	1.08E-11
4583	15728	0	2	0.001	0.002730843	1.449346177	Up	0.218972	0.301213088
462	1599	2	5	0.024635757	0.067152428	1.446685767	Up	0.235984	0.316447131
1015	3699	2	5	0.01064952	0.029028584	1.446685767	Up	0.235984	0.316539202
1475	838	8	20	0.188031385	0.512538101	1.446685767	Up	0.01288436	0.024185717
1565	1673	4	10	0.04709214	0.128364294	1.446685767	Up	0.0837292	0.130718776
4284	2608	4	10	0.03020903	0.08234412	1.446685767	Up	0.0837292	0.130696646
4878	858	2	5	0.045912092	0.125147706	1.446685767	Up	0.235984	0.316148271
5313	3053	4	10	0.025805814	0.070341783	1.446685767	Up	0.0837292	0.130729843
5367	757	2	5	0.052037748	0.141845089	1.446685767	Up	0.235984	0.316585257
5409	1177	2	5	0.033468628	0.091229169	1.446685767	Up	0.235984	0.316401116
5414	2381	4	10	0.033089101	0.090194651	1.446685767	Up	0.0837292	0.130641355
6561	3811	4	10	0.020673091	0.056350948	1.446685767	Up	0.0837292	0.130774132
6579	7695	2	5	0.005119243	0.013954091	1.446685767	Up	0.235984	0.316056427
7018	2808	8	20	0.056114779	0.152958308	1.446685767	Up	0.01288436	0.024183255
7066	1805	2	5	0.021824141	0.059488494	1.446685767	Up	0.235984	0.316010525
7447	2014	2	5	0.019559372	0.05331516	1.446685767	Up	0.235984	0.316424122
7940	769	2	5	0.051225715	0.139631641	1.446685767	Up	0.235984	0.315987579
8341	449	14	35	0.614138143	1.674024777	1.446685767	Up	0.000919062	0.002069152
9499	2290	2	5	0.017201998	0.046889403	1.446685767	Up	0.235984	0.316033475
10439	2879	8	20	0.054730914	0.149186151	1.446685767	Up	0.01288436	0.024178333
29999	1911	2	5	0.020613592	0.056188766	1.446685767	Up	0.235984	0.316079383
55321	1720	2	5	0.02290266	0.062428333	1.446685767	Up	0.235984	0.316562228
60468	9215	4	10	0.008549664	0.023304771	1.446685767	Up	0.0837292	0.130751984
79755	3218	2	5	0.012241322	0.033367536	1.446685767	Up	0.235984	0.316102342
79935	1817	4	10	0.043360017	0.11819123	1.446685767	Up	0.0837292	0.130663466
80201	3719	4	10	0.021184499	0.057744949	1.446685767	Up	0.0837292	0.130674524
80731	5846	2	5	0.006738381	0.018367556	1.446685767	Up	0.235984	0.31660829
84870	2165	4	10	0.03639037	0.099193286	1.446685767	Up	0.0837292	0.13070771
131578	5940	8	20	0.026526987	0.072307564	1.446685767	Up	0.01288436	0.024175873
136332	2700	2	5	0.014589843	0.03976916	1.446685767	Up	0.235984	0.316309125
146433	1796	2	5	0.021933505	0.059786599	1.446685767	Up	0.235984	0.316631326
162282	2426	2	5	0.016237665	0.044260813	1.446685767	Up	0.235984	0.316240167
196996	3318	2	5	0.011872386	0.032361884	1.446685767	Up	0.235984	0.315964637
259292	930	2	5	0.042357608	0.115458852	1.446685767	Up	0.235984	0.316194212
259308	4311	2	5	0.009137689	0.024907616	1.446685767	Up	0.235984	0.316470144
282973	6488	2	5	0.006071605	0.016550051	1.446685767	Up	0.235984	0.316516179
284904	2526	10	25	0.077974218	0.212543017	1.446685767	Up	0.00527068	0.010608667
375611	2518	2	5	0.01564439	0.042643658	1.446685767	Up	0.235984	0.316286136
400952	1114	2	5	0.035361378	0.096388449	1.446685767	Up	0.235984	0.31649316
643376	3061	8	20	0.05147674	0.140315886	1.446685767	Up	0.01288436	0.024180794
644019	1719	12	30	0.137495899	0.374787896	1.446685767	Up	0.00218902	0.004674354
727710	1508	2	5	0.026122397	0.07120473	1.446685767	Up	0.235984	0.316378113
728635	1249	2	5	0.031539292	0.085970162	1.446685767	Up	0.235984	0.316355114
100286979	1771	4	10	0.044486251	0.121261132	1.446685767	Up	0.0837292	0.130740913
100287284	1095	2	5	0.035974954	0.098060943	1.446685767	Up	0.235984	0.316332118
100500853	100	2	5	0.393925752	1.073767321	1.446685767	Up	0.235984	0.316217188
100506071	1991	2	5	0.019785322	0.053931056	1.446685767	Up	0.235984	0.31617124
NM_001256182	9381	2	5	0.004199187	0.011446193	1.446685767	Up	0.235984	0.31626315
NM_001258032	2323	4	10	0.033915261	0.092446605	1.446685767	Up	0.0837292	0.13065241
NR_045786	2992	4	10	0.026331935	0.07177589	1.446685767	Up	0.0837292	0.130763057
NR_046329	3338	2	5	0.011801251	0.032167984	1.446685767	Up	0.235984	0.316125305
NR_046350	2083	4	10	0.037822924	0.103098159	1.446685767	Up	0.0837292	0.130685584
60493	2875	526	1311	3.603564267	9.792757968	1.442290653	Up	8.20E-93	1.83E-91
7643	3767	43	107	0.224831528	0.609997894	1.439959904	Up	6.13E-09	2.15E-08
161394	2025	37	92	0.359882785	0.97567006	1.438866263	Up	7.26E-08	2.37E-07
51554	2402	128	318	1.049594009	2.843114139	1.437640628	Up	1.11E-23	7.31E-23
25819	1971	249	617	2.488267685	6.722622395	1.433882419	Up	3.02E-44	3.31E-43
23237	2985	21	52	0.138566847	0.374109887	1.432879968	Up	5.73E-05	0.000147156
113675	1414	53	131	0.738262547	1.989583013	1.430260219	Up	1.52E-10	5.85E-10
1755	7686	17	42	0.043564518	0.11735162	1.429612254	Up	0.000313022	0.000745504
56999	7335	63	155	0.169170568	0.453807593	1.423602154	Up	3.82E-12	1.60E-11
29774	5224	478	1176	1.802225395	4.834419485	1.423563209	Up	7.52E-82	1.48E-80
22837	4923	434	1066	1.736377983	4.650156263	1.421198163	Up	3.49E-74	6.23E-73
283143	2256	11	27	0.096036863	0.257018774	1.420213556	Up	0.0042019	0.00860778
2040	3108	4508	11054	28.56848919	76.3798196	1.418766769	Up	0	0
554235	865	1	3	0.022770275	0.060721997	1.415067555	Up	0.323318	0.407679127
128229	764	9	22	0.23202433	0.618400028	1.41426429	Up	0.01021276	0.019626251
NR_046366	1449	18	44	0.24467438	0.652115419	1.41426429	Up	0.000251632	0.000604999
344787	3210	32	78	0.196349284	0.521830848	1.410159891	Up	1.06E-06	3.18E-06
619190	4981	32	78	0.126537081	0.336293319	1.410159891	Up	1.06E-06	3.18E-06
27074	3341	63	153	0.371405602	0.983456451	1.404865592	Up	8.52E-12	3.51E-11
57622	3212	14	34	0.085849323	0.227323094	1.404865592	Up	0.00140117	0.003073142
81607	3520	7	17	0.039168754	0.103716162	1.404865592	Up	0.0253112	0.044868196
84953	3044	14	34	0.090587394	0.239869178	1.404865592	Up	0.00140117	0.003072776
400891	5153	7	17	0.026756067	0.070848222	1.404865592	Up	0.0253112	0.044863883
100130771	791	7	17	0.17430343	0.461543476	1.404865592	Up	0.0253112	0.044859571
NM_001256850	104301	2	0	0.000377682	0.001	1.404757353	Up	0.283828	0.367483827
3433	3505	470	1133	2.641156965	6.941959342	1.394172872	Up	1.61E-76	2.96E-75
4173	4928	3338	8035	13.34135713	35.01509913	1.392071742	Up	0	0
1088	2333	5	12	0.042212361	0.110460419	1.387792078	Up	0.0647216	0.104247622
2298	2204	5	12	0.044683048	0.116925661	1.387792078	Up	0.0647216	0.104202115
23166	7965	5	12	0.012364273	0.032354571	1.387792078	Up	0.0647216	0.104229415
85452	4710	5	12	0.02090901	0.054714258	1.387792078	Up	0.0647216	0.104238518
255738	3731	25	60	0.131977269	0.345355343	1.387792078	Up	2.41E-05	6.45E-05
340595	2958	5	12	0.033293251	0.087121081	1.387792078	Up	0.0647216	0.104211213
NM_001258017	2335	5	12	0.042176205	0.110365806	1.387792078	Up	0.0647216	0.104220313
645638	621	63	151	1.998174102	5.221863622	1.385882488	Up	1.88E-11	7.66E-11
10769	2850	884	2116	6.109304638	15.94450282	1.383979025	Up	1.03E-139	3.39E-138
23522	8509	28	67	0.064813263	0.169097216	1.383491941	Up	8.42E-06	2.34E-05
342035	5084	18	43	0.069735086	0.181636486	1.381097426	Up	0.000379888	0.000896763
1244	5051	34	81	0.132582415	0.344387856	1.377144834	Up	1.04E-06	3.10E-06
164832	13920	21	50	0.029714227	0.077138457	1.376296439	Up	0.000130198	0.000322453
220001	3536	42	100	0.233949117	0.607334458	1.376296439	Up	5.66E-08	1.86E-07
57480	7237	29	69	0.078926674	0.204753199	1.375301134	Up	6.78E-06	1.91E-05
90226	1546	159	378	2.025685462	5.250763873	1.374117141	Up	4.14E-26	2.93E-25
348	1223	199	472	3.204874267	8.288114072	1.370776101	Up	4.36E-32	3.63E-31
340485	2852	52	123	0.359118848	0.926180789	1.36683246	Up	2.05E-09	7.41E-09
79400	3040	11	26	0.071269462	0.183670726	1.365765772	Up	0.0064086	0.012710367
84070	3106	11	26	0.069755043	0.179767871	1.365765772	Up	0.0064086	0.012713102
257068	2148	11	26	0.100865532	0.259943672	1.365765772	Up	0.0064086	0.012711734
100506343	2131	20	47	0.184854881	0.473646777	1.357418429	Up	0.000243432	0.000586125
84935	2394	126	296	1.036646715	2.655264219	1.356931115	Up	2.03E-20	1.20E-19
6066	188	26	61	2.723954665	6.96806453	1.355055292	Up	2.90E-05	7.68E-05
7373	6463	64	150	0.195042922	0.498422089	1.353576363	Up	4.94E-11	1.96E-10
64757	2258	32	75	0.279132508	0.713308672	1.353576363	Up	3.53E-06	1.01E-05
64116	4098	188	439	0.90358762	2.300555656	1.34824595	Up	3.02E-29	2.34E-28
912	3795	6	14	0.031140376	0.079223939	1.347150094	Up	0.050157	0.082554912
4146	3830	3	7	0.015427901	0.03924998	1.347150094	Up	0.1755624	0.251128314
4306	5915	6	14	0.019979328	0.050829222	1.347150094	Up	0.050157	0.082547545
8847	2768	33	77	0.234818457	0.597399449	1.347150094	Up	2.84E-06	8.23E-06
9752	6388	3	7	0.009249979	0.023532784	1.347150094	Up	0.1755624	0.251167278
23591	780	3	7	0.075754952	0.192727468	1.347150094	Up	0.1755624	0.251108836
29841	3610	33	77	0.180049166	0.458061406	1.347150094	Up	2.84E-06	8.23E-06
64922	3624	6	14	0.032609748	0.082962155	1.347150094	Up	0.050157	0.082562281
124739	4089	18	42	0.086704127	0.220583162	1.347150094	Up	0.000570152	0.001319881
132625	2646	6	14	0.044662784	0.113626172	1.347150094	Up	0.050157	0.082569652
150094	4706	72	168	0.301345666	0.766650701	1.347150094	Up	4.15E-12	1.73E-11
163351	4867	3	7	0.012140716	0.030887081	1.347150094	Up	0.1755624	0.251225748
170575	4430	3	7	0.013338344	0.033933956	1.347150094	Up	0.1755624	0.251186765
200931	1455	3	7	0.040610902	0.103317818	1.347150094	Up	0.1755624	0.251147794
285668	2970	3	7	0.01989524	0.050615295	1.347150094	Up	0.1755624	0.251089361
388341	2831	39	91	0.27133706	0.690306084	1.347150094	Up	3.52E-07	1.09E-06
390595	1399	3	7	0.042236499	0.107453485	1.347150094	Up	0.1755624	0.251206255
653712	1104	6	14	0.107045041	0.272332292	1.347150094	Up	0.050157	0.082577023
100287902	1459	3	7	0.040499563	0.103034561	1.347150094	Up	0.1755624	0.251245244
26030	4418	166	387	0.740059696	1.881158684	1.345907997	Up	6.59E-26	4.64E-25
140710	8036	778	1811	1.906882994	4.839702883	1.343702158	Up	1.25E-114	3.35E-113
2139	2702	58	135	0.422792257	1.072972527	1.343592274	Up	5.71E-10	2.13E-09
400954	7853	58	135	0.145471117	0.369180156	1.343592274	Up	5.71E-10	2.13E-09
57158	4802	31	72	0.127152211	0.321996031	1.340486363	Up	6.52E-06	1.84E-05
9816	5613	511	1186	1.793123633	4.537637779	1.339466486	Up	2.34E-75	4.24E-74
27115	5387	181	420	0.661783563	1.674335529	1.339157303	Up	8.91E-28	6.59E-27
162979	1604	47	109	0.577135609	1.459359576	1.338353145	Up	2.86E-08	9.59E-08
84627	13203	402	931	0.599705189	1.514318527	1.336343339	Up	2.46E-59	3.53E-58
948	4727	19	44	0.079168492	0.199897449	1.336261778	Up	0.00045508	0.001063372
8364	390	185	427	9.343110775	23.51275108	1.331468471	Up	5.61E-28	4.18E-27
387751	8741	23	53	0.051826406	0.130213175	1.329116171	Up	0.000124631	0.000309372
5032	1977	10	23	0.09962715	0.24983964	1.326391534	Up	0.0123016	0.02316726
8676	5509	54	124	0.193065807	0.48338046	1.324066481	Up	4.29E-09	1.52E-08
7473	1506	17	39	0.222335252	0.556134469	1.32269705	Up	0.001068748	0.002388943
3301	1538	3420	7838	43.79798668	109.4432804	1.32124692	Up	0	0
23178	4882	168	385	0.677791133	1.693569925	1.321154885	Up	4.24E-25	2.92E-24
5125	9538	86	197	0.177592863	0.443556641	1.320544737	Up	1.42E-13	6.41E-13
5420	6007	286	655	0.937762319	2.341660048	1.320237432	Up	1.65E-41	1.71E-40
3695	2798	21	48	0.147827748	0.368411947	1.31740275	Up	0.00028985	0.000692553
57644	6530	7	16	0.021113938	0.052619532	1.31740275	Up	0.0389678	0.066500574
345274	1502	7	16	0.091793617	0.228765341	1.31740275	Up	0.0389678	0.06649442
9088	2225	386	881	3.416973935	8.503271998	1.315298844	Up	6.37E-55	8.42E-54
144501	3894	75	171	0.379358389	0.943062208	1.313791497	Up	6.90E-12	2.85E-11
23132	4731	347	791	1.444644217	3.59057261	1.313499704	Up	2.17E-49	2.62E-48
8747	2666	18	41	0.132983187	0.330266018	1.312384676	Up	0.000850508	0.001924208
55561	4945	11	25	0.043813784	0.108571013	1.309182244	Up	0.00968608	0.018674438
NM_001256743	1067	11	25	0.203054511	0.503171191	1.309182244	Up	0.00968608	0.018672486
1000	4380	2018	4586	9.074682268	22.48537413	1.309067853	Up	6.69E-276	4.62E-274
349152	4361	129	293	0.582623503	1.442851754	1.308287271	Up	3.33E-19	1.88E-18
3672	4811	777	1762	3.181046653	7.865217292	1.305985093	Up	7.52E-107	1.87E-105
3743	4372	15	34	0.067576467	0.167008641	1.305329918	Up	0.00252608	0.005345203
NR_047551	2821	15	34	0.104730349	0.258830832	1.305329918	Up	0.00252608	0.005345816
80035	3281	19	43	0.114059575	0.281450746	1.303094914	Up	0.000676906	0.001551625
8436	3265	407	921	2.455249325	6.0578236	1.302930034	Up	1.58E-56	2.17E-55
51129	1967	1329	3001	13.30776116	32.7643694	1.299859887	Up	2.65E-179	1.15E-177
27242	3662	478	1078	2.570951792	6.321797772	1.298032327	Up	1.75E-65	2.74E-64
201176	3654	71	160	0.382713853	0.940354523	1.296938648	Up	5.09E-11	2.02E-10
386724	3008	71	160	0.464905724	1.142305661	1.296938648	Up	5.09E-11	2.02E-10
81831	3692	2560	5769	13.65723082	33.55668296	1.296935126	Up	0	0
2201	10724	14116	31806	25.92622114	63.69310595	1.296725284	Up	0	0
5154	2809	60	135	0.42071102	1.032101021	1.294682674	Up	1.71E-09	6.20E-09
6564	3142	4	9	0.025074841	0.06151436	1.294682674	Up	0.1322622	0.196317388
7434	3961	4	9	0.019890217	0.048795283	1.294682674	Up	0.1322622	0.196333191
7915	5170	24	54	0.091433443	0.224307293	1.294682674	Up	0.000147326	0.000363117
10742	2502	4	9	0.031488869	0.077249448	1.294682674	Up	0.1322622	0.196364804
23542	3381	4	9	0.023302322	0.057165962	1.294682674	Up	0.1322622	0.196396427
53637	2467	8	18	0.06387122	0.156690813	1.294682674	Up	0.0303454	0.053017482
57379	2794	4	9	0.028197978	0.069176134	1.294682674	Up	0.1322622	0.196412243
84519	1886	4	9	0.041773675	0.102480444	1.294682674	Up	0.1322622	0.196348996
84847	1204	4	9	0.065436171	0.160529998	1.294682674	Up	0.1322622	0.196380614
113691	1964	16	36	0.160458555	0.393641788	1.294682674	Up	0.00200302	0.004297579
146512	1980	4	9	0.03979048	0.097615211	1.294682674	Up	0.1322622	0.196301588
221981	10607	4	9	0.007427656	0.018221751	1.294682674	Up	0.1322622	0.19628579
257106	4425	8	18	0.035609107	0.087357341	1.294682674	Up	0.0303454	0.053012459
333929	1713	8	18	0.091984997	0.225660383	1.294682674	Up	0.0303454	0.053022505
440519	568	8	18	0.277412501	0.680556753	1.294682674	Up	0.0303454	0.052997398
100132774	1574	28	63	0.350378686	0.859559609	1.294682674	Up	4.08E-05	0.000106164
100289019	3842	56	126	0.287088002	0.704292985	1.294682674	Up	5.96E-09	2.09E-08
NM_001256667	4808	8	18	0.032772525	0.080398551	1.294682674	Up	0.0303454	0.053002417
285605	4974	109	245	0.431623511	1.057792496	1.293211287	Up	4.84E-16	2.42E-15
8503	5693	305	685	1.055220044	2.583982487	1.292052418	Up	5.86E-42	6.11E-41
386597	2348	29	65	0.243267606	0.594504905	1.28914449	Up	3.26E-05	8.58E-05
51460	4793	129	289	0.530110807	1.294883187	1.288456099	Up	1.49E-18	8.18E-18
55151	2076	175	392	1.660332527	4.055075047	1.288256405	Up	1.31E-24	8.95E-24
3306	2802	335	747	2.354838094	5.725226187	1.28170482	Up	4.70E-45	5.19E-44
29128	4086	1756	3911	8.464679635	20.5555751	1.280002364	Up	1.44E-227	7.90E-226
91768	5024	18	40	0.070567909	0.170982057	1.276760766	Up	0.001260732	0.002785999
441208	2034	18	40	0.17430343	0.422327363	1.276760766	Up	0.001260732	0.002786333
646113	6636	9	20	0.026712867	0.064723769	1.276760766	Up	0.0236806	0.042323507
5888	2302	211	468	1.805350425	4.365969646	1.274023203	Up	1.35E-28	1.02E-27
4815	1073	14	31	0.256987909	0.620443373	1.271599061	Up	0.00475108	0.009632219
51267	1791	14	31	0.153963164	0.371711747	1.271599061	Up	0.00475108	0.009633278
51337	2264	296	655	2.575133005	6.213052962	1.270655403	Up	3.32E-39	3.30E-38
10432	5415	1035	2289	3.764664385	9.077944221	1.269844368	Up	2.18E-132	6.68E-131
330	6932	289	639	0.821152209	1.979622961	1.269504111	Up	3.09E-38	3.02E-37
8809	3522	19	42	0.106254817	0.256094421	1.269147582	Up	0.00100075	0.002245113
54502	5160	34	75	0.12978174	0.312141663	1.266113522	Up	1.07E-05	2.94E-05
84842	1803	89	196	0.972251578	2.334535717	1.263734086	Up	1.03E-12	4.43E-12
783	4468	15	33	0.066124511	0.158613794	1.262261196	Up	0.00375262	0.007735532
64288	3050	10	22	0.064577992	0.154904138	1.262261196	Up	0.01851466	0.033851759
84832	1879	90	198	0.943409197	2.262968915	1.262261196	Up	8.27E-13	3.59E-12
168507	9075	5	11	0.010851949	0.026030723	1.262261196	Up	0.1005368	0.154178722
266697	2167	10	22	0.090891959	0.218023822	1.262261196	Up	0.01851466	0.033845048
389643	3912	5	11	0.025174192	0.060385688	1.262261196	Up	0.1005368	0.154165901
647033	2751	35	77	0.2505889	0.601091121	1.262261196	Up	8.52E-06	2.37E-05
729747	1762	5	11	0.055891849	0.134068564	1.262261196	Up	0.1005368	0.154191544
100526794	2982	10	22	0.066050596	0.158436493	1.262261196	Up	0.01851466	0.033848403
55175	2326	61	134	0.516540646	1.237186767	1.260109525	Up	4.23E-09	1.50E-08
259173	5224	31	68	0.116880726	0.279541263	1.258024203	Up	3.05E-05	8.05E-05
80114	3119	1368	2997	8.638833411	20.63533608	1.256208526	Up	7.45E-170	3.07E-168
389765	1764	16	35	0.178651135	0.426098143	1.254040689	Up	0.00296606	0.006205708
6029	299	8267	18058	544.5792957	1296.996006	1.251959998	Up	0	0
7516	3094	236	514	1.50236712	3.567656128	1.247739172	Up	2.71E-30	2.15E-29
84913	5873	412	897	1.381724925	3.279990761	1.24722132	Up	1.42E-51	1.77E-50
91752	4700	144	313	0.603460726	1.430166687	1.244851518	Up	5.30E-19	2.98E-18
1410	691	1392	3025	39.6776155	94.01291306	1.244533604	Up	5.96E-169	2.42E-167
83959	3268	133	289	0.801593099	1.899135592	1.244400919	Up	1.19E-17	6.31E-17
342892	7721	58	126	0.147958125	0.350458962	1.244056601	Up	1.71E-08	5.83E-08
7025	3210	2200	4775	13.49901329	31.94541407	1.242754882	Up	6.62E-265	4.31E-263
5309	1407	12	26	0.167985395	0.396843644	1.24023489	Up	0.01137372	0.021692292
6865	2416	6	13	0.048914621	0.11555443	1.24023489	Up	0.0769372	0.122131265
79442	5137	12	26	0.046010405	0.108693597	1.24023489	Up	0.01137372	0.021687806
221756	1272	12	26	0.185814034	0.438961483	1.24023489	Up	0.01137372	0.021694536
441027	1888	6	13	0.062594134	0.1478705	1.24023489	Up	0.0769372	0.122120753
642938	4407	18	39	0.080447737	0.190047313	1.24023489	Up	0.00185662	0.004000693
729830	4576	12	26	0.051651104	0.122019014	1.24023489	Up	0.01137372	0.021690049
100505812	1984	42	91	0.416957701	0.985008329	1.24023489	Up	1.79E-06	5.26E-06
100529240	2680	6	13	0.044096166	0.104171457	1.24023489	Up	0.0769372	0.122141779
84501	3249	62	134	0.375860212	0.885717581	1.236650552	Up	7.08E-09	2.47E-08
26507	5988	139	300	0.457211752	1.075919159	1.23463529	Up	4.64E-18	2.51E-17
142686	3175	13	28	0.080646217	0.189388882	1.231672876	Up	0.0089336	0.017323293
401093	6669	190	409	0.561147794	1.317051535	1.230859097	Up	5.98E-24	3.99E-23
56606	1885	33	71	0.344815645	0.808885727	1.230110673	Up	2.82E-05	7.48E-05
83935	1866	20	43	0.211107048	0.494876686	1.229094332	Up	0.00116492	0.002591975
400798	2577	20	43	0.152862147	0.358339114	1.229094332	Up	0.00116492	0.002592288
6382	3309	1494	3203	8.892793485	20.78740846	1.225001322	Up	2.06E-174	8.81E-173
79722	2502	7	15	0.055105521	0.128749079	1.224293346	Up	0.0591882	0.095988884
79742	4735	7	15	0.02911806	0.06803172	1.224293346	Up	0.0591882	0.095997326
NM_001256267	5725	14	30	0.048165594	0.112534566	1.224293346	Up	0.00702574	0.013858345
NM_001256356	2932	14	30	0.094047758	0.219734104	1.224293346	Up	0.00702574	0.013859828
11173	5537	268	574	0.953333045	2.226268529	1.223575409	Up	1.15E-32	9.68E-32
7037	5241	6722	14382	25.26205783	58.93120248	1.222059539	Up	0	0
688	3350	217	464	1.275849076	2.974495743	1.221187435	Up	1.21E-26	8.70E-26
79007	2150	355	758	3.252177716	7.57130818	1.219136496	Up	2.30E-42	2.42E-41
6347	760	573	1223	14.84996419	34.55835352	1.218575032	Up	3.16E-67	5.08E-66
94031	2589	30	64	0.228230447	0.5308699	1.217867077	Up	8.06E-05	0.000203735
4045	9478	38	81	0.078968024	0.183530604	1.216680162	Up	9.14E-06	2.54E-05
54768	15729	23	49	0.028801234	0.066901391	1.21590556	Up	0.000581226	0.001344673
54880	6436	706	1501	2.160593386	5.008467212	1.212941561	Up	1.67E-81	3.27E-80
2324	5857	8	17	0.026902903	0.062332404	1.212220514	Up	0.0457276	0.076869888
8353	462	16	34	0.682122514	1.58043675	1.212220514	Up	0.00435972	0.008899446
10663	1953	8	17	0.080681158	0.186933379	1.212220514	Up	0.0457276	0.076876896
115361	6160	48	102	0.153477566	0.355598269	1.212220514	Up	6.76E-07	2.06E-06
NM_001256129	1747	16	34	0.180389583	0.417951791	1.212220514	Up	0.00435972	0.008900431
467	2400	398	844	3.266301023	7.552163491	1.209232241	Up	2.15E-46	2.43E-45
23286	6753	175	371	0.51041764	1.179824304	1.208821937	Up	2.67E-21	1.63E-20
54821	4224	390	826	1.818549279	4.199487723	1.20742533	Up	2.44E-45	2.72E-44
2070	5697	17	36	0.058774248	0.135705191	1.207219833	Up	0.00343936	0.007131239
54020	3098	9	19	0.057219686	0.131708064	1.202760184	Up	0.035452	0.060951924
124976	4349	9	19	0.04076031	0.093821932	1.202760184	Up	0.035452	0.060963291
100506436	1379	9	19	0.1285472	0.295889472	1.202760184	Up	0.035452	0.060957607
9289	4058	483	1019	2.344333884	5.39265106	1.20181663	Up	3.97E-55	5.29E-54
8338	437	37	78	1.667649063	3.833128194	1.200706526	Up	1.65E-05	4.48E-05
79469	1657	68	143	0.808296654	1.85333406	1.197166168	Up	5.56E-09	1.95E-08
4851	9309	693	1457	1.466272134	3.361218147	1.196831292	Up	1.52E-77	2.83E-76
1184	10108	303	637	0.590420967	1.353363244	1.196733251	Up	7.01E-35	6.29E-34
7130	1439	88	185	1.204498476	2.760902771	1.196707514	Up	3.32E-11	1.33E-10
65108	1584	1894	3981	23.55099032	53.97307708	1.196452213	Up	2.06E-208	1.03E-206
26301	1949	89	187	0.899420007	2.060487317	1.195918701	Up	2.66E-11	1.07E-10
2861	3058	20	42	0.128818101	0.294952436	1.195147	Up	0.001697016	0.003674809
4330	7569	230	483	0.598513165	1.370404587	1.195147	Up	8.61E-27	6.21E-26
7051	2777	10	21	0.070926495	0.162399091	1.195147	Up	0.0275664	0.04852539
202299	1931	10	21	0.102000454	0.233548563	1.195147	Up	0.0275664	0.048520758
NM_001256441	2099	20	42	0.187673059	0.429711553	1.195147	Up	0.001697016	0.003674377
9515	9382	0	1	0.001	0.002288995	1.194713998	Up	0.457722	0.54247117
79041	1639	32	67	0.38455229	0.877881763	1.190846863	Up	7.38E-05	0.000187185
NM_001256575	5645	43	90	0.150033723	0.342388163	1.190346014	Up	4.27E-06	1.22E-05
10100	3213	11	23	0.067432046	0.153729526	1.18888801	Up	0.0214886	0.0386493
57061	5005	11	23	0.043288544	0.098687906	1.18888801	Up	0.0214886	0.03865307
100130357	2305	11	23	0.093995299	0.214287622	1.18888801	Up	0.0214886	0.038656841
9762	5247	192	401	0.720733222	1.641245267	1.187253598	Up	2.71E-22	1.71E-21
91948	1517	68	142	0.882892258	2.010217002	1.187041951	Up	7.94E-09	2.76E-08
1641	9433	0	1	0.001	0.002276619	1.186892831	Up	0.457722	0.536779103
898	2021	205	428	1.997891615	4.547970444	1.186744559	Up	1.13E-23	7.44E-23
442590	2667	70	146	0.516962929	1.175628263	1.185299214	Up	5.10E-09	1.80E-08
4495	396	12	25	0.596857199	1.355766819	1.183651361	Up	0.0167873	0.030880259
9760	4131	189	393	0.90113734	2.043043124	1.18090075	Up	1.04E-21	6.49E-21
291	4420	412	856	1.835943548	4.159026366	1.179724132	Up	2.77E-45	3.08E-44
643677	21470	26	54	0.023852048	0.054013447	1.179205456	Up	0.000420412	0.000987872
5743	4507	1530	3176	6.686336808	15.13328161	1.178436932	Up	9.60E-163	3.77E-161
6263	15563	14	29	0.017718179	0.040017031	1.175383745	Up	0.01030126	0.019773658
[truncated: 16,431 more rows]
