# Supplementary material for: Direct Reprogramming of Human Fibroblasts to Hepatocyte-Like Cells by Synthetic Modified mRNAs
Source: PLoS One. 2014 Jun 25;9(6):e100134. doi: 10.1371/journal.pone.0100134 (PMC4070971; doi:10.1371/journal.pone.0100134)
Supplement: Table S6 — Complete set of genes detectable in BJ fibroblasts after reprogramming for five days (6TF versus 11TF). (CSV) [file pone.0100134.s012.csv]

geneID	geneLength	11TF-Expression	6TF-Expression	11TF-RPKM	6TF-RPKM	log2 Ratio(6TF/11TF)	Up-Down-Regulation(6TF/11TF)	P-value	FDR
3045	774	0	98	0.001	2.8672429161	11.4854484212	Up	2.20544e-31	8.68350853731343e-30
692204	97	0	4	0.001	0.9338295885	9.867015491	Up	0.054641	0.1312094546
173	1997	0	53	0.001	0.6010037449	9.2312301703	Up	2.60078e-17	5.65011805647059e-16
677681	130	0	3	0.001	0.5225854043	9.0295230209	Up	0.1122588	0.2300489403
26779	132	0	3	0.001	0.5146674437	9.0074967146	Up	0.1122588	0.2293870754
677798	133	0	3	0.001	0.5107977636	8.9966083984	Up	0.1122588	0.2290322617
116937	95	0	2	0.001	0.4767445794	8.8970727249	Up	0.230634	0.3898295143
693153	95	0	2	0.001	0.4767445794	8.8970727249	Up	0.230634	0.3896511843
118430	500	0	9	0.001	0.4076166154	8.67106905	Up	0.001492816	0.006367831
100151683	130	0	2	0.001	0.3483902696	8.4445605202	Up	0.230634	0.3943049203
677793	135	0	2	0.001	0.3354869262	8.3901127362	Up	0.230634	0.3859785612
26834	141	0	2	0.001	0.3212108868	8.3273769808	Up	0.230634	0.3931764627
NR_046288	588	0	8	0.001	0.3081002384	8.2672559884	Up	0.00306696	0.0119810627
29895	683	0	8	0.001	0.265245886	8.0511865649	Up	0.00306696	0.0119658744
100505975	447	0	5	0.001	0.2533038873	7.9847254069	Up	0.026596	0.073864
3039	576	0	6	0.001	0.235889245	7.8819658325	Up	0.01294534	0.0408141793
100302273	97	0	1	0.001	0.2334573971	7.867015491	Up	0.473832	0.634042153
100133205	983	0	10	0.001	0.2303699646	7.8478088218	Up	0.000726614	0.0033755105
100126299	100	0	1	0.001	0.2264536752	7.8230721434	Up	0.473832	0.6321183147
693197	100	0	1	0.001	0.2264536752	7.8230721434	Up	0.473832	0.6271795364
100302741	107	0	1	0.001	0.2116389488	7.7254613468	Up	0.473832	0.6302515099
100500873	107	0	1	0.001	0.2116389488	7.7254613468	Up	0.473832	0.6288021352
3158	2477	0	23	0.001	0.2102718825	7.716112136	Up	6.25422e-08	5.93475984172662e-07
5996	1403	0	13	0.001	0.2098287796	7.7130687577	Up	8.3791e-05	0.0004850422
407040	110	0	1	0.001	0.2058669775	7.6855686197	Up	0.473832	0.6301607283
85291	782	0	7	0.001	0.2027078934	7.663258458	Up	0.00630102	0.0221881456
135458	1026	0	9	0.001	0.1986435747	7.6340383191	Up	0.001492816	0.0063707743
3001	913	0	8	0.001	0.1984260024	7.6324572832	Up	0.00306696	0.0119734637
677811	126	0	1	0.001	0.1797251391	7.4896484097	Up	0.473832	0.6329871744
677778	127	0	1	0.001	0.1783099805	7.4782436464	Up	0.473832	0.633858426
100124542	127	0	1	0.001	0.1783099805	7.4782436464	Up	0.473832	0.6283054511
677813	129	0	1	0.001	0.1755454847	7.4557010778	Up	0.473832	0.6310242112
677799	131	0	1	0.001	0.1728654009	7.4335053317	Up	0.473832	0.6297072121
26775	132	0	1	0.001	0.1715558146	7.4225342139	Up	0.473832	0.6320269945
677817	132	0	1	0.001	0.1715558146	7.4225342139	Up	0.473832	0.6303423177
654322	133	0	1	0.001	0.1702659212	7.4116458977	Up	0.473832	0.6307058107
677830	136	0	1	0.001	0.1665100553	7.379465492	Up	0.473832	0.6336289168
100534592	838	0	6	0.001	0.1621386696	7.3410844002	Up	0.01294534	0.0409750854
114599	146	0	1	0.001	0.155105257	7.2771037743	Up	0.473832	0.6266854113
3641	617	0	4	0.001	0.1468095139	7.1978016541	Up	0.054641	0.1318093672
440955	480	0	3	0.001	0.141533547	7.1450002383	Up	0.1122588	0.229768455
654790	1480	0	9	0.001	0.137708316	7.1054718741	Up	0.001492816	0.0063648904
157556	496	0	3	0.001	0.1369679487	7.0976945236	Up	0.1122588	0.229997892
387911	1002	0	6	0.001	0.1356010031	7.0832240407	Up	0.01294534	0.0409961668
143941	679	0	4	0.001	0.1334042269	7.059660569	Up	0.054641	0.1321546439
5744	1881	0	11	0.001	0.1324290498	7.0490758183	Up	0.000353672	0.00176368
219537	1649	0	9	0.001	0.1235950926	6.9494776512	Up	0.001492816	0.0063634211
50839	924	0	5	0.001	0.1225398675	6.9371073867	Up	0.026596	0.0736977395
3853	2450	0	13	0.001	0.120159093	6.9088020175	Up	8.3791e-05	0.0004848902
200810	944	0	5	0.001	0.1199436839	6.9062133787	Up	0.026596	0.073919587
79589	2851	0	15	0.001	0.1191443398	6.8965666049	Up	1.985146e-05	0.0001299919
27290	386	0	2	0.001	0.1173335105	6.8744712959	Up	0.230634	0.3918019728
26821	200	0	1	0.001	0.1132268376	6.8230721434	Up	0.473832	0.628034863
2797	423	0	2	0.001	0.11266352	6.815876642	Up	0.230634	0.3899722959
100505875	1011	0	5	0.001	0.1119948938	6.8072891462	Up	0.026596	0.073675628
677841	204	0	1	0.001	0.1110067035	6.7945029912	Up	0.473832	0.63161638
282763	1458	0	7	0.001	0.108722615	6.7645082509	Up	0.00630102	0.0221796865
4283	2545	0	12	0.001	0.1067757997	6.738440893	Up	0.000172147	0.000929765
319	1720	0	8	0.001	0.1053272908	6.7187354836	Up	0.00306696	0.0119684031
100130967	654	0	3	0.001	0.1038778327	6.6987440084	Up	0.1122588	0.2295394752
645832	665	0	3	0.001	0.1021595527	6.6746803035	Up	0.1122588	0.2295648949
55908	888	0	4	0.001	0.10200616	6.6725124669	Up	0.054641	0.1312606616
100533111	1119	0	5	0.001	0.1011857351	6.6608621071	Up	0.026596	0.0737530764
174	2032	21	2000	0.2219400959	22.28874756	6.6500014118	Up	0	0
5539	457	0	2	0.001	0.099104453	6.6308779782	Up	0.230634	0.3963230452
259293	960	0	4	0.001	0.094355698	6.5600377376	Up	0.054641	0.1316545806
51266	982	0	4	0.001	0.0922418229	6.5273491189	Up	0.054641	0.131056073
613038	1479	0	6	0.001	0.0918676167	6.5214844968	Up	0.01294534	0.0410031987
145226	1934	2	174	0.0222082176	2.0373805319	6.5194780457	Up	1.570102e-51	1.035482269e-49
653499	506	0	2	0.001	0.0895073815	6.4839347585	Up	0.230634	0.3925965564
133690	1019	0	4	0.001	0.0888925123	6.4739899971	Up	0.054641	0.1316889462
84690	1559	0	6	0.001	0.087153435	6.4454856212	Up	0.01294534	0.0408350954
729059	520	0	2	0.001	0.0870975674	6.4445605202	Up	0.230634	0.3938673304
64333	2614	0	10	0.001	0.0866310923	6.4368130023	Up	0.000726614	0.0033763599
100286922	1053	0	4	0.001	0.0860222888	6.4266386122	Up	0.054641	0.1318438137
1018	1584	0	6	0.001	0.0857779073	6.4225342139	Up	0.01294534	0.0410172698
8547	1059	0	4	0.001	0.0855349104	6.4184414592	Up	0.054641	0.1314145228
677772	266	0	1	0.001	0.0851329606	6.4116458977	Up	0.473832	0.6274493877
NR_046367	2141	0	8	0.001	0.0846160393	6.4028592528	Up	0.00306696	0.0119785286
4618	1342	0	5	0.001	0.0843717121	6.3986874719	Up	0.026596	0.0738084965
116255	1096	0	4	0.001	0.0826473267	6.3688962503	Up	0.054641	0.1325539551
387715	823	0	3	0.001	0.0825469047	6.3671422135	Up	0.1122588	0.2297429902
NR_046268	557	0	2	0.001	0.0813119121	6.3453948159	Up	0.230634	0.3864338485
10361	1118	0	4	0.001	0.0810209929	6.3402238604	Up	0.054641	0.1319472611
9087	1702	0	6	0.001	0.0798309078	6.3188755123	Up	0.01294534	0.040883983
1071	1717	0	6	0.001	0.0791334916	6.3062165099	Up	0.01294534	0.0408769919
2702	3177	0	11	0.001	0.0784070012	6.2929105771	Up	0.000353672	0.0017641564
151306	2023	0	7	0.001	0.0783576731	6.2920026507	Up	0.00630102	0.0221966111
729950	2321	0	8	0.001	0.0780538303	6.2863975259	Up	0.00306696	0.0119608201
3048	583	0	2	0.001	0.0776856519	6.27957626	Up	0.230634	0.3935397749
120406	1778	0	6	0.001	0.0764185631	6.2558512251	Up	0.01294534	0.041010233
9934	2694	0	9	0.001	0.0756526755	6.2413191992	Up	0.001492816	0.0063663603
100131187	688	0	2	0.001	0.075610576	6.2405161404	Up	0.230634	0.3921627481
56130	3030	0	10	0.001	0.0747371865	6.2237543497	Up	0.000726614	0.0033772097
387895	621	0	2	0.001	0.0729319405	6.188478875	Up	0.230634	0.3884782855
344387	1567	0	5	0.001	0.0722570757	6.1750669636	Up	0.026596	0.0738306879
400512	631	0	2	0.001	0.0717761253	6.1654321382	Up	0.230634	0.3936125179
280664	632	0	2	0.001	0.0716625554	6.163147585	Up	0.230634	0.3933580349
56651	2231	0	7	0.001	0.0710522513	6.150808457	Up	0.00630102	0.0221712339
644444	319	0	1	0.001	0.0709886129	6.1495157195	Up	0.473832	0.629073385
8431	1277	0	4	0.001	0.0709330228	6.1483855235	Up	0.054641	0.1325191366
100288814	645	0	2	0.001	0.0702181939	6.1337729829	Up	0.230634	0.3875944161
116534	1296	0	4	0.001	0.0698931096	6.1270783303	Up	0.054641	0.1317577313
56676	650	0	2	0.001	0.0696780539	6.1226324253	Up	0.230634	0.3948166723
27033	1960	0	6	0.001	0.0693225536	6.1152528949	Up	0.01294534	0.0408630168
8190	654	0	2	0.001	0.0692518884	6.1137815077	Up	0.230634	0.389152727
118432	657	0	2	0.001	0.0689356698	6.1071787729	Up	0.230634	0.388230396
2637	1335	0	4	0.001	0.0678512885	6.0843043066	Up	0.054641	0.1322759185
51298	1341	0	4	0.001	0.0675477033	6.0778348113	Up	0.054641	0.1317061358
100129354	1012	0	3	0.001	0.0671305361	6.0688972592	Up	0.1122588	0.2291841902
94009	1357	0	4	0.001	0.0667512676	6.0607233278	Up	0.054641	0.1315344422
150935	1019	0	3	0.001	0.0666693843	6.0589524978	Up	0.1122588	0.2295903202
100129722	1701	0	5	0.001	0.0665648663	6.0566890024	Up	0.026596	0.0738751107
222642	1021	0	3	0.001	0.066538788	6.0561236831	Up	0.1122588	0.2296411876
10895	1362	0	4	0.001	0.0665062189	6.0554173452	Up	0.054641	0.1323974158
153657	1369	0	4	0.001	0.0661661578	6.048021602	Up	0.054641	0.1325017342
440335	1032	0	3	0.001	0.0658295567	6.0406635785	Up	0.1122588	0.2297939254
442132	2070	0	6	0.001	0.0656387464	6.0364757816	Up	0.01294534	0.0409821101
9355	2416	0	7	0.001	0.0656115781	6.0358785159	Up	0.00630102	0.0221627877
NR_046372	2081	0	6	0.001	0.0652917853	6.0288295842	Up	0.01294534	0.0408002472
373509	1392	0	4	0.001	0.0650728952	6.0239848374	Up	0.054641	0.1318782781
390992	697	0	2	0.001	0.0649795338	6.0219134873	Up	0.230634	0.3898651999
26166	4184	0	12	0.001	0.0649484728	6.0212236977	Up	0.000172147	0.000930037
56656	1047	0	3	0.001	0.0648864399	6.019845107	Up	0.1122588	0.2298194014
3512	1413	0	4	0.001	0.0641057821	6.0023825829	Up	0.054641	0.1324495545
728279	714	0	2	0.001	0.063432402	5.9871480692	Up	0.230634	0.3927775933
146225	1073	0	3	0.001	0.0633141683	5.9844564732	Up	0.1122588	0.229133525
1392	1434	0	4	0.001	0.0631669945	5.9810990245	Up	0.054641	0.1316717612
643161	362	0	1	0.001	0.0625562639	5.9670824461	Up	0.473832	0.6264610662
NM_001256795	729	0	2	0.001	0.0621272086	5.9571533289	Up	0.230634	0.386784801
646023	1769	0	7	0.001	0.0617280267	5.9478537682	Up	0.00630102	0.0221839152
NR_046461	740	0	2	0.001	0.061203696	5.9355468727	Up	0.230634	0.3885491692
3906	742	0	2	0.001	0.0610387265	5.9316529566	Up	0.230634	0.3956235433
643036	751	0	2	0.001	0.0603072371	5.9142592357	Up	0.230634	0.3947800745
820	758	0	2	0.001	0.0597503101	5.900874295	Up	0.230634	0.3887264918
55911	3792	0	10	0.001	0.0597187962	5.9001131792	Up	0.000726614	0.00337806
25858	764	0	2	0.001	0.0592810668	5.8894995052	Up	0.230634	0.3920905399
1270	1914	0	5	0.001	0.0591571774	5.8864813136	Up	0.026596	0.0737198643
4345	2301	0	6	0.001	0.0590491982	5.8838455657	Up	0.01294534	0.040821149
728194	3106	0	8	0.001	0.0583267676	5.8660862188	Up	0.00306696	0.0119582946
440895	797	0	2	0.001	0.0568265182	5.8284924192	Up	0.230634	0.3943779465
100533183	2413	0	6	0.001	0.0563084149	5.8152786337	Up	0.01294534	0.0409329877
1590	2429	0	6	0.001	0.0559375073	5.8057440593	Up	0.01294534	0.0408072121
11318	1620	0	4	0.001	0.0559144877	5.8051502354	Up	0.054641	0.1311071603
93429	1635	0	4	0.001	0.0554015108	5.7918534128	Up	0.054641	0.1323106092
145241	2049	0	5	0.001	0.0552595596	5.7881521591	Up	0.026596	0.0737420024
729384	1651	0	4	0.001	0.0548646094	5.7778039283	Up	0.054641	0.1320508711
151835	2066	0	5	0.001	0.0548048585	5.7762318892	Up	0.026596	0.0737088002
284067	827	0	2	0.001	0.0547650968	5.775184814	Up	0.230634	0.3923072443
389161	2489	0	6	0.001	0.054589074	5.770540319	Up	0.01294534	0.040939998
151126	3320	0	8	0.001	0.0545671507	5.769960807	Up	0.00306696	0.0119633467
1113	2079	0	5	0.001	0.0544621634	5.7671823852	Up	0.026596	0.0736866821
100131814	1666	0	4	0.001	0.0543706303	5.7647556479	Up	0.054641	0.1324669432
401551	1252	0	3	0.001	0.0542620627	5.761871987	Up	0.1122588	0.2291588548
149934	419	0	1	0.001	0.0540462232	5.7561218995	Up	0.473832	0.6264162165
57733	2147	0	5	0.001	0.0527372322	5.7207499522	Up	0.026596	0.0737309317
NR_046094	859	0	2	0.001	0.0527249535	5.7204140121	Up	0.230634	0.390043726
3868	1720	0	4	0.001	0.0526636454	5.7187354836	Up	0.054641	0.1315687451
131034	2587	0	6	0.001	0.0525211462	5.7148264953	Up	0.01294534	0.0409610433
9034	1745	0	4	0.001	0.0519091519	5.6979170121	Up	0.054641	0.1321027371
917	1311	0	3	0.001	0.051820063	5.6954388637	Up	0.1122588	0.2297175311
100505841	441	0	1	0.001	0.0513500397	5.6822934877	Up	0.473832	0.6328040581
8789	1332	0	3	0.001	0.05100308	5.6725124669	Up	0.1122588	0.2294886528
390705	445	0	1	0.001	0.0508884663	5.6692668074	Up	0.473832	0.6335830349
10158	894	0	2	0.001	0.0506607775	5.662797312	Up	0.230634	0.3913699177
60484	1795	0	4	0.001	0.0504632145	5.6571602045	Up	0.054641	0.1320681552
7356	452	0	1	0.001	0.0501003706	5.6467493708	Up	0.473832	0.6307512768
153020	2269	0	5	0.001	0.0499016472	5.6410155344	Up	0.026596	0.0738862248
284422	908	0	2	0.001	0.0498796641	5.6403798459	Up	0.230634	0.3954765943
140290	2730	0	6	0.001	0.0497700385	5.6372055981	Up	0.01294534	0.0409680631
269	1863	0	4	0.001	0.0486212937	5.6035163743	Up	0.054641	0.1323453182
79339	933	0	2	0.001	0.0485431244	5.6011950624	Up	0.230634	0.3950364014
26070	936	0	2	0.001	0.0483875374	5.5965636136	Up	0.230634	0.3892950132
728175	1878	0	4	0.001	0.0482329447	5.5919469856	Up	0.054641	0.1324321704
26740	942	0	2	0.001	0.0480793366	5.5873450836	Up	0.230634	0.3955133213
387264	942	0	2	0.001	0.0480793366	5.5873450836	Up	0.230634	0.3873828856
54600	2395	0	5	0.001	0.0472763414	5.5630464875	Up	0.026596	0.0738417886
3694	2397	0	5	0.001	0.0472368951	5.5618422345	Up	0.026596	0.0738195906
3208	1440	0	3	0.001	0.047177849	5.5600377376	Up	0.1122588	0.2301000112
54514	2880	0	6	0.001	0.047177849	5.5600377376	Up	0.01294534	0.0409189744
399833	2403	0	5	0.001	0.0471189503	5.558235495	Up	0.026596	0.0739307144
4168	3867	0	8	0.001	0.0468484459	5.5499292841	Up	0.00306696	0.0119759956
8293	1935	0	4	0.001	0.0468121292	5.5488104822	Up	0.054641	0.1310901268
653641	5379	0	11	0.001	0.046309545	5.5332376783	Up	0.000353672	0.0017646331
23574	493	0	1	0.001	0.0459338084	5.5214844968	Up	0.473832	0.6342259867
81850	986	0	2	0.001	0.0459338084	5.5214844968	Up	0.230634	0.390902932
6975	990	0	2	0.001	0.0457482172	5.5156436182	Up	0.230634	0.3950730468
79698	2482	0	5	0.001	0.0456191932	5.511569028	Up	0.026596	0.0737752345
844	1993	0	4	0.001	0.0454498094	5.5062023384	Up	0.054641	0.13146589
728655	500	0	1	0.001	0.045290735	5.5011440486	Up	0.473832	0.6297978631
259296	1000	0	2	0.001	0.045290735	5.5011440486	Up	0.230634	0.3897938353
1428	1506	0	3	0.001	0.0451102939	5.4953847793	Up	0.1122588	0.2292602301
100532736	2025	0	4	0.001	0.0447315902	5.4832221406	Up	0.054641	0.1322412459
NM_001257396	2032	0	4	0.001	0.0445774951	5.4782436464	Up	0.054641	0.1319645182
121506	1536	0	3	0.001	0.0442292334	5.4669283332	Up	0.1122588	0.2296666298
23546	1029	0	2	0.001	0.0440143198	5.4599010663	Up	0.230634	0.3949265063
1833	1553	0	3	0.001	0.0437450757	5.4510487196	Up	0.1122588	0.2298448831
2253	1036	0	2	0.001	0.0437169257	5.4501200455	Up	0.230634	0.3889039763
347853	1557	0	3	0.001	0.0436326927	5.4473376049	Up	0.1122588	0.2294124614
131368	3639	0	7	0.001	0.0435607509	5.4449569194	Up	0.00630102	0.0221754594
10044	2692	0	6	0.001	0.0429296067	5.4239010496	Up	0.01294534	0.0409470107
130813	1056	0	2	0.001	0.0428889536	5.4225342139	Up	0.230634	0.3894730173
402160	2115	0	4	0.001	0.0428281182	5.4204863852	Up	0.054641	0.1313631957
401387	2661	0	5	0.001	0.0425504839	5.4111036331	Up	0.026596	0.0736645772
93190	1077	0	2	0.001	0.0420526788	5.3941257987	Up	0.230634	0.3937580847
8708	2168	0	4	0.001	0.0417811209	5.3847792919	Up	0.054641	0.1325713712
NR_046096	2168	0	4	0.001	0.0417811209	5.3847792919	Up	0.054641	0.1323800454
7686	1633	0	3	0.001	0.0416020224	5.3785817584	Up	0.1122588	0.2300744729
84647	1092	0	2	0.001	0.0414750321	5.3741711923	Up	0.230634	0.3914778421
22844	4933	0	9	0.001	0.0413152864	5.3686037627	Up	0.001492816	0.0063693023
NM_001256659	2193	0	4	0.001	0.0413048199	5.3682382365	Up	0.054641	0.1317749387
148811	2200	0	4	0.001	0.0411733955	5.3636405248	Up	0.054641	0.1318610436
100132386	1100	0	2	0.001	0.0411733955	5.3636405248	Up	0.230634	0.3879121454
390598	2766	0	5	0.001	0.0409352269	5.355270987	Up	0.026596	0.0738973422
286187	1111	0	2	0.001	0.0407657381	5.3492852318	Up	0.230634	0.3886910143
100128327	1118	0	2	0.001	0.0405104965	5.3402238604	Up	0.230634	0.3880535256
401934	1122	0	2	0.001	0.040366074	5.3350713726	Up	0.230634	0.3896868372
146325	2245	0	4	0.001	0.0403480936	5.3344286036	Up	0.054641	0.1317921507
725	1131	0	2	0.001	0.0400448586	5.3235451192	Up	0.230634	0.394158949
84249	4527	0	8	0.001	0.0400183212	5.322588742	Up	0.00306696	0.0119709329
100132354	2282	0	4	0.001	0.0396938957	5.3108452569	Up	0.054641	0.1324843364
2350	1145	0	2	0.001	0.0395552271	5.3057964502	Up	0.230634	0.3968030787
200159	579	0	1	0.001	0.0391111702	5.2895087952	Up	0.473832	0.6289829424
401337	3484	0	6	0.001	0.0389989108	5.2853619253	Up	0.01294534	0.0408909765
401335	2911	0	5	0.001	0.0388961998	5.281557304	Up	0.026596	0.0739084629
7639	2331	0	4	0.001	0.0388594895	5.2801950441	Up	0.054641	0.1312777395
6539	3500	0	6	0.001	0.03882063	5.2787516272	Up	0.01294534	0.040828121
84099	1174	0	2	0.001	0.0385781389	5.2697116401	Up	0.230634	0.3863286869
100131726	1175	0	2	0.001	0.0385453064	5.2684832918	Up	0.230634	0.3962124332
7069	1182	0	2	0.001	0.0383170347	5.259914013	Up	0.230634	0.3873476529
147407	1185	0	2	0.001	0.0382200296	5.2562569894	Up	0.230634	0.392343385
653114	1790	0	3	0.001	0.0379531299	5.2461469618	Up	0.1122588	0.2296920777
503519	1194	0	2	0.001	0.0379319389	5.245341212	Up	0.230634	0.3951463578
345193	3583	0	6	0.001	0.0379213523	5.2449385057	Up	0.01294534	0.0408979724
30813	1196	0	2	0.001	0.0378685076	5.242926659	Up	0.230634	0.3866443435
391622	1197	0	2	0.001	0.0378368714	5.2417208963	Up	0.230634	0.3949631312
54576	2396	0	4	0.001	0.037805288	5.2405161404	Up	0.054641	0.1324147908
57830	1198	0	2	0.001	0.037805288	5.2405161404	Up	0.230634	0.3941954317
126969	2397	0	4	0.001	0.0377895161	5.2399141396	Up	0.054641	0.1312948219
92129	1206	0	2	0.001	0.0375545067	5.2309141413	Up	0.230634	0.3907953243
117154	2417	0	4	0.001	0.0374768184	5.2279265755	Up	0.054641	0.1319990458
81697	1212	0	2	0.001	0.0373685933	5.2237543497	Up	0.230634	0.3901866646
283150	1215	0	2	0.001	0.0372763251	5.2201877347	Up	0.230634	0.3913339561
57057	1824	0	3	0.001	0.0372456703	5.2190008198	Up	0.1122588	0.229285588
387837	3044	0	5	0.001	0.0371967272	5.2171037846	Up	0.026596	0.0737974059
440503	2445	0	4	0.001	0.037047636	5.2113095834	Up	0.054641	0.1314830214
284801	1224	0	2	0.001	0.0370022345	5.2095404905	Up	0.230634	0.3921266406
285735	1230	0	2	0.001	0.0368217358	5.202485733	Up	0.230634	0.3919101356
414764	615	0	1	0.001	0.0368217358	5.202485733	Up	0.473832	0.6273594115
590	2461	0	4	0.001	0.0368067737	5.2018993908	Up	0.054641	0.1312435882
400759	1234	0	2	0.001	0.0367023785	5.1978016541	Up	0.230634	0.3874533701
401980	1873	0	3	0.001	0.0362712774	5.1807556497	Up	0.1122588	0.2298958635
50604	1252	0	2	0.001	0.0361747085	5.1769094863	Up	0.230634	0.386503988
201477	1258	0	2	0.001	0.0360021741	5.1700121263	Up	0.230634	0.3909747034
22953	1908	0	3	0.001	0.0356059238	5.1540453779	Up	0.1122588	0.2299723764
5322	1911	0	3	0.001	0.0355500275	5.151778771	Up	0.1122588	0.2293616952
150379	2550	0	4	0.001	0.0355221451	5.1506468015	Up	0.054641	0.1313803003
132200	1289	0	2	0.001	0.0351363344	5.1348917849	Up	0.230634	0.3944875365
6401	3875	0	6	0.001	0.0350637949	5.1319102389	Up	0.01294534	0.0408700032
84699	2586	0	4	0.001	0.0350276373	5.1304217734	Up	0.054641	0.1322585799
6441	1299	0	2	0.001	0.0348658468	5.1237426178	Up	0.230634	0.3922349829
387332	1304	0	2	0.001	0.0347321588	5.118200179	Up	0.230634	0.3860135452
122618	1964	0	3	0.001	0.0345906836	5.1123116196	Up	0.1122588	0.2295140612
439996	1972	0	3	0.001	0.0344503563	5.1064469976	Up	0.1122588	0.2298703705
3948	1318	0	2	0.001	0.0343632284	5.1027936782	Up	0.230634	0.3962861677
8092	1320	0	2	0.001	0.0343111629	5.100606119	Up	0.230634	0.3895086376
147323	663	0	1	0.001	0.0341559088	5.0940632731	Up	0.473832	0.6339962113
8277	2652	0	4	0.001	0.0341559088	5.0940632731	Up	0.054641	0.1313460955
378925	1328	0	2	0.001	0.0341044692	5.0918889019	Up	0.230634	0.3872419935
134701	664	0	1	0.001	0.0341044692	5.0918889019	Up	0.473832	0.6265059224
417	1335	0	2	0.001	0.0339256442	5.0843043066	Up	0.230634	0.3947434835
285961	672	0	1	0.001	0.0336984636	5.0746109104	Up	0.473832	0.6323010343
378108	1351	0	2	0.001	0.0335238601	5.0671163739	Up	0.230634	0.3927413726
6355	1351	0	2	0.001	0.0335238601	5.0671163739	Up	0.230634	0.3920183582
283553	676	0	1	0.001	0.0334990644	5.0660488969	Up	0.473832	0.6307967495
246	2707	0	4	0.001	0.0334619394	5.064449161	Up	0.054641	0.1311753388
3174	4101	0	6	0.001	0.0331314814	5.0501308056	Up	0.01294534	0.0407932847
131540	1370	0	2	0.001	0.0330589307	5.0469681554	Up	0.230634	0.3884428533
1470	694	0	1	0.001	0.0326302126	5.0281364806	Up	0.473832	0.6287117706
56936	1388	0	2	0.001	0.0326302126	5.0281364806	Up	0.230634	0.3881596285
10586	2785	0	4	0.001	0.0325247648	5.023466721	Up	0.054641	0.1322239164
NM_001256305	2803	0	4	0.001	0.0323159009	5.0141723042	Up	0.054641	0.1311923945
552860	701	0	1	0.001	0.0323043759	5.0136576992	Up	0.473832	0.6315707891
100133050	701	0	1	0.001	0.0323043759	5.0136576992	Up	0.473832	0.6282603369
100133121	703	0	1	0.001	0.0322124716	5.0095474541	Up	0.473832	0.627809551
285588	712	0	1	0.001	0.0318052915	4.9911949023	Up	0.473832	0.6271345837
859	1435	0	2	0.001	0.0315614878	4.9800933117	Up	0.230634	0.3900794508
55655	3590	0	5	0.001	0.0315395091	4.9790882994	Up	0.026596	0.0737641538
55586	1437	0	2	0.001	0.0315175609	4.9780839868	Up	0.230634	0.3932853859
399888	1437	0	2	0.001	0.0315175609	4.9780839868	Up	0.230634	0.3901151822
3760	2890	0	4	0.001	0.0313430692	4.9700745558	Up	0.054641	0.1323626795
168433	1446	0	2	0.001	0.0313213935	4.9690764963	Up	0.230634	0.3955500552
3010	725	0	1	0.001	0.0312349897	4.9650911483	Up	0.473832	0.6284859727
2558	2910	0	4	0.001	0.0311276529	4.9601248954	Up	0.054641	0.1315172974
10393	1457	0	2	0.001	0.0310849245	4.9581431712	Up	0.230634	0.3915138301
NR_047514	4374	0	6	0.001	0.0310636043	4.9571533289	Up	0.01294534	0.0409119713
100526772	1459	0	2	0.001	0.0310423133	4.9561641653	Up	0.230634	0.3959913941
163223	2934	0	4	0.001	0.03087303	4.9482751775	Up	0.054641	0.1316374046
170393	738	0	1	0.001	0.0306847798	4.9394513272	Up	0.473832	0.6294354156
388242	1479	0	2	0.001	0.0306225389	4.9365219961	Up	0.230634	0.3863987882
127003	742	0	1	0.001	0.0305193632	4.9316529566	Up	0.473832	0.6324838595
NR_047515	1489	0	2	0.001	0.0304168805	4.9268002946	Up	0.230634	0.3945606304
NM_001257239	2981	0	4	0.001	0.0303862697	4.9253476732	Up	0.054641	0.1317233298
NM_001257994	3003	0	4	0.001	0.0301636597	4.9147395737	Up	0.054641	0.1326062171
129607	3014	0	4	0.001	0.0300535734	4.9094646316	Up	0.054641	0.1319127606
51090	1514	0	2	0.001	0.0299146202	4.9027788432	Up	0.230634	0.3865390673
147111	2281	0	3	0.001	0.0297834733	4.8964401026	Up	0.1122588	0.2290069599
26228	1524	0	2	0.001	0.0297183301	4.8932811457	Up	0.230634	0.3912980011
53831	1525	0	2	0.001	0.0296988427	4.8923348059	Up	0.230634	0.396249297
11061	1538	0	2	0.001	0.0294478121	4.8800885453	Up	0.230634	0.3937216829
342538	770	0	1	0.001	0.0294095682	4.8782136976	Up	0.473832	0.6317531922
26583	1540	0	2	0.001	0.0294095682	4.8782136976	Up	0.230634	0.3861885604
284654	3089	0	4	0.001	0.0293238815	4.8740041776	Up	0.054641	0.1320854439
3973	3093	0	4	0.001	0.0292859586	4.8721372151	Up	0.054641	0.1322932616
1053	1550	0	2	0.001	0.0292198291	4.8688758331	Up	0.230634	0.3934307108
54905	2354	0	3	0.001	0.0288598567	4.8509922289	Up	0.1122588	0.2293109514
NR_046219	1574	0	2	0.001	0.0287742916	4.8467085077	Up	0.230634	0.3863637344
64094	3150	0	4	0.001	0.0287560222	4.8457922199	Up	0.054641	0.1319817797
55937	790	0	1	0.001	0.0286650222	4.8412194902	Up	0.473832	0.6331245812
1582	3950	0	5	0.001	0.0286650222	4.8412194902	Up	0.026596	0.0738528926
729506	1591	0	2	0.001	0.0284668354	4.8312102129	Up	0.230634	0.3956602977
57047	1598	0	2	0.001	0.0283421371	4.8248766403	Up	0.230634	0.392922543
5462	1599	0	2	0.001	0.0283244122	4.8239741097	Up	0.230634	0.3897224967
8698	1612	0	2	0.001	0.0280959895	4.8122923047	Up	0.230634	0.3922711103
NM_001257400	806	0	1	0.001	0.0280959895	4.8122923047	Up	0.473832	0.629118616
644168	807	0	1	0.001	0.0280611741	4.8105034699	Up	0.473832	0.6303877314
27306	1615	0	2	0.001	0.0280437988	4.8096098836	Up	0.230634	0.3879474808
2212	2429	0	3	0.001	0.0279687536	4.8057440593	Up	0.1122588	0.22946325
NR_045925	1623	0	2	0.001	0.0279055669	4.8024810487	Up	0.230634	0.3951830235
653566	1624	0	2	0.001	0.0278883836	4.801592416	Up	0.230634	0.3925603691
283601	1627	0	2	0.001	0.0278369607	4.7989297975	Up	0.230634	0.3911901758
399967	1640	0	2	0.001	0.0276163019	4.7874482337	Up	0.230634	0.391010599
NR_046336	4927	0	6	0.001	0.0275770662	4.7853970776	Up	0.01294534	0.0409259799
NR_046018	1651	0	2	0.001	0.0274323047	4.7778039283	Up	0.230634	0.3916578484
285555	1654	0	2	0.001	0.0273825484	4.775184814	Up	0.230634	0.3905086598
6406	1663	0	2	0.001	0.0272343566	4.7673558799	Up	0.230634	0.387700268
760	1666	0	2	0.001	0.0271853152	4.7647556479	Up	0.230634	0.387559145
89792	3335	0	4	0.001	0.0271608606	4.7634572871	Up	0.054641	0.1310730977
NR_047536	1669	0	2	0.001	0.02713645	4.7621600939	Up	0.230634	0.3885846208
NM_001256708	1674	0	2	0.001	0.0270553973	4.7578445207	Up	0.230634	0.388832963
10894	2518	0	3	0.001	0.0269801837	4.7538282662	Up	0.1122588	0.2290828822
919	1690	0	2	0.001	0.0267992515	4.744120802	Up	0.230634	0.3932490715
399947	5937	0	7	0.001	0.0266999449	4.7387648575	Up	0.00630102	0.02216701
5155	3393	0	4	0.001	0.0266965724	4.7385826185	Up	0.054641	0.1311241983
1359	1699	0	2	0.001	0.0266572896	4.736458196	Up	0.230634	0.3931038807
5243	4718	6	151	0.0273107415	0.7247669554	4.7299767885	Up	2.1955e-39	1.07254240740741e-37
139081	1707	0	2	0.001	0.026532358	4.7296809902	Up	0.230634	0.3902581732
84174	2569	0	3	0.001	0.0264445709	4.724899659	Up	0.1122588	0.2296157511
50700	1714	0	2	0.001	0.0264239994	4.7237769391	Up	0.230634	0.3877708681
57501	1730	0	2	0.001	0.0261796156	4.7103720107	Up	0.230634	0.3915498248
89846	3470	0	4	0.001	0.0261041701	4.7062083858	Up	0.054641	0.1318265882
NM_001256372	3482	0	4	0.001	0.0260142074	4.7012278456	Up	0.054641	0.1322065915
57540	5231	0	6	0.001	0.0259744227	4.6990197793	Up	0.01294534	0.0408420722
100287466	1747	0	2	0.001	0.0259248626	4.6962644403	Up	0.230634	0.3883720084
64180	1756	0	2	0.001	0.0257919903	4.6888512037	Up	0.230634	0.3935761431
100505591	878	0	1	0.001	0.0257919903	4.6888512037	Up	0.473832	0.6310697232
5340	3538	0	4	0.001	0.0256024506	4.6782100005	Up	0.054641	0.1319300086
151658	1774	0	2	0.001	0.0255302903	4.6741380389	Up	0.230634	0.3888684664
100287898	1775	0	2	0.001	0.0255159071	4.6733250239	Up	0.230634	0.3905802865
NM_001256822	1777	0	2	0.001	0.0254871891	4.6717003672	Up	0.230634	0.3902939373
1159	1779	0	2	0.001	0.0254585357	4.6700775379	Up	0.230634	0.395219696
11141	2679	0	3	0.001	0.0253587542	4.6644119681	Up	0.1122588	0.2292095313
389799	1789	0	2	0.001	0.0253162298	4.6619906612	Up	0.230634	0.3860835322
147719	1792	0	2	0.001	0.0252738477	4.6595734112	Up	0.230634	0.3884074276
199899	1793	0	2	0.001	0.0252597518	4.6587685603	Up	0.230634	0.3957338268
NR_046467	1793	0	2	0.001	0.0252597518	4.6587685603	Up	0.230634	0.3945971874
6736	897	0	1	0.001	0.0252456717	4.6579641583	Up	0.473832	0.6305694517
259215	898	0	1	0.001	0.0252175585	4.6563566985	Up	0.473832	0.6262368818
83894	1798	0	2	0.001	0.0251895078	4.6547510277	Up	0.230634	0.3906161097
6096	3604	0	4	0.001	0.0251335933	4.6515450374	Up	0.054641	0.1318955171
121273	904	0	1	0.001	0.0250501853	4.6467493708	Up	0.473832	0.6299338886
440804	5429	0	6	0.001	0.0250271146	4.6454200654	Up	0.01294534	0.0409540258
NM_001256552	1820	0	2	0.001	0.0248850193	4.6372055981	Up	0.230634	0.3871715858
85329	1823	0	2	0.001	0.0248440675	4.6348294872	Up	0.230634	0.3894374034
344905	3657	0	4	0.001	0.0247693383	4.6304834219	Up	0.054641	0.1315515914
2741	1835	0	2	0.001	0.0246815995	4.6253639855	Up	0.230634	0.3864689151
123103	1863	0	2	0.001	0.0243106468	4.6035163743	Up	0.230634	0.3927051585
9046	1870	0	2	0.001	0.0242196444	4.5981057784	Up	0.230634	0.39452408
100289650	1873	0	2	0.001	0.0241808516	4.595793149	Up	0.230634	0.3953297544
8120	3746	0	4	0.001	0.0241808516	4.595793149	Up	0.054641	0.1317405283
151234	1875	0	2	0.001	0.0241550587	4.5942534529	Up	0.230634	0.3930313256
NR_046346	3754	0	4	0.001	0.0241293207	4.5927153984	Up	0.054641	0.1315859032
7941	1880	0	2	0.001	0.0240908165	4.5904113867	Up	0.230634	0.3906519395
9806	5463	8	182	0.0314484297	0.7544310615	4.5843291901	Up	2.26782e-46	1.34222961923077e-44
646892	1892	0	2	0.001	0.0239380206	4.5812319599	Up	0.230634	0.396507536
28965	2839	0	3	0.001	0.0239295888	4.5807237002	Up	0.1122588	0.2294378529
126147	1898	0	2	0.001	0.0238623472	4.5766640562	Up	0.230634	0.3951096989
84072	1898	0	2	0.001	0.0238623472	4.5766640562	Up	0.230634	0.3871363916
7364	1899	0	2	0.001	0.0238497815	4.5759041431	Up	0.230634	0.3955867958
26248	951	0	1	0.001	0.0238121635	4.5736268024	Up	0.473832	0.6302061158
150280	1909	0	2	0.001	0.0237248481	4.5683269458	Up	0.230634	0.3887974661
5671	1922	0	2	0.001	0.0235643783	4.5585357124	Up	0.230634	0.3966921986
170850	3854	0	4	0.001	0.0235032356	4.5547874769	Up	0.054641	0.1311582875
3291	1939	0	2	0.001	0.0233577798	4.5458312451	Up	0.230634	0.3920544457
10143	1952	0	2	0.001	0.0232022208	4.5361909957	Up	0.230634	0.3964337191
100131733	978	0	1	0.001	0.0231547725	4.5332376783	Up	0.473832	0.627764508
56301	1962	0	2	0.001	0.0230839628	4.528819007	Up	0.230634	0.3942319211
2334	13746	0	14	0.001	0.0230638109	4.5275590112	Up	4.07844e-05	0.0002495443
NM_001256237	1967	0	2	0.001	0.0230252847	4.5251470909	Up	0.230634	0.3870308473
256957	1969	0	2	0.001	0.0230018969	4.5236809373	Up	0.230634	0.3940860039
94030	2958	0	3	0.001	0.0229669042	4.5214844968	Up	0.1122588	0.2299468664
254272	1978	0	2	0.001	0.0228972371	4.5171016225	Up	0.230634	0.3933217071
220429	2972	0	3	0.001	0.0228587155	4.5146724334	Up	0.1122588	0.2293363205
5146	2980	0	3	0.001	0.0227973499	4.5107942186	Up	0.1122588	0.2290575691
3859	1992	0	2	0.001	0.0227363128	4.5069264011	Up	0.230634	0.3960650464
7479	1996	0	2	0.001	0.022690749	4.5040323279	Up	0.230634	0.3914418607
399	1999	0	2	0.001	0.0226566959	4.5018655765	Up	0.230634	0.3869605164
51764	1001	0	1	0.001	0.0226227448	4.4997020744	Up	0.473832	0.6314340559
1748	2012	0	2	0.001	0.0225103057	4.4925137434	Up	0.230634	0.3931401684
6527	2029	0	2	0.001	0.0223217028	4.4803751835	Up	0.230634	0.3904728563
1493	2033	0	2	0.001	0.0222777841	4.4775338334	Up	0.230634	0.392451847
26059	6138	0	6	0.001	0.0221362341	4.4683379035	Up	0.01294534	0.0408560329
81849	2048	0	2	0.001	0.0221146167	4.4669283332	Up	0.230634	0.389330601
NM_001256531	1025	0	1	0.001	0.0220930415	4.4655201388	Up	0.473832	0.6297525343
124535	4107	0	4	0.001	0.0220553859	4.4630591012	Up	0.054641	0.1321200348
144448	1035	0	1	0.001	0.0218795821	4.4515132808	Up	0.473832	0.6267751943
90586	2073	0	2	0.001	0.0218479185	4.4494239321	Up	0.230634	0.3902224156
6332	7290	0	7	0.001	0.021744523	4.4425801561	Up	0.00630102	0.0221923775
147658	2086	0	2	0.001	0.0217117618	4.4404048907	Up	0.230634	0.3929587972
93408	1043	0	1	0.001	0.0217117618	4.4404048907	Up	0.473832	0.626909917
NM_001256796	2091	0	2	0.001	0.0216598446	4.4369509866	Up	0.230634	0.3961018828
7287	2107	0	2	0.001	0.0214953655	4.4259537344	Up	0.230634	0.3876296936
100507584	3165	0	3	0.001	0.0214648033	4.4239010496	Up	0.1122588	0.2300234133
222584	3167	0	3	0.001	0.021451248	4.4229896819	Up	0.1122588	0.2292348779
115111	5280	0	5	0.001	0.0214444768	4.4225342139	Up	0.026596	0.0736535297
50624	2128	0	2	0.001	0.0212832402	4.4116458977	Up	0.230634	0.3954031607
440925	2129	0	2	0.001	0.0212732433	4.4109680988	Up	0.230634	0.3868199313
729080	1070	0	1	0.001	0.0211638949	4.4035332519	Up	0.473832	0.6308422287
25770	1070	0	1	0.001	0.0211638949	4.4035332519	Up	0.473832	0.626865003
1943	2143	0	2	0.001	0.0211342674	4.4015121985	Up	0.230634	0.3912620527
23263	6456	0	6	0.001	0.0210458806	4.3954659707	Up	0.01294534	0.0409891372
8843	2152	0	2	0.001	0.0210458806	4.3954659707	Up	0.230634	0.3905444699
2856	1077	0	1	0.001	0.0210263394	4.3941257987	Up	0.473832	0.6323924337
729176	2156	0	2	0.001	0.0210068344	4.3927868705	Up	0.230634	0.3906877758
4222	2157	0	2	0.001	0.0209970955	4.3921178721	Up	0.230634	0.3925241884
64407	2158	0	2	0.001	0.0209873656	4.3914491837	Up	0.230634	0.3940495415
NM_001256692	2160	0	2	0.001	0.0209679329	4.3901127362	Up	0.230634	0.3911183253
51733	2167	0	2	0.001	0.0209002008	4.3854448951	Up	0.230634	0.3881242544
84839	2190	0	2	0.001	0.0206807009	4.3702131787	Up	0.230634	0.3874181246
NM_001256733	4381	0	4	0.001	0.0206759804	4.3698838339	Up	0.054641	0.1310390527
492	6574	0	6	0.001	0.0206681176	4.3693350929	Up	0.01294534	0.0408490513
27294	1098	0	1	0.001	0.0206241963	4.3662659942	Up	0.473832	0.628621432
27288	2215	0	2	0.001	0.0204472844	4.3538373498	Up	0.230634	0.3903654852
285888	2234	0	2	0.001	0.0202733818	4.3415148627	Up	0.230634	0.3941224731
100192379	2241	0	2	0.001	0.0202100558	4.3370013997	Up	0.230634	0.3956970588
64127	4485	0	4	0.001	0.0201965374	4.3360360634	Up	0.054641	0.1315001572
344875	2249	0	2	0.001	0.0201381659	4.3318603874	Up	0.230634	0.3968400526
1549	2281	0	2	0.001	0.0198556489	4.3114776019	Up	0.230634	0.3882657894
121952	2312	0	2	0.001	0.0195894183	4.2920026507	Up	0.230634	0.3904370594
NR_046383	2325	0	2	0.001	0.019479886	4.2839133323	Up	0.230634	0.3948898882
1608	5818	0	5	0.001	0.0194614709	4.282548847	Up	0.026596	0.0737863185
728724	1164	0	1	0.001	0.0194547831	4.2820529903	Up	0.473832	0.6281701279
441294	2355	0	2	0.001	0.0192317346	4.2654169887	Up	0.230634	0.3934670588
121278	2360	0	2	0.001	0.0191909894	4.262357189	Up	0.230634	0.3958441718
642623	1182	0	1	0.001	0.0191585174	4.259914013	Up	0.473832	0.6270896375
375616	4733	0	4	0.001	0.0191382781	4.2583891265	Up	0.054641	0.131620233
6101	7100	0	6	0.001	0.0191369303	4.2582875247	Up	0.01294534	0.0409049706
6869	4795	0	4	0.001	0.0188908175	4.2396132333	Up	0.054641	0.1320163164
3	1201	0	1	0.001	0.0188554267	4.2369078975	Up	0.473832	0.6293448689
1638	2403	0	2	0.001	0.0188475801	4.2363074001	Up	0.230634	0.3969140209
100505746	2425	0	2	0.001	0.0186765918	4.2231593013	Up	0.230634	0.3923795323
2529	2428	0	2	0.001	0.0186535153	4.221375627	Up	0.230634	0.3861535447
283847	2446	0	2	0.001	0.0185162449	4.2107196447	Up	0.230634	0.3899365907
170067	2454	0	2	0.001	0.0184558823	4.2060087996	Up	0.230634	0.3901509201
148545	2499	0	2	0.001	0.0181235434	4.1797931471	Up	0.230634	0.3900080077
22931	5003	0	4	0.001	0.0181054308	4.1783505962	Up	0.054641	0.1314487632
388228	5010	0	4	0.001	0.0180801337	4.1763334451	Up	0.054641	0.1323279614
171484	1255	0	1	0.001	0.0180441175	4.1734566844	Up	0.473832	0.6283956989
54847	5021	0	4	0.001	0.0180405238	4.1731693235	Up	0.054641	0.1325365435
8778	2523	0	2	0.001	0.0179511435	4.1660038422	Up	0.230634	0.3908670562
8941	2528	0	2	0.001	0.0179156389	4.163147585	Up	0.230634	0.3967291517
11166	2537	0	2	0.001	0.0178520832	4.1580205292	Up	0.230634	0.3867496771
220032	2545	0	2	0.001	0.0177959666	4.1534783923	Up	0.230634	0.3928500548
55867	2545	0	2	0.001	0.0177959666	4.1534783923	Up	0.230634	0.3878768164
10875	4268	14	236	0.0704439667	1.2521805846	4.1518226772	Up	4.5162e-56	3.27043722352941e-54
55808	2550	0	2	0.001	0.0177610726	4.1506468015	Up	0.230634	0.3890105448
NR_047575	1277	0	1	0.001	0.0177332557	4.1483855235	Up	0.473832	0.6337666023
NM_001256654	5131	0	4	0.001	0.0176537654	4.141904023	Up	0.054641	0.1320335915
100130386	2579	0	2	0.001	0.0175613552	4.1343322754	Up	0.230634	0.388195009
283403	1292	0	1	0.001	0.0175273742	4.1315379785	Up	0.473832	0.6326667905
2628	2602	0	2	0.001	0.0174061242	4.1215230865	Up	0.230634	0.3917659317
56140	5260	0	4	0.001	0.0172208118	4.106081249	Up	0.054641	0.1325887919
3067	2646	0	2	0.001	0.0171166799	4.0973309869	Up	0.230634	0.392995058
1896	5296	0	4	0.001	0.0171037519	4.0962409264	Up	0.054641	0.1313119086
8395	2654	0	2	0.001	0.0170650848	4.0929756778	Up	0.230634	0.3947068994
4914	2663	0	2	0.001	0.0170074108	4.08809162	Up	0.230634	0.3946703219
55613	2675	0	2	0.001	0.0169311159	4.081605157	Up	0.230634	0.386574153
9622	1347	0	1	0.001	0.0168117057	4.0713941978	Up	0.473832	0.6296618964
305	1350	0	1	0.001	0.0167743463	4.0681846413	Up	0.473832	0.6341340565
23434	2700	0	2	0.001	0.0167743463	4.0681846413	Up	0.230634	0.3862936457
NM_001256398	2706	0	2	0.001	0.0167371526	4.0649822092	Up	0.230634	0.3957706016
53842	2708	0	2	0.001	0.0167247914	4.0639163096	Up	0.230634	0.3869956787
845	2716	0	2	0.001	0.0166755284	4.059660569	Up	0.230634	0.3872772069
343477	1362	0	1	0.001	0.0166265547	4.0554173452	Up	0.473832	0.6312062987
353514	1365	0	1	0.001	0.0165900128	4.0522430974	Up	0.473832	0.6295712845
344807	1365	0	1	0.001	0.0165900128	4.0522430974	Up	0.473832	0.6289377309
399876	1369	0	1	0.001	0.0165415395	4.048021602	Up	0.473832	0.6330787723
3758	2749	0	2	0.001	0.0164753492	4.0422371417	Up	0.230634	0.3877355648
9154	2750	0	2	0.001	0.0164693582	4.0417124299	Up	0.230634	0.3919462032
9844	5539	0	4	0.001	0.0163533977	4.0315185101	Up	0.054641	0.1316030659
148345	2779	0	2	0.001	0.0162974937	4.026578214	Up	0.230634	0.3965444547
403314	2786	0	2	0.001	0.0162565452	4.0229487906	Up	0.230634	0.3860485355
9407	2800	0	2	0.001	0.0161752625	4.0157172214	Up	0.230634	0.3952563753
120939	2800	0	2	0.001	0.0161752625	4.0157172214	Up	0.230634	0.3944144697
255130	1418	0	1	0.001	0.0159699348	3.997286516	Up	0.473832	0.6329413854
257240	2840	0	2	0.001	0.0159474419	3.9952531188	Up	0.230634	0.3966183129
66037	2842	0	2	0.001	0.0159362192	3.994237494	Up	0.230634	0.391226111
146547	2846	0	2	0.001	0.0159138212	3.9922083867	Up	0.230634	0.3952930614
696	2859	0	2	0.001	0.0158414603	3.9856334286	Up	0.230634	0.3924156864
3898	2869	0	2	0.001	0.0157862444	3.9805960804	Up	0.230634	0.3907236187
1581	2875	0	2	0.001	0.0157532991	3.9775820925	Up	0.230634	0.3862586109
3248	2880	0	2	0.001	0.0157259497	3.9750752369	Up	0.230634	0.3936488995
400456	1445	0	1	0.001	0.0156715346	3.9700745558	Up	0.473832	0.6269548375
405753	1451	0	1	0.001	0.0156067316	3.9640965292	Up	0.473832	0.6306148982
NR_047585	2942	0	2	0.001	0.0153945394	3.944346802	Up	0.230634	0.3959177693
6424	2974	0	2	0.001	0.0152288954	3.9287394012	Up	0.230634	0.3869253606
89883	1502	0	1	0.001	0.0150768093	3.9142592357	Up	0.473832	0.6275393898
121340	3010	0	2	0.001	0.0150467558	3.9113805616	Up	0.230634	0.3866092451
221718	3018	0	2	0.001	0.0150068705	3.9075512427	Up	0.230634	0.3897581627
643596	1514	0	1	0.001	0.0149573101	3.9027788432	Up	0.473832	0.6299792434
246176	3031	0	2	0.001	0.0149425058	3.9013501964	Up	0.230634	0.3958073833
3779	1518	0	1	0.001	0.0149178969	3.8989722578	Up	0.473832	0.6340881015
166824	4323	8	113	0.0397415617	0.5919330395	3.8967135123	Up	2.23148e-26	7.2546671971831e-25
255167	3014	0	2	0.001	0.0148738046	3.8947018204	Up	0.230634	0.3963968209
388960	3045	0	2	0.001	0.0148738046	3.8947018204	Up	0.230634	0.387488622
728689	3053	0	2	0.001	0.0148348297	3.890916459	Up	0.230634	0.3968770333
100631383	3060	0	2	0.001	0.0148008938	3.8876123956	Up	0.230634	0.3890460806
80177	3066	0	2	0.001	0.0147719292	3.8847863516	Up	0.230634	0.3889750154
100133036	1543	1	14	0.0139179173	0.2054667176	3.883889472	Up	0.00035478	0.0017687277
8513	1537	0	1	0.001	0.0147334857	3.8810268835	Up	0.473832	0.626595654
84084	3077	0	2	0.001	0.0147191209	3.8796196049	Up	0.230634	0.3964706241
400360	3080	0	2	0.001	0.0147047841	3.8782136976	Up	0.230634	0.3916218339
3101	3080	0	2	0.001	0.0147047841	3.8782136976	Up	0.230634	0.3861185353
92558	3081	0	2	0.001	0.0147000114	3.8777453662	Up	0.230634	0.3946337513
254158	1547	0	1	0.001	0.0146382466	3.8716708518	Up	0.473832	0.6274043964
349334	3109	0	2	0.001	0.0145676214	3.8646934319	Up	0.230634	0.3883365956
117245	3127	0	2	0.001	0.0144837656	3.8563648293	Up	0.230634	0.3875238803
3938	6274	0	4	0.001	0.0144375948	3.8517585194	Up	0.054641	0.1312265192
5582	3143	0	2	0.001	0.0144100334	3.8490017764	Up	0.230634	0.3880181709
29075	1574	0	1	0.001	0.0143871458	3.8467085077	Up	0.473832	0.6323467306
4948	3154	0	2	0.001	0.0143597765	3.8439613884	Up	0.230634	0.3885137241
3135	1578	0	1	0.001	0.0143506765	3.8430468432	Up	0.473832	0.6279897877
80133	3165	0	2	0.001	0.0143098689	3.8389385489	Up	0.230634	0.3887619757
3381	1595	0	1	0.001	0.0141977226	3.8275876246	Up	0.473832	0.6332620476
375612	3191	0	2	0.001	0.0141932733	3.8271354399	Up	0.230634	0.3886555433
161502	1596	0	1	0.001	0.0141888268	3.826683397	Up	0.473832	0.6325295823
151888	3216	0	2	0.001	0.01408294	3.815876642	Up	0.230634	0.3891882888
165904	6451	0	4	0.001	0.0140414618	3.8116212317	Up	0.054641	0.1313289999
10777	3241	0	2	0.001	0.0139743089	3.8047050279	Up	0.230634	0.3878414939
7104	1624	0	1	0.001	0.0139441918	3.801592416	Up	0.473832	0.631479627
3784	3262	0	2	0.001	0.0138843455	3.7953872665	Up	0.230634	0.3873124267
NR_046327	3279	0	2	0.001	0.013812362	3.7878881468	Up	0.230634	0.3868902111
4438	3293	0	2	0.001	0.0137536396	3.7817415366	Up	0.230634	0.3961755762
266743	3302	0	2	0.001	0.0137161523	3.7778039283	Up	0.230634	0.3930675998
3929	1894	2	26	0.0226772401	0.3108656576	3.776974268	Up	8.25336e-07	6.773624256e-06
283420	1673	0	1	0.001	0.0135357845	3.7587066032	Up	0.473832	0.6300699728
51050	6732	0	4	0.001	0.013455358	3.7501088719	Up	0.054641	0.1321373371
2912	3389	0	2	0.001	0.013364041	3.7402844117	Up	0.230634	0.3963599296
100529855	3418	0	2	0.001	0.0132506539	3.7279916515	Up	0.230634	0.391585826
283358	3438	0	2	0.001	0.0131735704	3.7195745037	Up	0.230634	0.3859435835
653643	3449	0	2	0.001	0.0131315555	3.7149659198	Up	0.230634	0.3939766368
84944	1731	0	1	0.001	0.0130822458	3.7095383239	Up	0.473832	0.6295259883
NM_001256213	3504	0	2	0.001	0.0129254381	3.6921412736	Up	0.230634	0.3876649776
84210	3511	0	2	0.001	0.0128996682	3.6892620523	Up	0.230634	0.3908311869
1548	1775	0	1	0.001	0.0127579535	3.6733250239	Up	0.473832	0.6263713732
353189	5334	0	3	0.001	0.0127364272	3.6708887244	Up	0.1122588	0.2291082008
401399	3562	0	2	0.001	0.0127149733	3.6684565321	Up	0.230634	0.3949997629
NM_001258324	3567	0	2	0.001	0.0126971503	3.6664328327	Up	0.230634	0.3959545783
54429	1150	1	12	0.0186742143	0.2362994872	3.6614970506	Up	0.001320776	0.0057211939
342666	3580	0	2	0.001	0.0126510433	3.6611844611	Up	0.230634	0.3960282168
495	3582	0	2	0.001	0.0126439796	3.6603787112	Up	0.230634	0.3939037592
57663	3607	0	2	0.001	0.0125563446	3.6503446254	Up	0.230634	0.3928138207
125931	1809	0	1	0.001	0.0125181689	3.6459516406	Up	0.473832	0.626550785
400224	1812	0	1	0.001	0.0124974434	3.6435610932	Up	0.473832	0.6278546005
647309	3624	0	2	0.001	0.0124974434	3.6435610932	Up	0.230634	0.3862235825
23617	1832	0	1	0.001	0.0123610085	3.6277245451	Up	0.473832	0.6309332068
340359	1834	0	1	0.001	0.0123475286	3.6261504096	Up	0.473832	0.6283505718
729171	3670	0	2	0.001	0.0123407997	3.6253639855	Up	0.230634	0.3894017961
112885	3671	0	2	0.001	0.012337438	3.6249709341	Up	0.230634	0.3918740747
53832	3682	0	2	0.001	0.0123005799	3.6206544219	Up	0.230634	0.3924880144
943	3686	0	2	0.001	0.0122872314	3.6190879776	Up	0.230634	0.3892594319
NM_001258016	1845	0	1	0.001	0.0122739119	3.6175232323	Up	0.473832	0.6284408326
29949	1848	0	1	0.001	0.0122539868	3.6151792918	Up	0.473832	0.6315252048
327657	1851	0	1	0.001	0.0122341262	3.6128391533	Up	0.473832	0.6302969105
9468	5564	0	3	0.001	0.0122099394	3.6099841294	Up	0.1122588	0.2299213621
84152	1871	0	1	0.001	0.0121033498	3.59733449	Up	0.473832	0.631251837
55718	3745	0	2	0.001	0.0120936542	3.5961783299	Up	0.230634	0.3937944932
4023	3747	0	2	0.001	0.0120871991	3.5954080709	Up	0.230634	0.3918380204
389384	3750	0	2	0.001	0.0120775293	3.5942534529	Up	0.230634	0.3944509997
1586	1895	0	1	0.001	0.011950062	3.5789462002	Up	0.473832	0.6335371597
57471	3790	0	2	0.001	0.011950062	3.5789462002	Up	0.230634	0.3919822774
192666	1897	0	1	0.001	0.0119374631	3.5774243698	Up	0.473832	0.6292543482
54845	3806	0	2	0.001	0.0118998253	3.5728684869	Up	0.230634	0.3914058859
NM_001256545	7638	0	4	0.001	0.0118593179	3.5679491286	Up	0.054641	0.1311412407
7015	3829	0	2	0.001	0.0118283455	3.5641763884	Up	0.230634	0.3880888868
154197	1920	0	1	0.001	0.0117944623	3.5600377376	Up	0.473832	0.6278996564
414201	1928	0	1	0.001	0.0117455226	3.554038997	Up	0.473832	0.6301153473
NR_047586	3868	0	2	0.001	0.0117090835	3.5495562537	Up	0.230634	0.3958809671
132228	1526	1	11	0.0140729662	0.1632365942	3.5359661685	Up	0.00253198	0.010137802
116519	1954	0	1	0.001	0.0115892362	3.5347135812	Up	0.473832	0.63303297
100507346	1957	0	1	0.001	0.0115714704	3.5325002926	Up	0.473832	0.6298885402
143425	3958	0	2	0.001	0.0114428335	3.5163724362	Up	0.230634	0.3872067864
339302	1980	0	1	0.001	0.0114370543	3.5156436182	Up	0.473832	0.6318900637
2066	11941	0	6	0.001	0.0113786287	3.5082547941	Up	0.01294534	0.0407863246
151449	1994	0	1	0.001	0.011356754	3.5054786388	Up	0.473832	0.6321639847
27253	8009	0	4	0.001	0.0113099601	3.4995219289	Up	0.054641	0.1310220369
79632	4057	0	2	0.001	0.0111636024	3.480730746	Up	0.230634	0.3926327504
NM_001257206	4069	0	2	0.001	0.0111306795	3.4764697681	Up	0.230634	0.390401269
5100	4077	0	2	0.001	0.0111088386	3.4736360917	Up	0.230634	0.3954398741
11074	2049	0	1	0.001	0.0110519119	3.4662240642	Up	0.473832	0.6312973818
129080	2062	0	1	0.001	0.0109822345	3.4570997158	Up	0.473832	0.6287569497
653399	2070	0	1	0.001	0.0109397911	3.4515132808	Up	0.473832	0.6327582956
89869	2075	0	1	0.001	0.0109134301	3.4480327121	Up	0.473832	0.6277194714
552	4154	0	2	0.001	0.0109029213	3.4466428324	Up	0.230634	0.3953664541
730668	4162	0	2	0.001	0.0108819642	3.4438670835	Up	0.230634	0.3895442645
NR_045772	4205	0	2	0.001	0.0107706861	3.4290382481	Up	0.230634	0.3928862956
5650	2104	0	1	0.001	0.0107630074	3.4280093439	Up	0.473832	0.6341800183
NM_001256090	4228	0	2	0.001	0.0107120944	3.4211686718	Up	0.230634	0.3966552523
206426	4243	0	2	0.001	0.0106742246	3.4160593699	Up	0.230634	0.3867145595
645191	2130	0	1	0.001	0.0106316279	3.4102906181	Up	0.473832	0.6268200954
NR_047579	2138	0	1	0.001	0.0105918464	3.4048821955	Up	0.473832	0.6275844005
84239	4281	0	2	0.001	0.0105794756	3.403196213	Up	0.230634	0.3909388144
NR_046113	2143	0	1	0.001	0.0105671337	3.4015121985	Up	0.473832	0.6298431984
343035	4290	0	2	0.001	0.0105572809	3.4001664008	Up	0.230634	0.3932127637
222662	2147	0	1	0.001	0.0105474464	3.3988218574	Up	0.473832	0.6326210478
9865	5056	2	20	0.0084949946	0.0895781943	3.3984626448	Up	3.9392e-05	0.000241826
50832	900	1	10	0.023861496	0.2516151947	3.3984626448	Up	0.00482898	0.0176963573
100130933	842	1	10	0.025505162	0.2689473577	3.3984626448	Up	0.00482898	0.0176928462
100189589	2148	0	1	0.001	0.0105425361	3.3981500552	Up	0.473832	0.627314433
100506585	4319	0	2	0.001	0.0104863939	3.390446732	Up	0.230634	0.3889394926
388512	2162	0	1	0.001	0.010474268	3.3887775255	Up	0.473832	0.6313884913
4145	2163	0	1	0.001	0.0104694256	3.3881103833	Up	0.473832	0.6338125108
54714	4354	0	2	0.001	0.0104020981	3.378802641	Up	0.230634	0.3879828226
129025	2180	0	1	0.001	0.0103877833	3.3768159136	Up	0.473832	0.6286665981
NM_001256164	4376	0	2	0.001	0.0103498023	3.3715313104	Up	0.230634	0.3907594682
7253	1250	0	2	0.001	0.0102700079	3.3603653928	Up	0.230634	0.3942684173
NR_045769	4422	0	2	0.001	0.0102421382	3.3564450234	Up	0.230634	0.3878061777
27039	2236	0	1	0.001	0.0101276241	3.3402238604	Up	0.473832	0.6318444333
100506025	2264	0	1	0.001	0.0100023708	3.3222700904	Up	0.473832	0.6339043478
51206	2268	0	1	0.001	0.0099847299	3.3197234083	Up	0.473832	0.6317075815
222826	2270	0	1	0.001	0.0099759328	3.318451751	Up	0.473832	0.6269997644
642597	2302	0	1	0.001	0.0098372578	3.2982562151	Up	0.473832	0.6322553445
91149	4622	0	2	0.001	0.0097989474	3.2926267887	Up	0.230634	0.3965813804
54577	2333	0	1	0.001	0.0097065442	3.2789577412	Up	0.473832	0.6285311193
NR_046313	2335	0	1	0.001	0.0096982302	3.2777214986	Up	0.473832	0.6276294177
23418	4688	0	2	0.001	0.009660993	3.2721714788	Up	0.230634	0.3911542472
9211	2366	0	1	0.001	0.0095711613	3.2586939749	Up	0.473832	0.6270446977
5801	3516	2	18	0.0122157829	0.1159319156	3.2464595513	Up	0.0001391944	0.0007691095
3960	1291	1	9	0.0166346603	0.1578685575	3.2464595513	Up	0.00915484	0.0306311425
146713	2696	1	9	0.0079656329	0.0755965533	3.2464595513	Up	0.00915484	0.0306255934
284805	4803	0	2	0.001	0.0094296763	3.23720824	Up	0.230634	0.3916938696
115019	4815	0	2	0.001	0.0094061755	3.2336082505	Up	0.230634	0.3938309085
57611	4833	0	2	0.001	0.0093711432	3.2282250538	Up	0.230634	0.3899008921
5288	4848	0	2	0.001	0.0093421483	3.2237543497	Up	0.230634	0.3891171717
85445	4867	0	2	0.001	0.009305678	3.2181112739	Up	0.230634	0.3939401946
6716	2446	0	1	0.001	0.0092581225	3.2107196447	Up	0.473832	0.6279447188
375323	4895	0	2	0.001	0.0092524484	3.2098351887	Up	0.230634	0.3870660224
146395	4922	0	2	0.001	0.0092016934	3.2018993908	Up	0.230634	0.3893661953
359822	9848	0	4	0.001	0.0091979559	3.2013132867	Up	0.054641	0.1313974093
160777	2465	0	1	0.001	0.0091867617	3.199556402	Up	0.473832	0.627269461
8633	9879	0	4	0.001	0.009169093	3.1967790359	Up	0.054641	0.1321719552
646243	2476	0	1	0.001	0.0091459481	3.193132734	Up	0.473832	0.6332162188
127670	2500	0	1	0.001	0.009058147	3.1792159537	Up	0.473832	0.6317988094
6512	2677	2	17	0.016044338	0.143806966	3.1639973911	Up	0.000260018	0.0013487338
1280	5087	0	2	0.001	0.0089032308	3.1543289544	Up	0.230634	0.3917298974
129807	2551	0	1	0.001	0.0088770551	3.1500811496	Up	0.473832	0.6267302995
91828	2591	0	1	0.001	0.0087400106	3.127635033	Up	0.473832	0.6290281605
114798	5201	0	2	0.001	0.0087080821	3.1223550106	Up	0.230634	0.3890816229
10537	1006	13	107	0.277514417	2.4086027085	3.1175618182	Up	6.41056e-21	1.6510097762901e-19
56145	5260	0	2	0.001	0.0086104059	3.106081249	Up	0.230634	0.3926689511
283768	5282	0	2	0.001	0.0085745428	3.100059747	Up	0.230634	0.3961387261
1587	2642	0	1	0.001	0.0085712973	3.099513582	Up	0.473832	0.6311607669
56144	5352	0	2	0.001	0.0084623944	3.0810659326	Up	0.230634	0.3948532768
9172	5018	1	8	0.0042796625	0.0361026186	3.0765345499	Up	0.0172343	0.0518742598
4922	1256	6	48	0.1025892345	0.8654280581	3.0765345499	Up	5.67684e-10	6.86499852259332e-09
284110	2164	1	8	0.0099239124	0.0837167006	3.0765345499	Up	0.0172343	0.0518658057
1556	3000	1	8	0.0071584488	0.0603876467	3.0765345499	Up	0.0172343	0.0518827166
2487	2775	7	56	0.054172045	0.4569875968	3.0765345499	Up	1.969234e-11	2.71574869634055e-10
4978	6413	1	8	0.0033487208	0.028249328	3.0765345499	Up	0.0172343	0.0518911762
114900	1436	1	8	0.0149549766	0.1261580363	3.0765345499	Up	0.0172343	0.0518489058
147710	1001	1	8	0.0214538925	0.1809819582	3.0765345499	Up	0.0172343	0.0518573544
23105	5382	0	2	0.001	0.0084152239	3.0730016576	Up	0.230634	0.3892238571
51704	2870	14	111	0.1047577874	0.8758312874	3.0635954942	Up	2.60644e-21	6.90538321951219e-20
92211	5440	0	2	0.001	0.0083255028	3.0575373971	Up	0.230634	0.39434143
114836	2754	0	1	0.001	0.0082227188	3.0396154891	Up	0.473832	0.6342719617
8320	2756	0	1	0.001	0.0082167516	3.0385681605	Up	0.473832	0.6292090977
161497	5515	0	2	0.001	0.008212282	3.0377831627	Up	0.230634	0.3895798979
3756	8106	6	46	0.0158958893	0.1285081305	3.0151340052	Up	1.907224e-09	2.15801460686274e-08
574028	2831	0	1	0.001	0.0079990701	2.9998322993	Up	0.473832	0.633307883
NM_001256877	5705	0	2	0.001	0.0079387791	2.988917162	Up	0.230634	0.3883011893
9514	1791	2	15	0.023981403	0.1896596945	2.9834251455	Up	0.000894096	0.0040625927
8549	2880	0	1	0.001	0.0078629748	2.9750752369	Up	0.473832	0.6311152418
157627	2942	0	1	0.001	0.0076972697	2.944346802	Up	0.473832	0.6309787057
64066	1647	7	51	0.0912734821	0.7012226737	2.9416049698	Up	4.00488e-10	4.92698961225849e-09
4880	701	6	43	0.1838118096	1.3890881646	2.9178368039	Up	1.154574e-08	1.184464638e-07
5017	3039	0	1	0.001	0.0074515852	2.8975473737	Up	0.473832	0.6331703967
NM_001256856	6102	0	2	0.001	0.0074222771	2.8918618686	Up	0.230634	0.3921988621
60680	5008	2	14	0.0085764163	0.0633057399	2.883889472	Up	0.001644066	0.0069313522
5540	1956	2	14	0.0219584319	0.1620834076	2.883889472	Up	0.001644066	0.0069297701
2538	3096	0	1	0.001	0.0073143952	2.8707385771	Up	0.473832	0.6306603512
79098	5502	6	41	0.0234191346	0.168749558	2.8491240538	Up	3.7874e-08	3.68095412631579e-07
57554	6313	0	2	0.001	0.0071742017	2.8428182975	Up	0.230634	0.3871012038
3748	3176	0	1	0.001	0.0071301535	2.8339331361	Up	0.473832	0.6319813443
5334	6608	4	27	0.0129996044	0.0925279847	2.8314220521	Up	1.002198e-05	6.90286768668407e-05
114132	3183	0	1	0.001	0.007114473	2.8307568916	Up	0.473832	0.6304785785
7433	3185	0	1	0.001	0.0071100055	2.8298506761	Up	0.473832	0.6276744413
84867	3201	0	1	0.001	0.0070744666	2.8226213717	Up	0.473832	0.6280799449
9075	3163	16	107	0.1086327988	0.7660620692	2.8180015363	Up	4.94344e-19	1.17636034845361e-17
56125	3271	0	1	0.001	0.0069230717	2.7914122891	Up	0.473832	0.6319357007
1591	3287	0	1	0.001	0.0068893725	2.7843725921	Up	0.473832	0.6336748053
200010	3293	0	1	0.001	0.0068768198	2.7817415366	Up	0.473832	0.6320726513
6328	9141	149	966	0.3500521405	2.3931107127	2.7732454083	Up	7.12442e-157	1.77783161783784e-154
NM_001256821	3333	0	1	0.001	0.0067942897	2.7643227311	Up	0.473832	0.6296165872
NR_047644	6719	0	2	0.001	0.0067406958	2.7528975183	Up	0.230634	0.3935034135
4938	1673	8	51	0.1026914354	0.6903250111	2.7489598919	Up	1.572846e-09	1.7917442465145e-08
671	1901	3	19	0.0338906046	0.2263345518	2.7394995626	Up	0.000306208	0.0015546981
NR_047651	2667	3	19	0.0241567451	0.1613280776	2.7394995626	Up	0.000306208	0.0015551257
116369	3434	0	1	0.001	0.0065944576	2.7212540092	Up	0.473832	0.6281250332
84419	929	4	25	0.0924665077	0.6094017094	2.7203907397	Up	3.2569e-05	0.0002035259
445582	3440	0	1	0.001	0.0065829557	2.7187354836	Up	0.473832	0.6262817058
2742	3458	0	1	0.001	0.0065486893	2.7112061796	Up	0.473832	0.6325753117
4316	1147	5	31	0.0936152852	0.61203696	2.7088027654	Up	3.55214e-06	2.6237526896e-05
100505495	3484	0	1	0.001	0.0064998185	2.7003994246	Up	0.473832	0.6322096613
93035	14017	0	4	0.001	0.006462258	2.6920383453	Up	0.054641	0.1321892711
124590	3561	0	1	0.001	0.006359272	2.6688616129	Up	0.473832	0.6339502762
84630	7128	0	2	0.001	0.0063539191	2.6676467117	Up	0.230634	0.3933943695
100506757	1333	1	6	0.0161105374	0.1019296363	2.6614970506	Up	0.0594556	0.1403793773
153743	2007	1	6	0.0107002224	0.0676991555	2.6614970506	Up	0.0594556	0.1404691798
158314	2000	2	12	0.0214753464	0.1358722051	2.6614970506	Up	0.00544758	0.0195710141
84054	4632	1	6	0.004636301	0.0293333776	2.6614970506	Up	0.0594556	0.1403255508
50831	1101	1	6	0.0195053101	0.1234079974	2.6614970506	Up	0.0594556	0.140433245
149047	1193	1	6	0.0180011286	0.113891203	2.6614970506	Up	0.0594556	0.1403434884
353139	592	1	6	0.036275923	0.22951386	2.6614970506	Up	0.0594556	0.1404152845
163589	3978	1	6	0.0053985285	0.0341559088	2.6614970506	Up	0.0594556	0.1403973286
10538	953	1	6	0.0225344663	0.1425731428	2.6614970506	Up	0.0594556	0.1403614305
440352	1585	1	6	0.0135491145	0.0857237887	2.6614970506	Up	0.0594556	0.1404512101
440712	1665	1	6	0.012898106	0.081604928	2.6614970506	Up	0.0594556	0.1404871541
151742	3056	2	12	0.0140545461	0.0889216002	2.6614970506	Up	0.00544758	0.0195672072
684	983	9	54	0.1966206692	1.2439978089	2.6614970506	Up	1.012838e-09	1.1852386887199e-08
NR_046111	2334	2	12	0.018402182	0.1164286248	2.6614970506	Up	0.00544758	0.0195748224
57795	3617	0	1	0.001	0.0062608149	2.6463504506	Up	0.473832	0.6288473273
57188	7336	0	2	0.001	0.0061737643	2.6261504096	Up	0.230634	0.3910824099
63876	3730	0	1	0.001	0.0060711441	2.6019684181	Up	0.473832	0.6324381433
NR_047591	3779	0	1	0.001	0.0059924233	2.58313953	Up	0.473832	0.6316619775
NM_001257210	3812	0	1	0.001	0.0059405476	2.5705959293	Up	0.473832	0.6308877145
51666	3824	0	1	0.001	0.0059219057	2.5660615252	Up	0.473832	0.6328498273
100192386	7650	0	2	0.001	0.0059203575	2.5656843007	Up	0.230634	0.3967661118
388931	1508	2	11	0.0284818918	0.1651850416	2.5359661685	Up	0.00979924	0.0323592214
79853	2310	2	11	0.0185933735	0.1078350834	2.5359661685	Up	0.00979924	0.0323707989
100526737	1614	2	11	0.0465337951	0.2698797863	2.5359661685	Up	0.00979924	0.0323650091
80243	5132	2	11	0.0083691919	0.0485383949	2.5359661685	Up	0.00979924	0.0323765908
4973	2533	4	22	0.0339129039	0.1966830183	2.5359661685	Up	0.0001842572	0.0009885222
2044	7858	0	2	0.001	0.0057636466	2.5269818808	Up	0.230634	0.3910465011
NM_001256360	7877	0	2	0.001	0.0057497442	2.5234977728	Up	0.230634	0.3936852879
29850	3946	0	1	0.001	0.0057388159	2.5207530925	Up	0.473832	0.6304331517
1244	5051	81	430	0.3443878559	1.9278376626	2.4848773966	Up	8.53432e-63	7.00421124977778e-61
1134	2094	4	21	0.0410226293	0.2271025396	2.4688519727	Up	0.00032483	0.0016388827
114	4145	0	1	0.001	0.0054632974	2.4497719468	Up	0.473832	0.6263265363
7412	3220	12	62	0.0800323469	0.4360288156	2.4457683596	Up	4.21714e-10	5.17089689508632e-09
80122	4165	0	1	0.001	0.005437063	2.442827553	Up	0.473832	0.6305240118
3429	665	14	72	0.4521125562	2.4518292654	2.4391046293	Up	1.721024e-11	2.39490800180859e-10
3645	4193	0	1	0.001	0.0054007554	2.4331612184	Up	0.473832	0.6300246048
100126270	3026	1	4	0.007096942	0.0380594412	2.4229849639	Up	0.1948658	0.3501743736
199920	3466	4	20	0.024784012	0.1306714802	2.3984626448	Up	0.000569204	0.0027181073
79782	2520	2	10	0.0170439257	0.0898625695	2.3984626448	Up	0.01746242	0.0523220911
145837	1705	1	5	0.0125955111	0.0664087024	2.3984626448	Up	0.1084998	0.2241617036
12	1629	27	135	0.3559449683	1.8766879161	2.3984626448	Up	5.53492e-20	1.35914671170213e-18
8993	972	1	5	0.0220939778	0.1164885161	2.3984626448	Up	0.1084998	0.2241366268
143379	1009	1	5	0.0212837923	0.1122168856	2.3984626448	Up	0.1084998	0.22406143
219670	3318	2	10	0.0129447537	0.0682500528	2.3984626448	Up	0.01746242	0.0523645742
NM_001256915	1232	2	10	0.0348625754	0.1838098013	2.3984626448	Up	0.01746242	0.0523986103
50943	2397	2	10	0.0179185202	0.0944737902	2.3984626448	Up	0.01746242	0.0523815867
NM_001256711	1579	2	10	0.0272011988	0.1434158804	2.3984626448	Up	0.01746242	0.0523390761
57126	2364	2	10	0.0181686518	0.0957925868	2.3984626448	Up	0.01746242	0.0524156449
56	1189	2	10	0.036123375	0.1904572542	2.3984626448	Up	0.01746242	0.0524071262
388555	662	1	5	0.0324401003	0.171037519	2.3984626448	Up	0.1084998	0.2242118741
3355	3178	1	5	0.0067575036	0.0356283315	2.3984626448	Up	0.1084998	0.2240113268
645996	2044	1	5	0.0105065296	0.0553947346	2.3984626448	Up	0.1084998	0.2239862836
441461	563	2	10	0.0762889749	0.4022267766	2.3984626448	Up	0.01746242	0.0523475727
9402	1552	2	10	0.0276744155	0.1459108732	2.3984626448	Up	0.01746242	0.0523305822
124925	4250	1	5	0.0050530227	0.0266416088	2.3984626448	Up	0.1084998	0.2240363756
6340	3516	4	20	0.0244315659	0.1288132396	2.3984626448	Up	0.000569204	0.0027188104
360155	310	1	5	0.069275311	0.3652478632	2.3984626448	Up	0.1084998	0.224186786
139221	4320	6	30	0.02982687	0.1572594967	2.3984626448	Up	2.07574e-05	0.0001353482
NR_047545	1716	1	5	0.0125147706	0.0659830056	2.3984626448	Up	0.1084998	0.223961246
63973	2370	2	10	0.0181226552	0.0955500739	2.3984626448	Up	0.01746242	0.0523900971
345630	1064	2	10	0.0403671925	0.2128324015	2.3984626448	Up	0.01746242	0.052356072
440461	1660	1	5	0.0129369557	0.0682089383	2.3984626448	Up	0.1084998	0.22408649
285016	1403	1	5	0.015306733	0.0807033768	2.3984626448	Up	0.1084998	0.223936214
NM_001256826	2106	2	10	0.020394441	0.107527861	2.3984626448	Up	0.01746242	0.0524241664
59335	2492	2	10	0.0172354305	0.0908722613	2.3984626448	Up	0.01746242	0.0523730791
NR_046408	1963	1	5	0.0109400644	0.0576805082	2.3984626448	Up	0.1084998	0.2241115556
728378	4337	0	1	0.001	0.0052214359	2.3844466054	Up	0.473832	0.6282152292
8840	5194	28	138	0.1157700616	0.6016674466	2.3777040846	Up	3.3512e-20	8.30647774496644e-19
128025	4371	0	1	0.001	0.0051808208	2.3731806704	Up	0.473832	0.6266405294
366	3033	4	19	0.0283222505	0.1418601988	2.3244620633	Up	0.000990938	0.0044435797
2254	4545	0	1	0.001	0.0049824791	2.3168637541	Up	0.473832	0.6294806987
91450	1016	3	14	0.063411456	0.3120424658	2.2989269712	Up	0.00539392	0.0194008817
5858	4615	0	1	0.001	0.0049069052	2.2948134007	Up	0.473832	0.6334912911
547	9233	0	2	0.001	0.0049053108	2.2943445619	Up	0.230634	0.3866794483
100527978	1520	2	9	0.0282570348	0.134084413	2.2464595513	Up	0.0307842	0.0829870127
100533483	4838	4	18	0.0177555572	0.0842531243	2.2464595513	Up	0.001712972	0.0071776131
253152	1443	2	9	0.0297648599	0.1412392985	2.2464595513	Up	0.0307842	0.0829991294
120425	2195	2	9	0.0195675138	0.0928511652	2.2464595513	Up	0.0307842	0.0829748996
4188	1634	2	9	0.0262856137	0.1247296865	2.2464595513	Up	0.0307842	0.08296279
25805	1732	52	232	0.644756359	3.0333286749	2.2340758269	Up	1.17917e-30	4.4988746322314e-29
167681	2632	10	44	0.0815932615	0.3785699738	2.2140380736	Up	7.8696e-07	6.49329908847185e-06
3386	1501	3	13	0.0429220781	0.1961290991	2.1920117673	Up	0.00934808	0.0311872891
2244	3628	452	1942	2.6755393004	12.1216382926	2.1796830729	Up	1.07365e-236	4.83561485365854e-234
8911	10007	0	2	0.001	0.0045259054	2.1782064204	Up	0.230634	0.3940130858
846	5011	0	1	0.001	0.0045191314	2.1760455108	Up	0.473832	0.632895603
9365	5012	0	1	0.001	0.0045182298	2.1757576339	Up	0.473832	0.6292996053
9228	10101	0	2	0.001	0.0044837873	2.1647178267	Up	0.230634	0.390329708
121793	736	4	17	0.1167138392	0.5230587607	2.1639973911	Up	0.0029384	0.0115546198
100506581	1156	4	17	0.0743091572	0.3330201106	2.1639973911	Up	0.0029384	0.0115521598
3993	3590	12	51	0.0717838878	0.3217029926	2.1639973911	Up	1.523824e-07	1.37800852027424e-06
NM_001257965	5082	0	1	0.001	0.0044559952	2.1557476732	Up	0.473832	0.6334454291
135656	5306	0	1	0.001	0.0042678793	2.093519373	Up	0.473832	0.6333537251
1300	3307	23	93	0.149359833	0.6368367643	2.0921314049	Up	3.20616e-12	4.79392312226721e-11
90332	1719	2	8	0.0249858597	0.1053885632	2.0765345499	Up	0.0535918	0.1305403217
100507066	903	1	4	0.0237822219	0.1003117055	2.0765345499	Up	0.1948658	0.3495620617
8631	1601	1	4	0.0134137079	0.0565780575	2.0765345499	Up	0.1948658	0.3495281071
1610	1626	1	4	0.0132074701	0.0557081612	2.0765345499	Up	0.1948658	0.350106233
NR_046354	790	1	4	0.0271839828	0.1146600887	2.0765345499	Up	0.1948658	0.3497999283
NR_046117	1465	1	4	0.0146589395	0.061830355	2.0765345499	Up	0.1948658	0.3498339357
283102	1828	1	4	0.0117480013	0.0495522265	2.0765345499	Up	0.1948658	0.3496639649
100130348	441	1	4	0.0486969307	0.2054001589	2.0765345499	Up	0.1948658	0.3496299906
401097	2606	4	16	0.0329629262	0.1390352572	2.0765345499	Up	0.00499826	0.0181438705
171177	1726	1	4	0.0124422633	0.0524805736	2.0765345499	Up	0.1948658	0.3495960228
2042	5837	2	8	0.0073583507	0.0310369951	2.0765345499	Up	0.0535918	0.130505892
8792	3133	2	8	0.0137091263	0.0578241111	2.0765345499	Up	0.0535918	0.1304542814
113730	3008	3	12	0.0214182311	0.0903405619	2.0765345499	Up	0.0160382	0.0488795843
29943	3847	10	40	0.0558236195	0.235460021	2.0765345499	Up	6.26818e-06	4.43990072420407e-05
7166	1815	2	8	0.0236642936	0.0998142921	2.0765345499	Up	0.0535918	0.1304886839
9311	2314	1	4	0.0092806164	0.0391449741	2.0765345499	Up	0.1948658	0.3503107343
81501	2009	2	8	0.0213791403	0.0901756795	2.0765345499	Up	0.0535918	0.1305231046
5554	673	1	4	0.0319098758	0.1345935662	2.0765345499	Up	0.1948658	0.3500040719
84460	3489	1	4	0.006155158	0.0259620149	2.0765345499	Up	0.1948658	0.3504130746
728084	2509	1	4	0.008559325	0.0361026186	2.0765345499	Up	0.1948658	0.3497659276
8842	4257	1	4	0.0050447137	0.0212782406	2.0765345499	Up	0.1948658	0.3496979459
100289509	976	3	12	0.0660102861	0.2784266498	2.0765345499	Up	0.0160382	0.0488876529
677776	131	2	8	0.3278678843	1.3829232074	2.0765345499	Up	0.0535918	0.1304027117
677807	134	1	4	0.1602637793	0.67598112	2.0765345499	Up	0.1948658	0.3503789545
10316	3274	1	4	0.0065593605	0.0276669121	2.0765345499	Up	0.1948658	0.3501403
100507537	795	1	4	0.0270130144	0.1139389561	2.0765345499	Up	0.1948658	0.3502766342
79413	2226	1	4	0.0096475051	0.0406924843	2.0765345499	Up	0.1948658	0.3500381189
81569	1888	1	4	0.0113746538	0.0479774736	2.0765345499	Up	0.1948658	0.3499700314
123264	940	2	8	0.0456922264	0.1927265321	2.0765345499	Up	0.0535918	0.130437087
1999	3263	1	4	0.006581473	0.0277601808	2.0765345499	Up	0.1948658	0.3499019703
10562	2935	6	24	0.0439019007	0.1851750666	2.0765345499	Up	0.000517546	0.0024901002
338645	5311	1	4	0.0040435599	0.0170554453	2.0765345499	Up	0.1948658	0.3502425407
150590	1430	2	8	0.0300354495	0.1266873707	2.0765345499	Up	0.0535918	0.1305575434
644314	2005	1	4	0.010710896	0.0451777906	2.0765345499	Up	0.1948658	0.3499359975
642987	3193	2	8	0.0134515167	0.0567375322	2.0765345499	Up	0.0535918	0.130419897
677831	132	1	4	0.1626920183	0.6862232582	2.0765345499	Up	0.1948658	0.3502084538
401237	1904	3	12	0.0338372055	0.1427229045	2.0765345499	Up	0.0160382	0.0488957242
374286	2780	4	16	0.030899779	0.1303330505	2.0765345499	Up	0.00499826	0.0181474379
619455	1713	1	4	0.0125366879	0.05287885	2.0765345499	Up	0.1948658	0.3500721727
142913	2141	1	4	0.0100305214	0.0423080197	2.0765345499	Up	0.1948658	0.3498679497
NR_046395	898	1	4	0.0239146397	0.1008702339	2.0765345499	Up	0.1948658	0.3497319334
4892	5522	0	1	0.001	0.0041009358	2.0359531606	Up	0.473832	0.6313429333
148398	2575	90	348	0.7505946322	3.0604224844	2.0276249494	Up	4.0384e-40	2.03751624043716e-38
341208	5951	7	27	0.0252608679	0.1027432235	2.02406713	Up	0.000283488	0.0014529252
100133612	1965	6	23	0.0655735769	0.2650602814	2.0151340052	Up	0.000866006	0.0039485597
8988	787	18	69	0.4911769194	1.9854261232	2.0151340052	Up	4.9901e-09	5.37928701692936e-08
10117	5674	6	23	0.0227092137	0.0917947573	2.0151340052	Up	0.000866006	0.003947585
7222	3548	8	30	0.0484224271	0.1914771775	1.9834251455	Up	0.0001552086	0.0008477025
8516	3261	4	15	0.0263420379	0.104164524	1.9834251455	Up	0.00842412	0.0284803735
80070	5733	0	1	0.001	0.0039500031	1.9818537695	Up	0.473832	0.6333995738
6338	2597	7	26	0.0578850308	0.2267152698	1.969619346	Up	0.000470346	0.0022808323
127294	5800	0	1	0.001	0.0039043737	1.9650911483	Up	0.473832	0.6337207005
NM_001257397	2241	3	11	0.0287487904	0.1111553069	1.9510036678	Up	0.0272058	0.075060855
120224	2207	3	11	0.0291916807	0.1128677131	1.9510036678	Up	0.0272058	0.0750496419
645158	1429	5	18	0.0751411701	0.2852460569	1.9245314564	Up	0.0044567	0.0165156376
NM_001256864	5968	0	1	0.001	0.0037944651	1.923896513	Up	0.473832	0.6285762724
84620	6871	20	71	0.0625101046	0.2340010325	1.9043535745	Up	1.102446e-08	1.13413748389972e-07
1404	4678	244	865	1.1201335029	4.1873114377	1.9023535349	Up	2.05762e-89	2.53306739466667e-87
401105	2266	2	7	0.0189544099	0.0699547982	1.883889472	Up	0.0919304	0.1966848298
100505658	2477	2	7	0.0173398033	0.0639957903	1.883889472	Up	0.0919304	0.1965254418
170691	6331	2	7	0.0067841878	0.0250383151	1.883889472	Up	0.0919304	0.1965937193
1740	8061	2	7	0.005328209	0.0196647528	1.883889472	Up	0.0919304	0.196616489
4051	2988	2	7	0.0143743952	0.0530513965	1.883889472	Up	0.0919304	0.1966620443
2661	2020	4	14	0.0425254385	0.1569480917	1.883889472	Up	0.01405482	0.0436635777
7477	3928	8	28	0.0437379764	0.1614231901	1.883889472	Up	0.000418816	0.0020579713
145773	3468	4	14	0.0247697191	0.0914172853	1.883889472	Up	0.01405482	0.0436562332
9720	5828	4	14	0.0147394279	0.0543986179	1.883889472	Up	0.01405482	0.0436709248
283652	1617	2	7	0.0265619622	0.098031894	1.883889472	Up	0.0919304	0.1965481957
NR_046253	3772	4	14	0.022773432	0.0840496143	1.883889472	Up	0.01405482	0.0436782743
78989	1898	2	7	0.0226294483	0.0835182153	1.883889472	Up	0.0919304	0.1965709549
10886	2052	2	7	0.0209311369	0.0770999867	1.8810799384	Up	0.0919304	0.196639264
1746	2308	30	104	0.2791422845	1.0204151743	1.8700836724	Up	7.63726e-12	1.10438248363352e-10
1124	3447	10	34	0.0623015562	0.2233659692	1.8420692963	Up	0.000123118	0.0006868571
360	1882	36	121	0.410793024	1.4559455207	1.8254727857	Up	3.67576e-13	5.95931379806848e-12
1463	6406	0	1	0.001	0.0035350246	1.8217202504	Up	0.473832	0.6288925258
100463289	1739	3	10	0.0370477512	0.1302206298	1.8135001441	Up	0.0455608	0.1145284145
150	3889	3	10	0.0165662225	0.0582292814	1.8135001441	Up	0.0455608	0.1145752053
57823	2672	3	10	0.0241115416	0.0847506269	1.8135001441	Up	0.0455608	0.1145596041
285847	1813	3	10	0.035535598	0.124905502	1.8135001441	Up	0.0455608	0.114512826
100505826	2129	6	20	0.0605223478	0.2127324333	1.8135001441	Up	0.00387836	0.014645766
100529063	2130	6	20	0.0604939336	0.2126325589	1.8135001441	Up	0.00387836	0.0146427716
90342	6477	3	10	0.0099468951	0.0349627413	1.8135001441	Up	0.0455608	0.1145440072
3899	8153	60	200	0.1580425347	0.5555100582	1.8135001441	Up	1.230146e-20	3.11603237805213e-19
646600	1964	3	10	0.0328034823	0.1153022786	1.8135001441	Up	0.0455608	0.1145908108
100507589	1237	10	33	0.1736082977	0.6041205563	1.7990005744	Up	0.0001985452	0.0010587166
3627	1227	41	135	0.7175951127	2.4915441038	1.7957981423	Up	3.1395e-14	5.46924594339623e-13
717	2867	21	69	0.1573011074	0.5450053571	1.7927415839	Up	6.49234e-08	6.14807950974359e-07
114788	13150	0	2	0.001	0.0034441624	1.7841531541	Up	0.230634	0.3896155378
241	1242	4	13	0.0691637566	0.2370288066	1.776974268	Up	0.0231876	0.0662103327
23281	6957	4	13	0.0123474753	0.0423156214	1.776974268	Up	0.0231876	0.0662000961
130013	1278	4	13	0.0672154818	0.2303519388	1.776974268	Up	0.0231876	0.0662205725
126859	3642	9	29	0.0530692251	0.1803173141	1.7645905436	Up	0.000590874	0.0028128588
NM_001257995	1168	5	16	0.0919321336	0.310210514	1.754606455	Up	0.0120018	0.0384165781
80201	3719	10	32	0.0577449487	0.1948512398	1.754606455	Up	0.00031829	0.0016094039
NR_046035	1207	5	16	0.088961667	0.300187142	1.754606455	Up	0.0120018	0.0384099201
116372	2683	26	83	0.2081099541	0.7005462185	1.7511342631	Up	5.28592e-09	5.67498829767442e-08
151473	4411	51	162	0.2482980429	0.8316820536	1.7439592108	Up	3.53974e-16	7.11260487921654e-15
152831	6079	35	111	0.1236448634	0.413494949	1.7416673993	Up	1.645128e-11	2.2962156952381e-10
140687	2064	7	22	0.0728330547	0.2413750414	1.7286112465	Up	0.00332054	0.0128117617
5800	6379	2	8	0.0085867039	0.0283998966	1.7257093289	Up	0.0535918	0.1304714804
57451	9645	8	25	0.0178126253	0.0586971683	1.7203907397	Up	0.001765998	0.007374699
1770	13750	0	2	0.001	0.0032938716	1.719784335	Up	0.230634	0.386855068
176	8840	18	56	0.0437280809	0.1434548169	1.7139644705	Up	2.45496e-06	1.86787356242274e-05
81796	3806	12	37	0.0677099729	0.2201467678	1.7010254148	Up	0.0001477596	0.0008115791
5166	3710	52	159	0.3010021601	0.9705157509	1.688977787	Up	2.87098e-15	5.38228595736041e-14
342035	5084	43	131	0.1816364862	0.5835057327	1.6836927967	Up	8.84298e-13	1.38620092258065e-11
338811	4136	2	6	0.0103845969	0.0328511134	1.6614970506	Up	0.1549428	0.2926732554
1132	1468	1	3	0.0146289826	0.046277999	1.6614970506	Up	0.34273	0.5038895048
100505989	3123	3	9	0.0206295355	0.0652604251	1.6614970506	Up	0.07519	0.1682164454
149134	1123	1	3	0.0191231936	0.0604951937	1.6614970506	Up	0.34273	0.5043713883
NM_001256404	4514	8	24	0.0380599848	0.1204007134	1.6614970506	Up	0.00281078	0.0111119382
100507466	1507	4	12	0.0570015831	0.1803214401	1.6614970506	Up	0.0377812	0.0980145602
NM_001257135	3808	2	6	0.0112790685	0.0356807261	1.6614970506	Up	0.1549428	0.2932431838
200772	2274	2	6	0.0188877277	0.0597503101	1.6614970506	Up	0.1549428	0.2927630968
56311	1358	1	3	0.0158139517	0.0500265851	1.6614970506	Up	0.34273	0.5042106581
NR_046455	3324	1	3	0.0064606939	0.0204380573	1.6614970506	Up	0.34273	0.5044115868
619373	1663	2	6	0.0258272356	0.0817030698	1.6614970506	Up	0.1549428	0.2928829711
658	5560	2	6	0.0077249448	0.024437447	1.6614970506	Up	0.1549428	0.2931530476
339403	1146	2	6	0.0374787896	0.1185621336	1.6614970506	Up	0.1549428	0.2931230145
NM_001256691	2256	2	6	0.0190384277	0.0602270413	1.6614970506	Up	0.1549428	0.2929729413
100287482	1068	2	6	0.0402160045	0.1272211658	1.6614970506	Up	0.1549428	0.2933033055
677792	130	1	3	0.1651949725	0.5225854043	1.6614970506	Up	0.34273	0.5044920032
7097	3417	4	12	0.0251394164	0.0795271906	1.6614970506	Up	0.0377812	0.0980421078
246329	1643	7	21	0.0914956938	0.2894417029	1.6614970506	Up	0.00530488	0.0191066733
730112	1011	1	3	0.0212416879	0.0671969363	1.6614970506	Up	0.34273	0.504250831
728723	1154	2	6	0.0372189713	0.1177402124	1.6614970506	Up	0.1549428	0.2929429451
100191040	1713	2	6	0.0250733759	0.079318275	1.6614970506	Up	0.1549428	0.2927031964
285441	1798	2	6	0.0238880383	0.0755685234	1.6614970506	Up	0.1549428	0.2930329522
100130417	496	3	9	0.1298912082	0.4109038461	1.6614970506	Up	0.07519	0.1681960678
7124	1669	2	6	0.0257343876	0.08140935	1.6614970506	Up	0.1549428	0.2930929876
54766	1015	2	6	0.0423159535	0.1338642415	1.6614970506	Up	0.1549428	0.2930029437
1006	4962	2	6	0.0086559236	0.0273825484	1.6614970506	Up	0.1549428	0.2928529933
154865	3115	4	12	0.0275766888	0.0872373709	1.6614970506	Up	0.0377812	0.0980283321
95681	6486	6	18	0.0198661854	0.0628456083	1.6614970506	Up	0.01008968	0.0331700251
728402	1214	1	3	0.0176897417	0.0559605458	1.6614970506	Up	0.34273	0.5043311961
57030	2993	2	6	0.0143503818	0.0453966606	1.6614970506	Up	0.1549428	0.2930629668
117531	3201	1	3	0.0067089492	0.0212233997	1.6614970506	Up	0.34273	0.5040500303
677843	125	1	3	0.1718027714	0.5434888205	1.6614970506	Up	0.34273	0.5040098893
285782	3255	4	12	0.0263905947	0.0834852259	1.6614970506	Up	0.0377812	0.0980007921
285190	7172	10	30	0.0299433163	0.0947240694	1.6614970506	Up	0.000802624	0.003695152
753	8946	2	6	0.0048011058	0.0151880399	1.6614970506	Up	0.1549428	0.2926433205
NM_001256876	5596	2	6	0.0076752489	0.0242802368	1.6614970506	Up	0.1549428	0.2925535526
1602	5246	2	6	0.0081873223	0.0259001535	1.6614970506	Up	0.1549428	0.2931830869
5031	2400	20	60	0.1789612202	0.566134188	1.6614970506	Up	1.811678e-06	1.40920159848357e-05
NM_001256239	1806	2	6	0.0237822219	0.0752337791	1.6614970506	Up	0.1549428	0.292912955
8630	1512	14	42	0.1988458002	0.6290379867	1.6614970506	Up	6.84068e-05	0.0004013981
4547	4093	1	3	0.0052468474	0.0165981194	1.6614970506	Up	0.34273	0.5045724452
145820	2684	1	3	0.0080012468	0.0253115136	1.6614970506	Up	0.34273	0.5042910104
83657	506	1	3	0.0424413961	0.1342610723	1.6614970506	Up	0.34273	0.5041704915
4440	2950	1	3	0.0072797784	0.0230291873	1.6614970506	Up	0.34273	0.5040901776
201299	1166	2	6	0.0368359287	0.1165284778	1.6614970506	Up	0.1549428	0.2927331435
NM_001256186	2279	2	6	0.0188462891	0.0596192212	1.6614970506	Up	0.1549428	0.2926133918
317751	3242	2	6	0.0132482088	0.0419099954	1.6614970506	Up	0.1549428	0.2932732416
401375	3010	2	6	0.0142693332	0.0451402675	1.6614970506	Up	0.1549428	0.2932131323
387273	1058	1	3	0.020298059	0.0642118172	1.6614970506	Up	0.34273	0.5044517918
57338	3997	2	6	0.0107457325	0.0339935464	1.6614970506	Up	0.1549428	0.2927930562
84332	1842	1	3	0.0116587114	0.0368817061	1.6614970506	Up	0.34273	0.5039296266
386618	2133	2	6	0.0201362836	0.0637000493	1.6614970506	Up	0.1549428	0.2928230217
83656	1222	1	3	0.0175739332	0.0555941919	1.6614970506	Up	0.34273	0.5039697547
NM_001258332	1282	2	6	0.0335028805	0.1059845594	1.6614970506	Up	0.1549428	0.2925834691
5020	512	1	3	0.041944036	0.1326877003	1.6614970506	Up	0.34273	0.504532221
10261	1062	6	18	0.1213296408	0.3838197885	1.6614970506	Up	0.01008968	0.0331641208
93649	6950	60	178	0.1853986741	0.5799820746	1.6453773853	Up	2.35418e-16	4.80888140265487e-15
10021	7245	0	1	0.001	0.0031256546	1.6441583588	Up	0.473832	0.6327125397
7042	5966	164	486	0.5903380511	1.8447282292	1.6437950489	Up	6.49576e-42	3.41739897891738e-40
338	14121	54	159	0.0821236957	0.2549828933	1.634530003	Up	1.224882e-14	2.20025982607004e-13
29942	2709	1	4	0.0108901351	0.0334372352	1.6184337081	Up	0.1948658	0.3503448411
51085	3288	10	29	0.0653143139	0.1997310396	1.6125874501	Up	0.001261702	0.0055157645
27289	1665	9	26	0.1160829536	0.3536213547	1.6070492666	Up	0.00235976	0.0095580891
720	5426	9	26	0.0356207368	0.1085107917	1.6070492666	Up	0.00235976	0.0095538979
9619	3142	33	95	0.2255526518	0.6846944349	1.6019960389	Up	4.46554e-09	4.84208230416911e-08
130	2803	8	23	0.0612924621	0.1858164299	1.600096506	Up	0.00443688	0.0164587035
140	2261	1	3	0.0099376892	0.0300469273	1.5962351307	Up	0.34273	0.5041303314
8671	7693	211	603	0.5890157409	1.775010609	1.5914495531	Up	2.57516e-49	1.61744573333333e-47
51268	2412	7	20	0.062324803	0.1877725333	1.5911077227	Up	0.0083976	0.0284063165
777	15101	0	2	0.001	0.0029991878	1.5845718646	Up	0.230634	0.3886200788
51561	1049	6	17	0.1228332493	0.3669887968	1.5790348904	Up	0.01602956	0.0488855252
10319	6107	6	17	0.0210990795	0.0630377023	1.5790348904	Up	0.01602956	0.0489016777
7161	5154	6	17	0.0250004033	0.0746936841	1.5790348904	Up	0.01602956	0.0488936001
6296	2158	11	31	0.109466548	0.3253041674	1.5712992416	Up	0.001056328	0.0047093561
55089	3999	394	1110	2.1158505851	6.2856609023	1.5708266917	Up	1.220294e-87	1.46324344181818e-85
NM_001258309	2815	5	14	0.0381444874	0.1126234974	1.5619613771	Up	0.030947	0.0833164167
196996	3318	5	14	0.0323618843	0.0955500739	1.5619613771	Up	0.030947	0.0832921297
414328	1058	5	14	0.101490295	0.2996551468	1.5619613771	Up	0.030947	0.0832799915
6783	1805	5	14	0.0594884942	0.1756427398	1.5619613771	Up	0.030947	0.0833285655
2348	1213	5	14	0.0885216258	0.2613645056	1.5619613771	Up	0.030947	0.0833042714
1959	2992	14	39	0.1004862466	0.2951769162	1.5545818467	Up	0.000257478	0.0013366851
57821	1866	8	22	0.0920700811	0.2669871841	1.5359661685	Up	0.0069425	0.0241113795
4675	2761	4	11	0.0311124178	0.0902205877	1.5359661685	Up	0.0607086	0.1428628785
NR_046452	491	4	11	0.1749519057	0.5073300259	1.5359661685	Up	0.0607086	0.1429175175
100128590	1002	4	11	0.0857299258	0.2486018391	1.5359661685	Up	0.0607086	0.1429539668
168448	2893	4	11	0.0296928398	0.086104059	1.5359661685	Up	0.0607086	0.1428992999
9940	5632	4	11	0.0152523767	0.0442292334	1.5359661685	Up	0.0607086	0.1429357398
54101	3890	4	11	0.0220826184	0.0640357436	1.5359661685	Up	0.0607086	0.1428810869
84707	1100	15	41	0.292845633	0.8440546076	1.5271959589	Up	0.000215012	0.0011386325
677769	421	38	103	1.9383923135	5.5403155693	1.5151075636	Up	4.47418e-09	4.84860374882629e-08
343450	5909	29	78	0.1053960139	0.2989234501	1.5039557736	Up	3.97276e-07	3.41213889116279e-06
91181	5913	3	8	0.0108956603	0.0306380755	1.4915720492	Up	0.122015	0.2442681039
NM_001256681	1589	12	32	0.1621800862	0.4560426436	1.4915720492	Up	0.001353582	0.0058413754
79574	2332	3	8	0.0276269465	0.0776856519	1.4915720492	Up	0.122015	0.2441357666
23629	2474	3	8	0.0260412446	0.0732267341	1.4915720492	Up	0.122015	0.2441886843
401014	4801	6	16	0.0268385917	0.0754688357	1.4915720492	Up	0.0251822	0.0708323694
692223	142	3	8	0.4537045018	1.2757953533	1.4915720492	Up	0.122015	0.2441622226
4070	2080	6	16	0.0619481147	0.1741951348	1.4915720492	Up	0.0251822	0.0708431605
2258	2705	3	8	0.0238173897	0.0669733605	1.4915720492	Up	0.122015	0.2441093164
23551	3047	6	16	0.0422881781	0.1189123336	1.4915720492	Up	0.0251822	0.0708539548
NM_001256675	1828	3	8	0.035244004	0.099104453	1.4915720492	Up	0.122015	0.2440828718
375196	1068	3	8	0.0603240068	0.1696282211	1.4915720492	Up	0.122015	0.2442151517
57010	4036	3	8	0.0159628442	0.0448867543	1.4915720492	Up	0.122015	0.2442416249
335	897	234	622	5.6022642836	15.7028078016	1.4869406004	Up	3.83494e-46	2.24812704888889e-44
3481	5182	1971	5236	8.168257004	22.8813478077	1.4860718708	Up	0	0
1016	3102	14	37	0.0969229045	0.2701091548	1.4786329935	Up	0.000605498	0.0028735868
72	1345	31	81	0.4949708097	1.3637730626	1.4621882424	Up	4.1784e-07	3.57877246753247e-06
79750	1812	308	802	3.650334822	10.0229496423	1.4572064357	Up	2.72482e-57	2.02889218225806e-55
259290	1021	5	13	0.1051681999	0.2883347481	1.4550461731	Up	0.0487594	0.1207120365
2651	4691	10	26	0.04577989	0.1255125891	1.4550461731	Up	0.00468566	0.0172395691
619279	14403	26	67	0.0387668546	0.1053419165	1.4421840222	Up	5.34572e-06	3.83355594252427e-05
64388	4199	61	157	0.3119781214	0.8467070019	1.4404179612	Up	2.88922e-12	4.32703459205191e-11
84329	1736	7	18	0.0865941388	0.2348021978	1.4391046293	Up	0.0204154	0.0594810313
168620	706	7	18	0.2129283639	0.577360645	1.4391046293	Up	0.0204154	0.059471648
100462983	1383	7	18	0.1086966196	0.2947336337	1.4391046293	Up	0.0204154	0.0594622676
54413	3995	9	23	0.0483800045	0.1303738305	1.4301715045	Up	0.00877318	0.0294984599
84898	2594	13	33	0.1076250977	0.288086788	1.4204889511	Up	0.001695362	0.0071232206
347744	701	13	33	0.3982589208	1.0660444054	1.4204889511	Up	0.001695362	0.0071216002
11199	1447	211	534	3.1315121594	8.357032658	1.4161312929	Up	3.7099e-37	1.72997508585859e-35
25780	4798	161	407	0.7206191692	1.9209388456	1.414502656	Up	1.159796e-28	4.14251314042553e-27
5125	9538	197	498	0.4435566413	1.1823645445	1.4144846625	Up	1.048956e-34	4.5363048e-33
9162	4780	89	224	0.3998547764	1.0612055073	1.408156041	Up	2.29602e-16	4.70047730820399e-15
4599	3409	194	488	1.2221229702	3.2416953213	1.4073590453	Up	8.53868e-34	3.59169168291572e-32
92359	1118	2	5	0.0384174355	0.1012762411	1.3984626448	Up	0.255632	0.4167108503
163175	2906	2	5	0.0147800044	0.0389631237	1.3984626448	Up	0.255632	0.4169316827
222659	2121	4	10	0.0405004176	0.1067674093	1.3984626448	Up	0.0960368	0.2037003847
3456	840	4	10	0.1022635544	0.2695877086	1.3984626448	Up	0.0960368	0.2035133749
477	5496	6	15	0.0234447013	0.0618050424	1.3984626448	Up	0.0390804	0.1008466554
389206	8850	2	5	0.0048531856	0.0127939929	1.3984626448	Up	0.255632	0.4168580459
56129	3715	4	10	0.0231228494	0.0609565748	1.3984626448	Up	0.0960368	0.2035600951
NR_046234	1490	4	10	0.0576519367	0.1519823324	1.3984626448	Up	0.0960368	0.2035367323
684959	134	2	5	0.3205275585	0.8449764	1.3984626448	Up	0.255632	0.4168948611
255119	954	2	5	0.0450216906	0.1186864126	1.3984626448	Up	0.255632	0.4164167706
100532737	2305	8	20	0.0745348249	0.1964890891	1.3984626448	Up	0.01651602	0.050096062
6819	2832	2	5	0.0151662051	0.039981228	1.3984626448	Up	0.255632	0.4168212373
27120	1034	2	5	0.0415383877	0.1095037114	1.3984626448	Up	0.255632	0.4166372914
392196	1440	2	5	0.02982687	0.0786297483	1.3984626448	Up	0.255632	0.4166740676
10110	2146	8	20	0.0800572094	0.2110472276	1.3984626448	Up	0.01651602	0.050104292
3581	2175	2	5	0.019747445	0.0520583161	1.3984626448	Up	0.255632	0.4162331816
158158	2770	2	5	0.0155056653	0.0408761147	1.3984626448	Up	0.255632	0.4164902516
441509	1675	2	5	0.0256422047	0.067598112	1.3984626448	Up	0.255632	0.4163433156
100130827	1270	2	5	0.0338194432	0.0891549902	1.3984626448	Up	0.255632	0.4167844351
26034	6858	6	15	0.0187885795	0.0495305501	1.3984626448	Up	0.0390804	0.1008325648
80063	3677	4	10	0.0233618128	0.0615865312	1.3984626448	Up	0.0960368	0.2036302157
100133172	775	2	5	0.0554202488	0.1460991453	1.3984626448	Up	0.255632	0.4163800399
2625	3070	4	10	0.0279809074	0.0737634121	1.3984626448	Up	0.0960368	0.2035834633
3382	2396	4	10	0.0358519974	0.09451322	1.3984626448	Up	0.0960368	0.2036769896
5345	2296	6	15	0.0561202433	0.1479444742	1.3984626448	Up	0.0390804	0.1008748485
55063	2485	8	20	0.0691359241	0.182256479	1.3984626448	Up	0.01651602	0.0501125247
64798	2631	22	55	0.1795734022	0.4733923275	1.3984626448	Up	5.73424e-05	0.0003413555
339145	1897	2	5	0.0226413774	0.0596873156	1.3984626448	Up	0.255632	0.4164535079
729020	2130	4	10	0.0403292891	0.1063162794	1.3984626448	Up	0.0960368	0.2036536
55515	2857	2	5	0.0150334942	0.0396313747	1.3984626448	Up	0.255632	0.4167476394
1141	5731	6	15	0.0224833499	0.0592707229	1.3984626448	Up	0.0390804	0.10086075
114041	1469	2	5	0.0292380482	0.0770774933	1.3984626448	Up	0.255632	0.4161964832
9229	6628	4	10	0.012960378	0.0341662153	1.3984626448	Up	0.0960368	0.203723785
1136	3318	4	10	0.0258895074	0.0682500528	1.3984626448	Up	0.0960368	0.2036068368
55040	3944	2	5	0.0108901351	0.0287086302	1.3984626448	Up	0.255632	0.4163065978
1524	3264	2	5	0.0131589132	0.0346895949	1.3984626448	Up	0.255632	0.4162698864
285513	6352	2	5	0.0067617589	0.0178253838	1.3984626448	Up	0.255632	0.4165270019
2939	1320	10	25	0.1626920183	0.4288895364	1.3984626448	Up	0.00713826	0.0247261507
641517	264	2	5	0.1626920183	0.4288895364	1.3984626448	Up	0.255632	0.4166005218
389649	2250	2	5	0.0190891968	0.0503230389	1.3984626448	Up	0.255632	0.4165637586
53345	1483	19	47	0.2751393001	0.7176886537	1.3831958881	Up	0.000229406	0.0012079302
6563	4226	432	1067	2.1953028049	5.7176069912	1.3809915086	Up	7.25138e-70	6.97416578541667e-68
NM_001256695	10744	24	59	0.0479717344	0.1243556109	1.3742150985	Up	3.88578e-05	0.0002388642
9245	2240	55	135	0.5272964523	1.3647877747	1.3719904334	Up	4.42698e-10	5.41740309343936e-09
4045	9478	81	198	0.1835306035	0.4730726703	1.3660411671	Up	4.82774e-14	8.31614242910448e-13
118932	3993	9	22	0.0484042369	0.1247678651	1.3660411671	Up	0.01334574	0.0418266183
6376	3304	16	39	0.103996835	0.267303067	1.3619367688	Up	0.000928616	0.004194673
4600	2961	58	141	0.4206585925	1.0783508343	1.3581049072	Up	2.5058e-10	3.14990488767869e-09
7348	2060	94	228	0.979942992	2.5063804829	1.3548357124	Up	9.09858e-16	1.77230356835443e-14
NM_001258012	2029	5	12	0.0529210114	0.133930217	1.3395689557	Up	0.0757244	0.1690229385
132851	1233	5	12	0.0870857519	0.2203928713	1.3395689557	Up	0.0757244	0.1690638097
158055	2587	5	12	0.0415062745	0.1050422923	1.3395689557	Up	0.0757244	0.1690025103
440044	2377	10	24	0.09034643	0.2286448551	1.3395689557	Up	0.0107774	0.0350194384
4917	1986	5	12	0.0540668339	0.1368300152	1.3395689557	Up	0.0757244	0.1690842528
NR_046329	3338	5	12	0.0321679845	0.08140935	1.3395689557	Up	0.0757244	0.1690433717
57393	1588	13	31	0.1758057327	0.4420695171	1.3302911421	Up	0.00382128	0.0144716482
283876	2443	8	19	0.0703245073	0.1761203368	1.3244620633	Up	0.0250768	0.0706435071
619351	1413	8	19	0.1215872409	0.3045024649	1.3244620633	Up	0.0250768	0.0706327317
23555	1726	35	83	0.4354792148	1.0889719028	1.3222909643	Up	2.07e-06	1.59402085070892e-05
347732	1367	11	26	0.1728082009	0.4307092579	1.3175426494	Up	0.0087011	0.0292827615
51214	2881	14	33	0.1043578097	0.2593881042	1.3135737472	Up	0.0030996	0.0120677237
4319	1777	76	179	0.9184728914	2.281103425	1.3124228137	Up	3.7358e-12	5.5543705958132e-11
3171	2046	141470	332921	1484.9057957465	3684.8086023673	1.3112182767	Up	0	0
130271	6972	105	246	0.3234238919	0.7990189917	1.3048035376	Up	4.9907e-16	9.92015782561895e-15
401720	4711	3	7	0.0136756611	0.0336483916	1.2989269712	Up	0.194166	0.3495631623
389152	2791	3	7	0.0230834967	0.0567959773	1.2989269712	Up	0.194166	0.3496995373
NR_046478	5178	3	7	0.0124422633	0.030613668	1.2989269712	Up	0.194166	0.3494950147
100132163	1332	3	7	0.0483678973	0.1190071867	1.2989269712	Up	0.194166	0.3495290852
79895	5679	12	28	0.0453784393	0.1116517504	1.2989269712	Up	0.00702456	0.0243688756
27019	2548	3	7	0.0252849448	0.0622125481	1.2989269712	Up	0.194166	0.3496654336
4005	2303	3	7	0.0279748325	0.0688309043	1.2989269712	Up	0.194166	0.3496313365
340348	2900	6	14	0.0444317512	0.1093224639	1.2989269712	Up	0.059847	0.1411410858
7481	1927	6	14	0.0668666728	0.1645226493	1.2989269712	Up	0.059847	0.1411230624
283860	2243	3	7	0.0287231562	0.0706721233	1.2989269712	Up	0.194166	0.3494609509
93145	1899	33	77	0.3731892743	0.9182165872	1.2989269712	Up	6.55866e-06	4.63853755495979e-05
114815	7623	3	7	0.0084515334	0.0207946442	1.2989269712	Up	0.194166	0.3495972461
29842	9306	6	14	0.0138461292	0.0340678213	1.2989269712	Up	0.059847	0.1411591138
213	2264	2965	6892	28.124735926	68.9363396442	1.2934251467	Up	0	0
26045	5628	19	44	0.0725002811	0.1770426743	1.2880386551	Up	0.000743096	0.0034391004
2537	860	827	1911	20.6512924299	50.3201131774	1.2849030937	Up	7.83974e-111	1.24800550724138e-108
26154	9112	54	124	0.1272682953	0.3081678635	1.2758433581	Up	1.594326e-08	1.62119074427313e-07
1302	6425	14	32	0.0467945292	0.1127862663	1.2691796278	Up	0.00458034	0.0169296554
24	7326	7	16	0.020519714	0.0494575321	1.2691796278	Up	0.0474096	0.1182103259
8360	367	7	16	0.4096115121	0.9872639791	1.2691796278	Up	0.0474096	0.1181943666
440482	3707	7	16	0.0405523132	0.0977409982	1.2691796278	Up	0.0474096	0.1182422574
NR_046439	2758	7	16	0.0545059554	0.1313726905	1.2691796278	Up	0.0474096	0.1182262895
116441	3852	110	251	0.6132627482	1.4755937819	1.2667183903	Up	1.175274e-15	2.27252457424084e-14
29974	9529	0	1	0.001	0.0024060101	1.266642728	Up	0.473832	0.6274943855
146562	2716	11	25	0.0869767344	0.2084441046	1.260959121	Up	0.01293532	0.0410136709
440556	658	5	2	0.0288492026	0.0688309043	1.2545250213	Up	0.32526	0.4863361263
3172	4737	337965	760723	1532.1755231114	3636.6586271148	1.2470319273	Up	0	0
NM_001258345	2171	8	18	0.0791353162	0.1877552351	1.2464595513	Up	0.0376394	0.097729072
255809	1089	4	9	0.0788809786	0.1871517977	1.2464595513	Up	0.149263	0.2846525414
2901	3551	4	9	0.0241907591	0.0573946234	1.2464595513	Up	0.149263	0.2847113478
1129	2782	16	36	0.1235102598	0.2930385445	1.2464595513	Up	0.00298968	0.011723812
4588	8003	4	9	0.0107336481	0.0254664885	1.2464595513	Up	0.149263	0.284799603
158067	2185	8	18	0.0786282706	0.1865522267	1.2464595513	Up	0.0376394	0.0977153325
440900	869	8	18	0.1977016932	0.4690639993	1.2464595513	Up	0.0376394	0.0977703137
3036	2116	4	9	0.040596118	0.0963177258	1.2464595513	Up	0.149263	0.2847407601
55507	1038	4	9	0.0827566336	0.1963471172	1.2464595513	Up	0.149263	0.284887913
151230	4089	8	18	0.0420158404	0.0996861373	1.2464595513	Up	0.0376394	0.0977565626
653268	2420	8	18	0.0709928807	0.1684366179	1.2464595513	Up	0.0376394	0.0977428154
317761	2779	4	9	0.0309108981	0.0733387217	1.2464595513	Up	0.149263	0.2848290336
100306975	2328	4	9	0.0368992207	0.0875465239	1.2464595513	Up	0.149263	0.2847701785
56977	4654	4	9	0.0184575388	0.043792073	1.2464595513	Up	0.149263	0.2846819415
116842	707	4	9	0.1215012527	0.2882720052	1.2464595513	Up	0.149263	0.2848584702
NM_001258355	4828	9426	21148	41.92763367	99.1930887185	1.2423381953	Up	0	0
1427	843	21	47	0.5349730425	1.2625531121	1.2388059788	Up	0.00071516	0.0033290004
55024	3455	17	38	0.1056674064	0.2490662709	1.2369992221	Up	0.00241654	0.0097474503
1593	2388	359	801	3.228496384	7.5958707639	1.2343529485	Up	1.024062e-44	5.78297519633027e-43
255631	6500	18	40	0.0594701901	0.1393561078	1.2285376433	Up	0.001953922	0.0080754529
403340	3126	27	60	0.185487637	0.4346519678	1.2285376433	Up	0.0001421076	0.0007830973
NR_046360	4101	9	20	0.0471295093	0.1104382713	1.2285376433	Up	0.0299426	0.0811208996
3672	4811	1762	3915	7.8652172922	18.4278972863	1.2283329332	Up	9.1011e-210	3.11223912222222e-207
57520	6926	86	191	0.2666589362	0.6244968519	1.2276986232	Up	9.62182e-12	1.37414174880124e-10
64922	3624	14	31	0.082962155	0.1937103734	1.2233759382	Up	0.00671632	0.0234360478
54456	3966	19	42	0.1028823959	0.2398147846	1.2209244592	Up	0.0015804	0.0066858342
146206	4512	29	64	0.1380286007	0.3212108868	1.2185535548	Up	9.40232e-05	0.000538033
6927	3241	182852	402945	1211.6044565465	2815.4389434529	1.2164410747	Up	0	0
23213	5716	2303	5074	8.6525057394	20.1019235132	1.2161436582	Up	4.87518e-267	2.30833522769231e-264
388323	1239	5	11	0.0866640291	0.2010484606	1.2140380736	Up	0.1157348	0.2344146997
100302652	2007	10	22	0.1070022243	0.2482302369	1.2140380736	Up	0.0238626	0.0677292917
6696	1823	10	22	0.1178022294	0.2732847424	1.2140380736	Up	0.0238626	0.067718883
4647	7465	5	11	0.0143840231	0.0333689274	1.2140380736	Up	0.1157348	0.2344404143
100506776	3516	10	22	0.0610789147	0.1416945636	1.2140380736	Up	0.0238626	0.0677084775
157638	5503	20	44	0.0780495963	0.1810641779	1.2140380736	Up	0.001278712	0.0055782414
1004	8571	36	79	0.090200965	0.2087252402	1.2103902966	Up	1.555274e-05	0.0001036438
389432	6324	79	173	0.2682720378	0.6194890229	1.2073820294	Up	1.585464e-10	2.0247011219917e-09
3169	3396	417115	912466	2637.717644922	6084.5488575898	1.2058601582	Up	0	0
124872	2021	11	24	0.1168870909	0.2689207425	1.202065432	Up	0.01904822	0.0560370289
55930	6975	11	24	0.0338679298	0.0779195442	1.202065432	Up	0.01904822	0.0560191799
54361	3905	11	24	0.0604939336	0.1391776749	1.202065432	Up	0.01904822	0.056028103
5212	2832	17	37	0.1289127433	0.295861087	1.1985250743	Up	0.00350922	0.0134247476
57053	1962	17	37	0.1860758864	0.4270533121	1.1985250743	Up	0.00350922	0.0134275293
348938	3297	23	50	0.1498128504	0.3434238326	1.1968287836	Up	0.000678644	0.0031855211
26047	9894	0	1	0.001	0.002288798	1.1945901491	Up	0.473832	0.6291638536
51191	3520	209	453	1.2750986937	2.9143043997	1.1925426579	Up	1.031874e-24	3.11859006284779e-23
NM_001256766	1518	12	26	0.1697655844	0.3878653199	1.1920117673	Up	0.01522748	0.0467949152
NM_001256736	4252	6	13	0.0303038755	0.0692356015	1.1920117673	Up	0.0903216	0.19387175
26033	8732	12	26	0.0295126153	0.0674278007	1.1920117673	Up	0.01522748	0.0467871291
80217	5365	6	13	0.0240171628	0.0548722792	1.1920117673	Up	0.0903216	0.193894288
84913	5873	897	1941	3.279990761	7.4841917858	1.1901547777	Up	5.80164e-100	8.05511911578947e-98
2264	3084	25	54	0.17408679	0.3965142173	1.1875658623	Up	0.000445548	0.0021708415
9890	5040	19	41	0.0809586472	0.1842182675	1.1861590411	Up	0.00228348	0.0092816953
3400	3891	71	153	0.3918657404	0.8904500721	1.1841752731	Up	3.1764e-09	3.49972568019093e-08
1117	1516	13	28	0.1841553453	0.4182521706	1.1834497538	Up	0.0121893	0.0389424937
157506	3981	302	648	1.629127008	3.6860583154	1.1779798135	Up	5.18126e-34	2.18940840183066e-32
5321	2940	221	474	1.6143032513	3.6509878248	1.1773752394	Up	2.68856e-25	8.38630894594595e-24
9249	1825	481	1031	5.6600776045	12.7930815968	1.1764700835	Up	5.32526e-53	3.62864395424354e-51
11001	2408	7	15	0.0624283326	0.1410633359	1.1760702234	Up	0.0708482	0.1623985677
100288428	2147	7	15	0.0700174313	0.1582116967	1.1760702234	Up	0.0708482	0.1623784115
NM_001256932	587	21	45	0.7682832621	1.7360162495	1.1760702234	Up	0.001489074	0.0063621565
128346	946	14	30	0.3178169661	0.7181406191	1.1760702234	Up	0.00976906	0.0322942109
11223	4396	7	15	0.0341964115	0.0772703623	1.1760702234	Up	0.0708482	0.1623582603
114800	3983	61	130	0.3288968445	0.7391156861	1.1681650254	Up	6.74456e-08	6.35758269321082e-07
5308	3482	31	66	0.191193492	0.4292344217	1.1667323589	Up	0.0001269166	0.0007063418
203111	1550	8	17	0.1108404977	0.248368547	1.1639973911	Up	0.055802	0.1332694946
157855	3756	8	17	0.0457408869	0.1024950074	1.1639973911	Up	0.055802	0.1332867329
6503	3506	8	17	0.0490025018	0.1098035504	1.1639973911	Up	0.055802	0.1333039757
157807	3506	8	17	0.0490025018	0.1098035504	1.1639973911	Up	0.055802	0.1332522607
619383	353	17	36	1.034223482	2.30944258	1.1589967101	Up	0.00506024	0.0183328216
51168	11876	9	19	0.0162746815	0.0362295371	1.1545370619	Up	0.0441006	0.1114647796
165082	4411	9	19	0.0438173017	0.0975429569	1.1545370619	Up	0.0441006	0.1114495251
728819	1170	9	19	0.1651949725	0.3677452845	1.1545370619	Up	0.0441006	0.1114953012
83401	1347	9	19	0.143487838	0.3194224075	1.1545370619	Up	0.0441006	0.1114800383
1191	3012	546	1151	3.8929412834	8.65365804	1.1524495271	Up	4.1707e-57	3.09301791967871e-55
100506023	5619	38	80	0.1452328108	0.3224113546	1.1505351313	Up	2.9634e-05	0.000186574
84952	7353	60	126	0.1752374249	0.3880479135	1.1469238778	Up	1.638864e-07	1.47194857120623e-06
5618	11823	53	111	0.0962694206	0.2126055819	1.1430299617	Up	9.60946e-07	7.81710521409692e-06
257000	3693	32	67	0.1860847781	0.4108420319	1.1426237404	Up	0.0001460668	0.0008032369
221662	2467	171	358	1.4885627231	3.286194395	1.1424978123	Up	1.201656e-18	2.78766076582915e-17
8736	5848	11	23	0.0403948035	0.089063518	1.1406648873	Up	0.0277696	0.0763767402
4807	2594	11	23	0.0910673904	0.2007877614	1.1406648873	Up	0.0277696	0.0763653661
64218	3313	23	48	0.1490893352	0.3280946698	1.1379350946	Up	0.001387004	0.0059688688
9244	1824	120	250	1.4128517382	3.1038058554	1.1354282389	Up	2.3675e-13	3.87917080745342e-12
100130449	2017	12	25	0.127766067	0.2806813029	1.1354282389	Up	0.0221094	0.0635640947
NR_045999	3432	12	25	0.0750886238	0.164957514	1.1354282389	Up	0.0221094	0.0635838935
84660	3228	12	25	0.0798340016	0.1753823383	1.1354282389	Up	0.0221094	0.0635739926
7850	1484	25	52	0.3617814424	0.7935034441	1.1331180783	Up	0.000905306	0.0041064556
273	3426	124	257	0.7772746515	1.6987330569	1.1279627887	Up	1.479524e-13	2.45250360718133e-12
65072	1041	14	29	0.2888134965	0.6308507763	1.127160623	Up	0.01408966	0.0437497329
165829	4200	14	29	0.0715844881	0.156360871	1.127160623	Up	0.01408966	0.0437423775
347902	3849	102	211	0.5691050493	1.2414062216	1.1252083966	Up	2.3893e-11	3.26337380177515e-10
25849	5069	30	62	0.1270981244	0.2769802301	1.1238402647	Up	0.000314058	0.0015906185
645431	2026	16	33	0.1695979974	0.368853469	1.1209286693	Up	0.0090312	0.030272307
6373	1610	32	66	0.4268391835	0.9283194139	1.1209286693	Up	0.00020618	0.001095947
2620	2240	2	4	0.0191744164	0.0415130477	1.1143821805	Up	0.410782	0.5737897437
55008	3903	199	408	1.0949510473	2.3672328846	1.1123352713	Up	3.2546e-20	8.08875418573351e-19
85455	5032	22	45	0.0938906243	0.2025122294	1.1089560276	Up	0.0024386	0.009825701
11096	9663	142	290	0.3155851383	0.6796188121	1.1066965204	Up	1.07168e-14	1.93069686634146e-13
163071	2206	24	49	0.2336393083	0.5030022704	1.1062818933	Up	0.001585976	0.0067063505
4092	3088	217	443	1.5091159887	3.2486715712	1.106146206	Up	1.241588e-21	3.3276000011611e-20
5080	6947	25	51	0.077282807	0.1662464004	1.1051037021	Up	0.001280182	0.0055820167
3170	2428	156545	318837	1384.6203069956	2973.715421861	1.1027761791	Up	0	0
10610	2105	37	75	0.3774763979	0.8068420732	1.0958998748	Up	0.0001014162	0.0005762312
3909	10511	907	1831	1.8531195132	3.9447881201	1.0899918852	Up	3.35036e-82	3.81899677530864e-80
4939	3647	107	216	0.6300691163	1.3412117863	1.0899550657	Up	4.4873e-11	6.00452766666667e-10
9173	2542	1157	2329	9.7745774227	20.747860329	1.085856325	Up	2.0457e-103	2.97448001574803e-101
26074	4120	2	4	0.0104249254	0.0219857937	1.0765345499	Up	0.410782	0.5736161836
930	1968	1	2	0.0109122695	0.0230135849	1.0765345499	Up	0.585758	0.7111042816
6123	1547	1	2	0.0138819305	0.0292764932	1.0765345499	Up	0.585758	0.710263788
NR_047618	6627	4	8	0.0129623337	0.0273370968	1.0765345499	Up	0.227372	0.3925807716
677839	138	1	2	0.1556184523	0.3281937322	1.0765345499	Up	0.585758	0.7105904105
70	3693	2	4	0.0116302986	0.0245278825	1.0765345499	Up	0.410782	0.5745720657
392232	2678	2	4	0.0160383468	0.033824298	1.0765345499	Up	0.410782	0.5733127059
6558	6891	2	4	0.0062328679	0.0131448948	1.0765345499	Up	0.410782	0.575356524
63928	2391	2	4	0.0179634851	0.0378843455	1.0765345499	Up	0.410782	0.5753128868
29906	2627	1	2	0.0081748559	0.0172404777	1.0765345499	Up	0.585758	0.7112445573
56165	4510	1	2	0.0047617176	0.0100422916	1.0765345499	Up	0.585758	0.7097977051
284798	3159	2	4	0.013596294	0.0286740963	1.0765345499	Up	0.410782	0.5752692562
100507064	2073	2	4	0.0207190993	0.043695837	1.0765345499	Up	0.410782	0.5732693782
338442	2082	2	4	0.0206295355	0.0435069501	1.0765345499	Up	0.410782	0.575531139
2867	2069	1	2	0.0103795778	0.0218901571	1.0765345499	Up	0.585758	0.7110575354
642924	1924	1	2	0.0111618225	0.0235398831	1.0765345499	Up	0.585758	0.7104970591
54831	1924	1	2	0.0111618225	0.0235398831	1.0765345499	Up	0.585758	0.7099840649
NM_001257360	4138	2	4	0.0103795778	0.0218901571	1.0765345499	Up	0.410782	0.5737029505
100507401	1540	8	16	0.1115602411	0.2352765457	1.0765345499	Up	0.0816352	0.1790989192
400121	3314	1	2	0.006480189	0.0136664861	1.0765345499	Up	0.585758	0.7095183488
577	5650	2	4	0.0076018925	0.0160321186	1.0765345499	Up	0.410782	0.5727499556
NM_001256706	1468	4	8	0.0585159303	0.1234079974	1.0765345499	Up	0.227372	0.3928011369
NR_046072	2484	2	4	0.0172909391	0.0364659702	1.0765345499	Up	0.410782	0.5751384041
NM_001256732	4465	2	4	0.0096194161	0.0202870034	1.0765345499	Up	0.410782	0.5748768785
730013	736	4	8	0.1167138392	0.2461452991	1.0765345499	Up	0.227372	0.3931689626
6855	2449	8	16	0.0701522137	0.1479485016	1.0765345499	Up	0.0816352	0.1791627767
100192204	626	2	4	0.0686113304	0.144698834	1.0765345499	Up	0.410782	0.5743980321
NR_047657	5095	4	8	0.0168599383	0.0355570049	1.0765345499	Up	0.227372	0.3927643921
NM_001256410	5090	2	4	0.0084382501	0.0177959666	1.0765345499	Up	0.410782	0.5744415306
100506755	794	3	6	0.0811411074	0.171123684	1.0765345499	Up	0.301972	0.4592501196
776	7771	2	4	0.0055270484	0.0116563467	1.0765345499	Up	0.410782	0.5740937268
4109	2759	1	2	0.0077837428	0.0164156343	1.0765345499	Up	0.585758	0.7097511304
3782	13080	1	2	0.0016418461	0.0034625944	1.0765345499	Up	0.585758	0.7093787531
3753	3392	3	6	0.0189935257	0.0400566642	1.0765345499	Up	0.301972	0.4591366778
NM_001257342	1584	4	8	0.0542306728	0.114370543	1.0765345499	Up	0.227372	0.3930953424
5207	1733	2	4	0.024784012	0.0522685921	1.0765345499	Up	0.410782	0.5747026602
3327	1794	6	12	0.0718239011	0.1514740302	1.0765345499	Up	0.1341484	0.2631383423
NM_001256092	4096	2	4	0.010486009	0.0221146167	1.0765345499	Up	0.410782	0.5731394342
1146	2187	2	4	0.0196390914	0.041418139	1.0765345499	Up	0.410782	0.5756184863
3229	2435	19	38	0.1675694382	0.3533979326	1.0765345499	Up	0.006619	0.0231401844
349149	1131	4	8	0.0759517115	0.1601794343	1.0765345499	Up	0.227372	0.3925440681
2078	5139	2	4	0.008357792	0.0176262833	1.0765345499	Up	0.410782	0.5725338072
23398	2186	2	4	0.0196480754	0.041437086	1.0765345499	Up	0.410782	0.5754874753
643802	1344	1	2	0.0159786804	0.0336984636	1.0765345499	Up	0.585758	0.7108238962
NR_046269	764	1	2	0.0281090922	0.0592810668	1.0765345499	Up	0.585758	0.7106837863
283299	2503	7	14	0.0600588993	0.1266620636	1.0765345499	Up	0.1043468	0.2170874278
100129316	5249	2	4	0.0081826429	0.0172569004	1.0765345499	Up	0.410782	0.5734427285
6899	2082	9	18	0.0928329096	0.1957812754	1.0765345499	Up	0.0641608	0.1494630166
NR_047527	2225	1	2	0.0096518411	0.0203553865	1.0765345499	Up	0.585758	0.7097045619
339983	5894	8	16	0.0291487566	0.0614736818	1.0765345499	Up	0.0816352	0.1791202
10850	469	1	2	0.0457896512	0.0965687314	1.0765345499	Up	0.585758	0.7107304835
100233156	1631	2	4	0.0263339625	0.055537382	1.0765345499	Up	0.410782	0.5746155906
NM_001256339	3024	2	4	0.0142032714	0.0299541898	1.0765345499	Up	0.410782	0.5741806383
440896	3182	1	2	0.0067490089	0.0142334177	1.0765345499	Up	0.585758	0.7100306701
729582	3906	5	10	0.0274902028	0.0579758513	1.0765345499	Up	0.1737588	0.3203184587
145407	3082	35	70	0.2438796641	0.5143334609	1.0765345499	Up	0.000215386	0.0011396326
54579	2345	2	4	0.0183158605	0.0386274926	1.0765345499	Up	0.410782	0.5727932049
5913	1494	4	8	0.0514071728	0.1084158828	1.0765345499	Up	0.227372	0.3923973226
220963	4001	5	10	0.0268374737	0.056599269	1.0765345499	Up	0.1737588	0.3202545165
201181	2596	2	4	0.016544951	0.034892708	1.0765345499	Up	0.410782	0.5722746444
100499194	2316	4	8	0.0370904083	0.0782223403	1.0765345499	Up	0.227372	0.3931321491
124599	2326	4	8	0.0369309483	0.0778860448	1.0765345499	Up	0.227372	0.392617482
7100	4277	2	4	0.0100422476	0.0211787398	1.0765345499	Up	0.410782	0.5730961327
160298	1149	2	4	0.0373809337	0.0788350479	1.0765345499	Up	0.410782	0.5754438182
83715	3531	2	4	0.0121638892	0.0256532059	1.0765345499	Up	0.410782	0.5750076116
NR_047576	2000	14	28	0.1503274249	0.3170351453	1.0765345499	Up	0.0201418	0.0587859141
100506134	746	1	2	0.0287873276	0.0607114411	1.0765345499	Up	0.585758	0.7102171522
144809	3318	2	4	0.0129447537	0.0273000211	1.0765345499	Up	0.410782	0.5733993811
5729	2966	2	4	0.0144810158	0.0305399427	1.0765345499	Up	0.410782	0.5724041965
NM_001256869	1593	2	4	0.0269621424	0.0568621909	1.0765345499	Up	0.410782	0.572361006
338872	1849	1	2	0.0116145735	0.0244947188	1.0765345499	Up	0.585758	0.709192711
NM_001256542	1759	4	8	0.0488353529	0.1029920069	1.0765345499	Up	0.227372	0.3932794447
84740	6810	17	34	0.0536095285	0.1130605721	1.0765345499	Up	0.01029052	0.0336565254
201617	2700	2	4	0.015907664	0.0335486926	1.0765345499	Up	0.410782	0.5747462049
NM_001256093	4128	2	4	0.0104047221	0.0219431856	1.0765345499	Up	0.410782	0.5743110548
1183	6789	4	8	0.0126530248	0.0266847754	1.0765345499	Up	0.227372	0.3928378885
338864	2105	2	4	0.0204041296	0.0430315772	1.0765345499	Up	0.410782	0.5730528377
728464	1101	2	4	0.0390106202	0.0822719983	1.0765345499	Up	0.410782	0.572879723
221981	10607	9	18	0.0182217515	0.03842902	1.0765345499	Up	0.0641608	0.1494441641
NR_047573	1433	2	4	0.02997257	0.0632110747	1.0765345499	Up	0.410782	0.5724905971
144193	2143	2	4	0.0200423205	0.0422685348	1.0765345499	Up	0.410782	0.5749204496
NM_001258208	1406	2	4	0.0305481457	0.0644249432	1.0765345499	Up	0.410782	0.5741371792
340198	342	1	2	0.0627934106	0.1324290498	1.0765345499	Up	0.585758	0.7100772814
283129	843	1	2	0.0254749068	0.0537256643	1.0765345499	Up	0.585758	0.7098908727
NM_001257344	1511	2	4	0.0284253427	0.0599480279	1.0765345499	Up	0.410782	0.57357281
3119	1638	2	4	0.0262214242	0.0553000428	1.0765345499	Up	0.410782	0.5734860824
196549	575	3	6	0.1120452857	0.2362994872	1.0765345499	Up	0.301972	0.4593636174
100506068	1320	2	4	0.0325384037	0.0686223258	1.0765345499	Up	0.410782	0.5740502809
401647	6465	2	4	0.006643572	0.0140110549	1.0765345499	Up	0.410782	0.5740068416
5063	2754	4	8	0.0311914981	0.0657817502	1.0765345499	Up	0.227372	0.3926909233
728619	1625	2	4	0.0264311956	0.0557424431	1.0765345499	Up	0.410782	0.5736595638
55154	2500	4	8	0.0343605543	0.0724651761	1.0765345499	Up	0.227372	0.3924706816
9227	4909	1	2	0.0043746886	0.0092260613	1.0765345499	Up	0.585758	0.7094252789
11309	4362	3	6	0.0147698394	0.0311490612	1.0765345499	Up	0.301972	0.4591744855
200373	2982	1	2	0.0072016588	0.0151880399	1.0765345499	Up	0.585758	0.7114784732
NM_001258300	2190	2	4	0.0196121885	0.0413614019	1.0765345499	Up	0.410782	0.5751820149
8784	1214	4	8	0.0707589668	0.149228122	1.0765345499	Up	0.227372	0.392874647
646019	810	2	4	0.0530255467	0.1118289754	1.0765345499	Up	0.410782	0.5742241039
338596	1398	2	4	0.0307229563	0.0647936124	1.0765345499	Up	0.410782	0.5739199827
283404	1075	2	4	0.0399541329	0.0842618326	1.0765345499	Up	0.410782	0.5738765632
375607	2953	2	4	0.0145447656	0.0306743888	1.0765345499	Up	0.410782	0.5737463438
NM_001256968	1398	2	4	0.0307229563	0.0647936124	1.0765345499	Up	0.410782	0.5733560402
NR_046282	4050	1	2	0.0053025547	0.0111828975	1.0765345499	Up	0.585758	0.7092857199
728229	1334	2	4	0.0321969212	0.0679021515	1.0765345499	Up	0.410782	0.57570586
10663	1953	17	34	0.186933379	0.3942357889	1.0765345499	Up	0.01029052	0.0336624876
56853	4070	2	4	0.0105529958	0.0222558895	1.0765345499	Up	0.410782	0.5750512025
90668	4615	1	2	0.0046533795	0.0098138104	1.0765345499	Up	0.585758	0.7104503926
206338	4630	7	14	0.0324681263	0.0684741135	1.0765345499	Up	0.1043468	0.2171118883
170690	4974	2	4	0.0086350408	0.0182109912	1.0765345499	Up	0.410782	0.5729662672
1259	2872	2	4	0.0149549766	0.0315395091	1.0765345499	Up	0.410782	0.5757495569
100507250	1737	6	12	0.0741808167	0.1564446806	1.0765345499	Up	0.1341484	0.2632222245
139105	4720	1	2	0.0045498615	0.0095954947	1.0765345499	Up	0.585758	0.7111977926
641372	1004	1	2	0.0213897873	0.0451102939	1.0765345499	Up	0.585758	0.7111510341
339685	4362	2	4	0.0098465596	0.0207660408	1.0765345499	Up	0.410782	0.5752256322
1544	3127	4	8	0.0274708621	0.0579350624	1.0765345499	Up	0.227372	0.3932057831
219854	4037	3	6	0.0159588901	0.0336567266	1.0765345499	Up	0.301972	0.4593257786
29034	2306	1	2	0.0093128128	0.0196403881	1.0765345499	Up	0.585758	0.7104037323
55138	2516	4	8	0.0341420452	0.0720043482	1.0765345499	Up	0.227372	0.3930585426
NR_046462	5953	4	8	0.0144299321	0.030432209	1.0765345499	Up	0.227372	0.3926541992
283038	3149	4	8	0.0272789412	0.0575303081	1.0765345499	Up	0.227372	0.3925073714
8382	1243	38	76	0.6565270828	1.3845920608	1.0765345499	Up	0.0001147758	0.000644014
10655	2944	2	4	0.0145892299	0.0307681624	1.0765345499	Up	0.410782	0.572620247
9369	6163	1	2	0.0034845605	0.0073488131	1.0765345499	Up	0.585758	0.7112913282
793	2531	1	2	0.0084849255	0.0178944034	1.0765345499	Up	0.585758	0.7108706117
NR_046101	556	1	2	0.0386247238	0.0814581566	1.0765345499	Up	0.585758	0.71031043
3751	5333	2	4	0.0080537583	0.0169850872	1.0765345499	Up	0.410782	0.5731827423
139201	2539	2	4	0.0169163816	0.0356760418	1.0765345499	Up	0.410782	0.5729229918
390637	1351	23	46	0.3656054535	0.7710487831	1.0765345499	Up	0.00277014	0.0109606611
5030	1639	2	4	0.0262054258	0.0552663027	1.0765345499	Up	0.410782	0.5725770239
26249	6806	2	4	0.0063107101	0.0133090611	1.0765345499	Up	0.410782	0.5749640273
3684	4745	6	12	0.0271553379	0.0572696334	1.0765345499	Up	0.1341484	0.2631942578
64073	461	1	2	0.0465842656	0.0982445446	1.0765345499	Up	0.585758	0.7103570781
646300	9161	2	4	0.0046884284	0.0098877273	1.0765345499	Up	0.410782	0.5744850357
169044	6366	2	4	0.0067468886	0.014228946	1.0765345499	Up	0.410782	0.5743545402
999	4815	1	2	0.0044600927	0.0094061755	1.0765345499	Up	0.585758	0.7101705225
3483	2282	1	2	0.0094107565	0.0198469479	1.0765345499	Up	0.585758	0.7096114432
161635	1718	2	4	0.0250004033	0.0527249535	1.0765345499	Up	0.410782	0.5727067129
5343	3011	4	8	0.0285291882	0.0601670343	1.0765345499	Up	0.227372	0.3923606534
1496	4005	1	2	0.0053621339	0.0113085481	1.0765345499	Up	0.585758	0.7092392124
4129	2611	3	6	0.0246748523	0.0520383781	1.0765345499	Up	0.301972	0.459287946
2672	2802	2	4	0.0153285842	0.032327434	1.0765345499	Up	0.410782	0.5746591221
91646	1617	2	4	0.0265619622	0.0560182252	1.0765345499	Up	0.410782	0.5745285475
134526	1989	4	8	0.0431882281	0.0910824234	1.0765345499	Up	0.227372	0.3930217497
100507240	2091	4	8	0.0410814853	0.0866393784	1.0765345499	Up	0.227372	0.3927276543
83851	3137	3	6	0.0205374687	0.0433127845	1.0765345499	Up	0.301972	0.4592122994
63827	3470	12	24	0.0742663277	0.1566250203	1.0765345499	Up	0.0317834	0.0850720778
729956	6035	2	4	0.0071169334	0.0150093571	1.0765345499	Up	0.410782	0.5735294429
139728	1888	1	2	0.0113746538	0.0239887368	1.0765345499	Up	0.585758	0.7113381052
5777	2464	4	8	0.0348625754	0.0735239205	1.0765345499	Up	0.227372	0.3924339987
27134	2859	1	2	0.0075114888	0.0158414603	1.0765345499	Up	0.585758	0.7094718108
390535	5269	2	4	0.0081515834	0.0171913969	1.0765345499	Up	0.410782	0.5723178219
100129128	652	11	22	0.3623141267	0.764107493	1.0765345499	Up	0.0400562	0.1028330028
NR_046470	1785	6	12	0.0721860384	0.1522377648	1.0765345499	Up	0.1341484	0.2630824506
723809	1911	2	4	0.0224755065	0.0474000367	1.0765345499	Up	0.410782	0.5739634089
56142	5287	1	2	0.0040619153	0.0085664337	1.0765345499	Up	0.585758	0.7098442859
6445	1661	35	70	0.4525208457	0.9543502267	1.0765345499	Up	0.000215386	0.0011399593
553158	1857	2	4	0.0231290753	0.0487783899	1.0765345499	Up	0.410782	0.5730095492
114758	795	2	4	0.0540260287	0.1139389561	1.0765345499	Up	0.410782	0.5728364607
26253	2158	1	2	0.0099515044	0.0209873656	1.0765345499	Up	0.585758	0.7114316777
NM_033517	7113	4	8	0.0120766745	0.0254692732	1.0765345499	Up	0.227372	0.3932426105
165545	2650	1	2	0.0081039043	0.0170908434	1.0765345499	Up	0.585758	0.7113848884
5028	3122	4	8	0.0275148577	0.0580278476	1.0765345499	Up	0.227372	0.3929849637
728224	1143	4	8	0.0751543182	0.1584977604	1.0765345499	Up	0.227372	0.3929481846
8856	4446	2	4	0.0096605247	0.0203737	1.0765345499	Up	0.410782	0.5738331502
7092	7284	8	16	0.0235863223	0.0497427073	1.0765345499	Up	0.0816352	0.1790776435
9182	1796	2	4	0.0239146397	0.050435117	1.0765345499	Up	0.410782	0.5726634767
284837	4622	11	22	0.0511096518	0.1077884218	1.0765345499	Up	0.0400562	0.1028473011
7432	1618	8	16	0.1061821825	0.2239344131	1.0765345499	Up	0.0816352	0.1791840726
9515	9382	1	2	0.0022889945	0.0048274073	1.0765345499	Up	0.585758	0.7110107952
10859	2971	1	2	0.0072283226	0.015244273	1.0765345499	Up	0.585758	0.7107771868
161582	2011	15	30	0.1601840857	0.3378224891	1.0765345499	Up	0.01607808	0.0489849571
85479	1398	1	2	0.0153614781	0.0323968062	1.0765345499	Up	0.585758	0.7101238989
285533	1589	1	2	0.0135150072	0.0285026652	1.0765345499	Up	0.585758	0.7099374657
55349	3711	5	10	0.0289347163	0.0610222784	1.0765345499	Up	0.1737588	0.3202864844
285375	1050	1	2	0.0204527109	0.0431340334	1.0765345499	Up	0.585758	0.7115252748
NR_046433	1884	1	2	0.0113988038	0.0240396683	1.0765345499	Up	0.585758	0.7109640613
693221	99	1	2	0.2169226911	0.4574821721	1.0765345499	Up	0.585758	0.7105437317
6367	2933	1	2	0.0073219729	0.0154417781	1.0765345499	Up	0.585758	0.7095648929
58512	3587	1	2	0.0059869937	0.0126263549	1.0765345499	Up	0.585758	0.7109173334
256472	2546	2	4	0.0168698715	0.0355779537	1.0765345499	Up	0.410782	0.5750948
NR_047660	2083	2	4	0.0206196317	0.0434860634	1.0765345499	Up	0.410782	0.574833314
100750325	429	2	4	0.1001181651	0.2111456179	1.0765345499	Up	0.410782	0.574267576
51557	5634	2	4	0.0076234812	0.0160776482	1.0765345499	Up	0.410782	0.573226057
57156	5434	2	4	0.0079040657	0.0166693909	1.0765345499	Up	0.410782	0.5754001678
54549	10796	4	8	0.007956779	0.0167805613	1.0765345499	Up	0.227372	0.3929114123
9390	2560	6	12	0.0503328432	0.1061501603	1.0765345499	Up	0.1341484	0.2631103935
219731	3163	8	16	0.0543163994	0.1145513374	1.0765345499	Up	0.0816352	0.1791414858
NR_046359	4191	1	2	0.0051241581	0.0108066655	1.0765345499	Up	0.585758	0.7106370953
5553	874	2	4	0.0491426692	0.103640126	1.0765345499	Up	0.410782	0.5747897562
343990	3884	2	4	0.0110583658	0.0233216967	1.0765345499	Up	0.410782	0.5755748093
147746	2467	6	12	0.052230271	0.1101517674	1.0765345499	Up	0.1341484	0.2631662971
79370	2039	1	2	0.0105322935	0.0222122291	1.0765345499	Up	0.585758	0.7096579995
54491	7064	897	1785	2.7269798611	5.7222509945	1.0692787339	Up	8.99228e-78	9.59834927630058e-76
64067	5939	2	4	0.0072797784	0.0152519734	1.0670294717	Up	0.410782	0.5724473936
58189	1396	44	87	0.6768733829	1.4112800676	1.0600464271	Up	4.5541e-05	0.0002764497
148046	1373	38	75	0.5943650138	1.2370011392	1.0574257269	Up	0.0001594734	0.000868427
57662	4201	36	71	0.1840305811	0.3827234216	1.056356668	Up	0.00024272	0.0012682704
80303	2000	217	427	2.3300750866	4.8347859657	1.0530755771	Up	2.02602e-19	4.88413646475196e-18
3434	1876	425	834	4.8651504417	10.0672902519	1.0491190923	Up	3.47946e-36	1.57479677352941e-34
3625	3218	51	100	0.3403488712	0.7037093698	1.0479653977	Up	1.472202e-05	9.83563029377713e-05
284649	2468	25	49	0.21753795	0.4496041364	1.0473882042	Up	0.00251736	0.010090204
56924	3961	2	4	0.0111386652	0.0229960574	1.0458101845	Up	0.410782	0.5756621698
7012	451	21	41	0.9999606981	2.0586697746	1.0417691317	Up	0.00599724	0.0212644074
257177	774	20	39	0.5549185122	1.1410456503	1.0400086739	Up	0.0074667	0.0256951327
642938	4407	39	76	0.1900473135	0.3905259659	1.0390598445	Up	0.0001789286	0.0009630124
374786	5147	16	31	0.0667584113	0.1363913723	1.0307308603	Up	0.01814328	0.054063871
55553	8979	16	31	0.0382676849	0.0781831377	1.0307308603	Up	0.01814328	0.0540551482
727	5480	698	1352	2.7353634674	5.5869592862	1.03033076	Up	5.94706e-56	4.2897816390625e-54
8470	6344	15	29	0.0507771432	0.1035176006	1.0276249494	Up	0.0227308	0.0650367141
339855	5718	15	29	0.0563361658	0.1148505873	1.0276249494	Up	0.0227308	0.0650467926
162333	3116	44	85	0.3032462267	0.6177330678	1.0264938674	Up	8.66896e-05	0.0004994727
2626	3419	224745	433961	1411.6632732548	2874.2925810941	1.0258109238	Up	0	0
5920	779	157	301	4.3281506906	8.7500072193	1.0155334778	Up	2.11322e-13	3.46868626844444e-12
252884	2788	12	23	0.0924333418	0.1868161596	1.0151340052	Up	0.0452124	0.1138385845
10866	2547	12	23	0.1011794884	0.2044929144	1.0151340052	Up	0.0452124	0.1138541086
79940	2933	34	65	0.2489470775	0.5018577869	1.0114395217	Up	0.000706752	0.0032965098
1238	2978	11	21	0.079324651	0.1596886225	1.009420354	Up	0.0571322	0.135883978
1844	1708	86	164	1.0813113537	2.1743795512	1.0078217998	Up	7.44258e-08	6.97637981116751e-07
11145	1395	213	406	3.2790313889	6.5906947767	1.0071608469	Up	2.44238e-17	5.31224841931684e-16
387496	1543	262	499	3.6464943371	7.3234208639	1.0060075537	Up	6.3986e-21	1.65023111173184e-19
55214	3715	825	1570	4.7690876977	9.5701822363	1.0048330845	Up	3.88308e-62	3.11760675130435e-60
84102	3548	255	485	1.5434648639	3.0955477023	1.0040220501	Up	2.57376e-20	6.43126551556157e-19
100506012	1257	10	19	0.1708460336	0.3422927469	1.0025339685	Up	0.0724166	0.1631582401
55083	7287	258	489	0.7603457358	1.5196356138	0.9989979494	Up	2.58292e-20	6.44543252972973e-19
286	8486	193	365	0.4884211477	0.9740229961	0.9958301664	Up	1.77857e-15	3.37544435971223e-14
379013	5701	9	17	0.0339024939	0.0675269686	0.9940723897	Up	0.0921272	0.1968094488
55964	4656	2	2	0.0092248052	0.0183437566	0.9916987717	Up	0.9503	0.9712331083
196051	1521	110	207	1.5531151257	3.081913923	0.9886617939	Up	2.65548e-09	2.95754485404101e-08
9185	7964	16	30	0.0431448446	0.0853039962	0.9834251455	Up	0.0253878	0.0712262405
NM_001256604	1483	8	15	0.1158481263	0.2290495703	0.9834251455	Up	0.1177254	0.2375606203
3574	2089	8	15	0.082241633	0.1626043623	0.9834251455	Up	0.1177254	0.2375865832
257144	3355	16	30	0.1024159591	0.202492109	0.9834251455	Up	0.0253878	0.0712154208
127833	7614	8	15	0.0225640624	0.0446126232	0.9834251455	Up	0.1177254	0.2376125518
7057	5820	36750	68695	135.6046359022	267.289264923	0.9789953955	Up	0	0
3815	5190	58	108	0.2399942375	0.4712330814	0.9734410569	Up	2.2564e-05	0.0001454842
94158	1101	7	13	0.1365371707	0.2673839943	0.969619346	Up	0.151271	0.2877390076
100507424	882	7	13	0.1704392573	0.3337752582	0.969619346	Up	0.151271	0.287620499
81027	3496	28	52	0.171999342	0.3368304094	0.969619346	Up	0.0034803	0.0133334481
6528	3594	7	13	0.0418273303	0.0819114574	0.969619346	Up	0.151271	0.287650117
51299	2072	21	39	0.217655538	0.4262400257	0.969619346	Up	0.01156172	0.0371625277
79733	3736	14	26	0.0804750669	0.1575962408	0.969619346	Up	0.0400134	0.1027802816
79933	4933	7	13	0.0304738344	0.0596776359	0.969619346	Up	0.151271	0.2876797411
5342	3016	14	26	0.0996866213	0.1952186855	0.969619346	Up	0.0400134	0.1027659867
27065	3124	21	39	0.1443605233	0.2827046522	0.969619346	Up	0.01156172	0.0371689975
80852	7977	7	13	0.0188451078	0.0369048236	0.969619346	Up	0.151271	0.2877093713
NM_001256566	3295	61	113	0.3975709049	0.776608962	0.9659761747	Up	1.649264e-05	0.0001095121
147948	2297	47	87	0.4394171884	0.8577043859	0.9648891941	Up	0.0001612212	0.0008769104
27145	4629	79	146	0.366505156	0.714241447	0.9625783606	Up	1.032968e-06	8.3661346877193e-06
10256	2564	13	24	0.1088843617	0.2119691188	0.9610573325	Up	0.0503872	0.1237959068
56000	1915	13	24	0.1457856415	0.2838061726	0.9610573325	Up	0.0503872	0.123779438
2239	3714	45	83	0.2602020972	0.5060757954	0.9597208849	Up	0.000244202	0.0012749319
4684	6070	19	35	0.0672210184	0.1305746068	0.9578900534	Up	0.01798034	0.0536736111
1306	5273	396	729	1.612789149	3.1307553428	0.9569529341	Up	1.40699e-27	4.76724354862385e-26
1056	2384	25	46	0.2252028777	0.4369492055	0.9562403162	Up	0.00664054	0.0231979212
79839	2828	98	180	0.744195173	1.4413600261	0.9536778021	Up	7.25894e-08	6.81115782723577e-07
91461	2517	422	774	3.6005547038	6.9636529445	0.9516251173	Up	6.34692e-29	2.29808283764706e-27
6524	2279	6	11	0.0565388673	0.1093019055	0.9510036678	Up	0.1957556	0.3507153303
100133941	2194	18	33	0.1761878922	0.3406094477	0.9510036678	Up	0.0224624	0.0644084904
3321	7253	12	22	0.0355306986	0.0686885545	0.9510036678	Up	0.0636056	0.1484130667
4969	3068	12	22	0.0839974436	0.1623852951	0.9510036678	Up	0.0636056	0.1484318223
53841	3489	6	11	0.0369309483	0.0713955411	0.9510036678	Up	0.1957556	0.3506813067
9920	6717	36	66	0.1150978817	0.222509194	0.9510036678	Up	0.001182196	0.0052014371
8499	5424	6	11	0.0237559142	0.0459253397	0.9510036678	Up	0.1957556	0.3507493605
10740	5125	6	11	0.025141869	0.0486046913	0.9510036678	Up	0.1957556	0.3506472897
200172	2133	6	11	0.0604088507	0.1167834237	0.9510036678	Up	0.1957556	0.3507833973
NR_047568	1222	12	22	0.2108871989	0.407690741	0.9510036678	Up	0.0636056	0.1483943158
22824	3284	448	819	2.9296453095	5.647550548	0.9468992695	Up	2.85716e-30	1.08115402786885e-28
57758	4550	34	62	0.1604751161	0.3085742387	0.943268019	Up	0.00180231	0.0075127441
59350	4491	17	31	0.0812916698	0.1563140488	0.943268019	Up	0.0280996	0.0771120841
94032	1360	17	31	0.2684418303	0.5161811714	0.943268019	Up	0.0280996	0.0771235454
1620	3196	28	51	0.1881444618	0.3613622477	0.9416049698	Up	0.0047515	0.0174505169
1767	15588	84	153	0.1157255003	0.2222697736	0.9416049698	Up	9.09568e-07	7.428608e-06
27063	1994	2431	4423	26.1818290612	50.2309230417	0.9400098988	Up	9.09756e-154	2.15378901230769e-151
2047	4691	44	80	0.2014315162	0.3861925819	0.9390310261	Up	0.000406388	0.0020027651
65987	1688	27	49	0.3435037638	0.6573596022	0.9363568918	Up	0.0058886	0.0209274226
3569	1201	273	495	4.8815733329	9.3334362389	0.9350621239	Up	1.45655e-18	3.3620815375e-17
3706	1864	219	397	2.5231227822	4.8230745203	0.9347426874	Up	3.51502e-15	6.52345319798995e-14
283554	3908	64	116	0.3516945166	0.6721756992	0.934515545	Up	2.17858e-05	0.0001412558
1745	2403	16	29	0.1429902383	0.2732899118	0.934515545	Up	0.0352048	0.0928569971
89874	3947	21	38	0.1142595072	0.2180197532	0.9321446406	Up	0.01587984	0.0485090365
3398	1402	914	1653	14.0003328304	26.6995666991	0.9313552041	Up	8.99204e-58	6.80520535409836e-56
29935	1560	10	18	0.1376624771	0.2612927022	0.9245314564	Up	0.1022754	0.2136928645
158787	1949	10	18	0.1101864875	0.2091414137	0.9245314564	Up	0.1022754	0.2137654257
401563	3815	5	9	0.0281459324	0.0534228854	0.9245314564	Up	0.255716	0.4162231517
NM_001256460	2275	5	9	0.0471985636	0.0895860693	0.9245314564	Up	0.255716	0.4162965402
NR_046432	2096	5	9	0.0512293569	0.097236788	0.9245314564	Up	0.255716	0.4161131174
200162	7125	10	18	0.0301408371	0.0572093495	0.9245314564	Up	0.1022754	0.2137412332
144481	574	15	27	0.5612024326	1.0652002144	0.9245314564	Up	0.0441812	0.1116073925
3553	1498	25	45	0.3584003074	0.6802680497	0.9245314564	Up	0.00906116	0.0303506948
50805	2229	5	9	0.048172603	0.0914348621	0.9245314564	Up	0.255716	0.4160764522
165140	1819	5	9	0.0590306389	0.1120441494	0.9245314564	Up	0.255716	0.4161864671
2533	4858	5	9	0.0221030737	0.0419531304	0.9245314564	Up	0.255716	0.416149789
100302691	2281	5	9	0.0470744113	0.0893504199	0.9245314564	Up	0.255716	0.4162598427
286186	2520	15	27	0.127829443	0.2426289377	0.9245314564	Up	0.0441812	0.1115921268
7480	2370	10	18	0.090613276	0.1719901331	0.9245314564	Up	0.1022754	0.2137170461
NR_046294	2523	59	106	0.5021979543	0.9514106053	0.9218119551	Up	6.03974e-05	0.0003580412
646762	5784	233	418	0.8651029938	1.6365428119	0.9197075373	Up	1.618088e-15	3.08992895635988e-14
9077	1642	220	394	2.8773302147	5.4337848985	0.9172266558	Up	1.185924e-14	2.13235370827653e-13
330	6932	639	1144	1.9796229606	3.7372043341	0.9167337657	Up	1.671138e-39	8.20724316702128e-38
9127	2754	19	34	0.1481596158	0.2795724385	0.9160698777	Up	0.0246974	0.0697662825
NR_046242	913	14	25	0.3293043263	0.6200812574	0.9130358176	Up	0.055553	0.1327778537
10747	2471	42	75	0.3650200525	0.6873341012	0.9130358176	Up	0.000828618	0.0038025
28999	2539	78	139	0.6597388818	1.2397424519	0.9100734038	Up	5.43478e-06	3.89137834354401e-05
1363	2460	91	162	0.7944132212	1.4912803002	0.9085899126	Up	9.39648e-07	7.66072404768212e-06
29881	5066	9	16	0.0381520169	0.0715210976	0.9066095485	Up	0.1304312	0.2571580759
8854	3703	9	16	0.0521950089	0.0978465785	0.9066095485	Up	0.1304312	0.2571306223
10742	2502	9	16	0.0772494476	0.1448145005	0.9066095485	Up	0.1304312	0.2572130008
10317	3409	9	16	0.0566964265	0.1062850925	0.9066095485	Up	0.1304312	0.2571855354
1368	6683	1753	3113	5.6331411454	10.5484107576	0.9050141306	Up	3.39074e-102	4.85375231317829e-100
NM_001256605	1372	49	87	0.7669766579	1.4359671825	0.9047682016	Up	0.000350074	0.001749044
55959	4248	668	1185	3.3770083354	6.3170340189	0.9035016012	Up	6.55922e-40	3.25598270215054e-38
81606	2956	87	154	0.632055189	1.1797654257	0.9003775947	Up	2.0923e-06	1.60918e-05
402778	3721	100	177	0.5771391137	1.0771916289	0.9002839102	Up	3.63536e-07	3.14281637453183e-06
254050	2045	13	23	0.1365180946	0.2546911751	0.8996567878	Up	0.0700046	0.1606642982
283310	8083	150	265	0.3985280172	0.7424251383	0.8975644088	Up	5.22384e-10	6.33793885939553e-09
399815	2112	42	74	0.4270665481	0.7934456423	0.8936704927	Up	0.001110024	0.0049119826
550631	3023	33	58	0.2344315024	0.4344794298	0.8901214257	Up	0.0040515	0.0152032105
NM_001258287	2689	8	14	0.0638909525	0.1179007606	0.883889472	Up	0.1671566	0.3106283361
22979	7500	8	14	0.0229070362	0.0422713527	0.883889472	Up	0.1671566	0.3105658291
100652846	2230	4	7	0.0385208008	0.0710841133	0.883889472	Up	0.338468	0.4996123172
1041	2583	4	7	0.0332564404	0.0613695597	0.883889472	Up	0.338468	0.4995723833
1780	3061	8	14	0.0561263546	0.1035724094	0.883889472	Up	0.1671566	0.3105345851
6581	5624	24	42	0.0916444371	0.1691154758	0.883889472	Up	0.01524504	0.0468332904
677802	135	4	7	0.6363065606	1.1742042418	0.883889472	Up	0.338468	0.4997721164
80726	4421	16	28	0.0777212266	0.1434223684	0.883889472	Up	0.0483582	0.1198956124
220108	4916	4	7	0.0174738376	0.0322452345	0.883889472	Up	0.338468	0.4994925348
79412	2068	4	7	0.0415383877	0.076652598	0.883889472	Up	0.338468	0.4995324559
51339	3877	8	14	0.0443133277	0.0817733158	0.883889472	Up	0.1671566	0.3105033473
8350	469	8	14	0.3663172097	0.67598112	0.883889472	Up	0.1671566	0.3104721158
57526	9773	4	7	0.0087896639	0.0162199501	0.883889472	Up	0.338468	0.499732157
375940	3743	4	7	0.022949876	0.0423504068	0.883889472	Up	0.338468	0.499692204
59284	2345	8	14	0.0732634419	0.135196224	0.883889472	Up	0.1671566	0.310659599
8857	16407	8	14	0.0104713093	0.0193231636	0.883889472	Up	0.1671566	0.3105970795
51738	1374	4	7	0.0625192036	0.1153694124	0.883889472	Up	0.338468	0.4996522574
2589	3852	3890	6782	21.6872008244	39.8704264089	0.878475179	Up	1.445438e-209	4.85299238327273e-207
5332	5640	736	1279	2.8024565542	5.1353590531	0.8737731427	Up	1.144474e-40	5.85425398448753e-39
79722	2502	15	26	0.1287490793	0.2353235634	0.8700836724	Up	0.0606876	0.1429227422
629	2646	41	71	0.3327623595	0.6076421368	0.8687296648	Up	0.00182032	0.0075792625
115948	2176	11	19	0.1085610343	0.1977306907	0.8650304447	Up	0.1120534	0.2297299972
5046	4559	101	174	0.4757644195	0.8642890872	0.861266563	Up	1.187628e-06	9.53925126054806e-06
404665	1913	18	31	0.2020680792	0.3669662275	0.8608058588	Up	0.0420106	0.1071354426
NM_001256667	4808	18	31	0.0803985515	0.1460079853	0.8608058588	Up	0.0420106	0.1071502403
91543	3512	93	160	0.5686808705	1.0316796137	0.8593038337	Up	3.3447e-06	2.48045101204819e-05
1410	691	3025	5204	94.0129130561	170.5448517786	0.8592203696	Up	2.17848e-155	5.363708224e-153
619568	137	25	43	3.9188588358	7.1076700978	0.8589431148	Up	0.01653864	0.0501564339
23554	2579	7	12	0.0582890364	0.1053681312	0.8541421286	Up	0.21554	0.3764458186
11013	666	14	24	0.4514337085	0.81604928	0.8541421286	Up	0.0763048	0.1700512234
NM_001258209	1497	14	24	0.2008382431	0.3630519843	0.8541421286	Up	0.0763048	0.1700307031
221002	3235	7	12	0.0464690649	0.0840013633	0.8541421286	Up	0.21554	0.3763746232
100506207	2397	21	36	0.1881444618	0.3401056449	0.8541421286	Up	0.0292766	0.0796554731
150353	2578	7	12	0.0583116466	0.1054090032	0.8541421286	Up	0.21554	0.3764814264
728537	1382	7	12	0.1087752713	0.1966312665	0.8541421286	Up	0.21554	0.3764102175
54873	2601	14	24	0.1155920223	0.2089537949	0.8541421286	Up	0.0763048	0.1700717486
NM_001257998	5741	48	82	0.1795534973	0.3234489003	0.8491240538	Up	0.0010078	0.0045137121
55086	3919	24	41	0.1315152626	0.2369124951	0.8491240538	Up	0.0205106	0.0596642627
29104	1010	58	99	1.2332377152	2.2196944402	0.8479101748	Up	0.000305028	0.0015499854
374872	2570	34	58	0.2841096414	0.511062769	0.8470527038	Up	0.00585648	0.020821286
6674	3958	168	286	0.9115356742	1.6363251923	0.8440884639	Up	9.0205e-10	1.06504189897698e-08
4739	4745	413	703	1.8691924282	3.3550460205	0.8439174575	Up	7.36668e-22	1.9975493814978e-20
27345	4725	47	80	0.2136172025	0.38341363	0.8438737931	Up	0.001235458	0.0054087168
338069	1589	10	17	0.1351500719	0.2422726544	0.8420692963	Up	0.1424664	0.2746981876
NM_001258015	1780	20	34	0.2412960272	0.4325519639	0.8420692963	Up	0.036452	0.0954648464
133923	1972	10	17	0.108901351	0.1952186855	0.8420692963	Up	0.1424664	0.2747268737
729359	6353	43	73	0.1453549341	0.2602096378	0.8400943541	Up	0.0021184	0.0087045782
342908	1868	66	112	0.7587649164	1.3577522282	0.8394953526	Up	0.0001392378	0.0007691191
375791	757	13	22	0.3687972305	0.6581216453	0.8355264504	Up	0.0961474	0.2036776286
729234	852	13	22	0.3276754736	0.5847395369	0.8355264504	Up	0.0961474	0.2036542657
26206	2010	13	22	0.1388952754	0.247859744	0.8355264504	Up	0.0961474	0.2037009968
5196	878	48	81	1.1740508294	2.0891512178	0.8314220521	Up	0.001328204	0.0057479763
2903	14706	16	27	0.02336499	0.0415765622	0.8314220521	Up	0.0657734	0.1525268874
100130992	6477	70	118	0.2320942179	0.412560347	0.8298945823	Up	0.0001077432	0.0006076927
4837	1579	8673	14597	117.9579984195	209.3441606734	0.8276034297	Up	0	0
1436	4006	41	69	0.2197926119	0.3900475185	0.8275070021	Up	0.00319074	0.0123703978
6288	678	63	106	1.9954967913	3.5404261906	0.827175081	Up	0.000253254	0.0013162365
4148	2600	148	249	1.2224427962	2.168729428	0.8270831163	Up	1.951002e-08	1.96333530964578e-07
NM_001256530	1116	22	37	0.423349123	0.7507872744	0.8265562969	Up	0.0316066	0.0846847759
23043	5816	931	1564	3.4376801096	6.0896414723	0.8249219896	Up	6.88108e-45	3.89773077546012e-43
58480	4386	324	544	1.5864140995	2.8087277545	0.8241473883	Up	1.217772e-16	2.54382101266968e-15
26084	5254	99	166	0.4046553665	0.7154798265	0.8222173612	Up	5.11888e-06	3.68232325983638e-05
790952	3153	167	280	1.1374509522	2.0110063133	0.8221132744	Up	3.10966e-09	3.4323360167364e-08
29968	2221	4812	8025	46.5283057069	81.8230861574	0.8143992996	Up	8.8612e-218	3.40897748333333e-215
386757	3839	18	30	0.1006919082	0.1769630179	0.8135001441	Up	0.0566796	0.1349987738
100506084	488	3	5	0.1320205723	0.2320222082	0.8135001441	Up	0.457012	0.6179835671
340277	1489	6	10	0.0865359829	0.1520844024	0.8135001441	Up	0.280136	0.4330675074
635	2515	9	15	0.0768501462	0.1350618341	0.8135001441	Up	0.1818858	0.3321502356
2328	2107	6	10	0.061154285	0.1074768273	0.8135001441	Up	0.280136	0.4335030065
202459	1195	9	15	0.1617390107	0.2842514752	0.8135001441	Up	0.1818858	0.3320845544
NM_001256539	981	12	20	0.2626953691	0.4616792563	0.8135001441	Up	0.1214494	0.2433732632
154386	2070	6	10	0.0622473809	0.1093979107	0.8135001441	Up	0.280136	0.4330312553
4317	3056	3	5	0.0210818191	0.0370506668	0.8135001441	Up	0.457012	0.6181193578
NR_045861	6538	18	30	0.0591245389	0.1039096093	0.8135001441	Up	0.0566796	0.1350161885
414059	2114	6	10	0.0609517874	0.1071209438	0.8135001441	Up	0.280136	0.4331037656
100499183	993	3	5	0.0648802007	0.1140250127	0.8135001441	Up	0.457012	0.6177573817
25775	1247	3	5	0.051664827	0.0907993886	0.8135001441	Up	0.457012	0.6180740876
201798	2472	3	5	0.0260623136	0.0458037369	0.8135001441	Up	0.457012	0.6178026056
768096	2794	6	10	0.0461174225	0.0810499911	0.8135001441	Up	0.280136	0.4333214421
677812	140	3	5	0.4601859947	0.8087631257	0.8135001441	Up	0.457012	0.617847836
282980	2097	3	5	0.0307229563	0.053994677	0.8135001441	Up	0.457012	0.6178930731
81854	1233	9	15	0.1567543534	0.2754910891	0.8135001441	Up	0.1818858	0.3321173918
399669	2334	6	10	0.0552065461	0.097023854	0.8135001441	Up	0.280136	0.4332851475
NR_047581	3695	6	10	0.0348720104	0.0612865156	0.8135001441	Up	0.280136	0.4333577428
3586	1629	3	5	0.0395494409	0.0695069599	0.8135001441	Up	0.457012	0.618028824
90288	2169	6	10	0.0594062142	0.1044046451	0.8135001441	Up	0.280136	0.4334303625
729877	2305	6	10	0.0559011187	0.0982445446	0.8135001441	Up	0.280136	0.4331400298
8707	3548	6	10	0.0363168203	0.0638257258	0.8135001441	Up	0.280136	0.4332125765
729220	2100	9	15	0.0920371989	0.1617526251	0.8135001441	Up	0.1818858	0.3320517235
5639	1411	6	10	0.0913196871	0.1604916196	0.8135001441	Up	0.280136	0.433248859
339975	2432	3	5	0.0264909701	0.0465570878	0.8135001441	Up	0.457012	0.6177121645
441869	2205	6	10	0.0584363168	0.1027000795	0.8135001441	Up	0.280136	0.4331763001
342372	5199	3	5	0.012392006	0.02177858	0.8135001441	Up	0.457012	0.6181646346
27190	711	6	10	0.1812265521	0.3185002464	0.8135001441	Up	0.280136	0.4333940496
NM_001256672	2038	6	10	0.0632247687	0.1111156404	0.8135001441	Up	0.280136	0.4334666814
196264	983	3	5	0.0655402231	0.1151849823	0.8135001441	Up	0.457012	0.6179383168
2747	2348	41	68	0.3749954017	0.6558283609	0.8064453865	Up	0.00419512	0.0156752501
55137	4535	136	225	0.6440236192	1.1235298109	0.8028528999	Up	1.956638e-07	1.74462951752776e-06
284	4338	1329	2197	6.5792382187	11.4688502636	0.801728315	Up	1.936426e-59	1.50243876117647e-57
7499	2944	23	38	0.1677761439	0.2922975427	0.8009001073	Up	0.0339548	0.0898809256
9252	3883	40	66	0.2212242742	0.3849070967	0.7990005744	Up	0.00514328	0.0185862639
23414	4507	60	99	0.2858932295	0.4974243143	0.7990005744	Up	0.000599822	0.0028525143
3788	3219	17	28	0.11341438	0.1969774124	0.7964266307	Up	0.0707966	0.162320588
84953	3044	34	56	0.2398691782	0.4166033447	0.7964266307	Up	0.010225	0.0334896861
202	7553	4994	8224	14.1993750859	24.6571564269	0.7961789932	Up	1.128944e-214	4.25450610285714e-212
121551	5760	48	79	0.1789612202	0.3105875059	0.7953527973	Up	0.00227906	0.0092678093
10018	5238	138	227	0.56578805	0.9813857249	0.7945585804	Up	2.21942e-07	1.96659355662188e-06
10335	6376	244	401	0.8218294427	1.4242146135	0.7932556388	Up	6.03906e-12	8.83655166085578e-11
2646	2197	14	23	0.1368479062	0.2370703018	0.7927415839	Up	0.1036342	0.2159455131
9099	3748	14	23	0.0802174093	0.1389657025	0.7927415839	Up	0.1036342	0.2159698834
100507634	2048	28	46	0.2936082518	0.5086361846	0.7927415839	Up	0.0205728	0.0598263504
NR_046355	5396	22	36	0.0875570091	0.1510810287	0.7870279327	Up	0.0421096	0.107328623
115362	4065	22	36	0.1162257371	0.2005493803	0.7870279327	Up	0.0421096	0.1073434392
286527	683	11	18	0.3458694153	0.5968032436	0.7870279327	Up	0.1538496	0.2916524703
728323	1128	22	36	0.4188454089	0.7227244953	0.7870279327	Up	0.0421096	0.1073138109
100131208	2959	11	18	0.0798340016	0.1377548548	0.7870279327	Up	0.1538496	0.2916824141
83876	5265	11	18	0.0448677703	0.0774200599	0.7870279327	Up	0.1538496	0.2917123641
137902	4812	11	18	0.0490916065	0.0847083573	0.7870279327	Up	0.1538496	0.2916225327
23767	4024	260	425	1.3875720848	2.3917199792	0.7854857679	Up	2.18898e-12	3.31054092383292e-11
23090	4846	52	85	0.2304411915	0.397205167	0.7854857679	Up	0.0017369	0.0072646875
NM_001258213	2448	41	67	0.3596769621	0.6197874281	0.7850717357	Up	0.00548948	0.0197023786
2615	4327	71	116	0.3523803087	0.6070863491	0.7847684255	Up	0.00025314	0.0013160144
56104	4590	27	44	0.1263255672	0.2170797758	0.7810786664	Up	0.0253864	0.0712331351
10072	3101	302	492	2.0914397352	3.5928799808	0.7806443159	Up	5.66932e-14	9.71147153246753e-13
55410	1508	16	26	0.2278551344	0.3904373711	0.776974268	Up	0.0885422	0.1908286958
84333	7222	16	26	0.047577616	0.0815258316	0.776974268	Up	0.0885422	0.1908732507
83853	1093	8	13	0.1571846033	0.2693410593	0.776974268	Up	0.233388	0.3893524987
NR_046424	3592	48	78	0.286975676	0.4917423905	0.776974268	Up	0.00296684	0.0116490894
50856	1284	8	13	0.1338027814	0.2292755279	0.776974268	Up	0.233388	0.3893173268
2713	2232	8	13	0.0769725678	0.1318950617	0.776974268	Up	0.233388	0.3892821613
286467	2951	16	26	0.116436985	0.1995186566	0.776974268	Up	0.0885422	0.1908509706
2069	4628	1276	2070	5.9210332827	10.1287620502	0.7745369885	Up	5.81468e-53	3.93310918974359e-51
NR_046201	968	13	21	0.288408578	0.4912734689	0.7684122545	Up	0.130462	0.2571089959
1375	2951	13	21	0.0946050503	0.1611496842	0.7684122545	Up	0.130462	0.2571364385
5680	1541	1	2	0.0172770285	0.0293904835	0.7664939844	Up	0.585758	0.7093322335
84989	1335	18	29	0.2895552326	0.4919218413	0.7645905436	Up	0.075746	0.1690098642
653857	1298	18	29	0.2978091183	0.5059442666	0.7645905436	Up	0.075746	0.168989445
90427	4700	18	29	0.0822460076	0.1397267358	0.7645905436	Up	0.075746	0.1690302883
2678	2431	41	66	0.3621921856	0.614806358	0.7633766646	Up	0.00714846	0.0247568384
50937	8116	192	309	0.5080417093	0.8621757718	0.7630350771	Up	5.30422e-09	5.68802128455285e-08
64135	3434	271	436	1.6947637973	2.8751835292	0.7625698333	Up	4.14696e-12	6.13603873076923e-11
199720	2168	23	37	0.2278288596	0.3864753682	0.7624259595	Up	0.0449428	0.1132988048
143872	4752	194	312	0.8767292099	1.4868170595	0.7620239266	Up	4.65936e-09	5.04040666432337e-08
57575	5384	56	90	0.2233691307	0.3785444051	0.7610327242	Up	0.00171133	0.0071739886
9068	3555	56	90	0.3382895639	0.5733004436	0.7610327242	Up	0.00171133	0.0071723604
23586	4759	803	1290	3.6235980617	6.1383744699	0.7604337227	Up	1.185526e-32	4.81141167384615e-31
5583	3522	129	207	0.7865757207	1.3309457913	0.758794252	Up	2.00902e-06	1.55354117755444e-05
100288198	2993	48	77	0.3444091641	0.5825904775	0.7583585899	Up	0.00384582	0.0145437051
56971	2265	136	218	1.2894689241	2.1795541367	0.7572560334	Up	1.122252e-06	9.05351919266055e-06
NM_001257390	981	5	8	0.1094564038	0.1846717025	0.754606455	Up	0.367968	0.5318069256
146760	3183	10	16	0.067468886	0.1138315678	0.754606455	Up	0.1955484	0.3505822092
389840	4633	5	8	0.0231765016	0.0391027283	0.754606455	Up	0.367968	0.5316404889
5178	8765	5	8	0.0122506255	0.0206689036	0.754606455	Up	0.367968	0.5316820883
100131434	2348	10	16	0.0914622931	0.1543125555	0.754606455	Up	0.1955484	0.3505481754
8404	3058	5	8	0.0351133853	0.0592422957	0.754606455	Up	0.367968	0.5315988959
23632	1757	5	8	0.0611136779	0.1031092431	0.754606455	Up	0.367968	0.531848551
100506939	2268	15	24	0.1420327144	0.2396335187	0.754606455	Up	0.110891	0.2279035288
646396	804	5	8	0.1335531494	0.22532704	0.754606455	Up	0.367968	0.5315573096
114899	3843	10	16	0.0558817237	0.0942820402	0.754606455	Up	0.1955484	0.3504801276
7349	615	15	24	0.5237889371	0.8837216594	0.754606455	Up	0.110891	0.2278781667
NR_046202	2152	10	16	0.099792502	0.1683670448	0.754606455	Up	0.1955484	0.3505141482
3263	1635	30	48	0.3940430536	0.6648181291	0.754606455	Up	0.0233618	0.06661504
4884	5437	15	24	0.059247783	0.0999611588	0.754606455	Up	0.110891	0.2278528103
57482	7013	20	32	0.061244393	0.1033297819	0.754606455	Up	0.0648812	0.1507039295
57452	4309	5	8	0.0249191766	0.0420429195	0.754606455	Up	0.367968	0.5317236942
9499	2290	5	8	0.0468894027	0.0791104542	0.754606455	Up	0.367968	0.5315157297
136332	2700	5	8	0.03976916	0.0670973852	0.754606455	Up	0.367968	0.5317653066
NR_046223	2593	5	8	0.0414102322	0.0698661551	0.754606455	Up	0.367968	0.5314325894
100144603	628	10	16	0.341964115	0.5769520388	0.754606455	Up	0.1955484	0.3504461136
NR_046384	2267	40	64	0.3789209779	0.639304597	0.754606455	Up	0.0087411	0.0294066592
554236	2827	10	16	0.0759651447	0.1281662117	0.754606455	Up	0.1955484	0.3506162496
100463488	1121	5	8	0.0957865585	0.161608332	0.754606455	Up	0.367968	0.5314741563
6775	2840	25	40	0.1890435424	0.3189488383	0.754606455	Up	0.0386848	0.1000635267
NM_001256267	5725	30	48	0.1125345664	0.1898650901	0.754606455	Up	0.0233618	0.0666047551
140462	1962	56	89	0.6129558611	1.0272363452	0.7449130588	Up	0.00220478	0.0090034205
401089	4075	51	81	0.2687712067	0.4501287777	0.7439592108	Up	0.00354328	0.0135438229
100129961	1422	46	73	0.6947017829	1.1625258995	0.7427971527	Up	0.0057159	0.0203960984
55084	6248	29	46	0.0996775042	0.1667232564	0.7421155108	Up	0.0287252	0.0785138459
116496	6926	1979	3139	6.136256218	10.2633278441	0.7420679664	Up	8.2957e-74	8.55801096089385e-72
124935	3024	246	390	1.7470023874	2.9205335096	0.7413503583	Up	1.588624e-10	2.02593444640884e-09
9236	7089	1066	1690	3.2293298468	5.3985993949	0.7413503583	Up	1.703988e-40	8.66827614545455e-39
2123	3010	65	103	0.463753328	0.7749079251	0.740667264	Up	0.001044842	0.0046649063
4256	1473	207	328	3.0179203727	5.042552985	0.740599597	Up	4.62306e-09	5.00406951699883e-08
610	3459	84	133	0.5215175193	0.870723874	0.7394995626	Up	0.0001974746	0.0010533119
64101	3723	24	38	0.1384389777	0.2311372457	0.7394995626	Up	0.0477712	0.1188391458
8638	1826	740	1171	8.7030429086	14.5223030488	0.7386784499	Up	2.08854e-28	7.3741834875717e-27
339829	3894	50	79	0.2757491836	0.4594206559	0.7364591083	Up	0.0043116	0.0160487816
9963	2378	19	30	0.1715860311	0.2856858813	0.7354976321	Up	0.0806132	0.1773202324
120114	19048	19	30	0.0214212296	0.0356657405	0.7354976321	Up	0.0806132	0.1772991128
6751	4343	1968	3107	9.7314026607	16.2005887376	0.7353265707	Up	6.0009e-72	6.05533439344262e-70
9848	6204	121	191	0.4188454089	0.6971736294	0.7351001407	Up	8.98628e-06	6.23837016842105e-05
1490	2358	3907	6166	35.5827728857	59.2160034496	0.7348081838	Up	9.9921e-141	2.12085193793103e-138
79442	5137	26	41	0.1086935968	0.1807397447	0.7336468364	Up	0.0410568	0.1051095063
7292	3493	66	104	0.4057752258	0.6742393994	0.7325801487	Up	0.001103428	0.0048909989
8851	3870	73	115	0.4050905139	0.6729243579	0.732200042	Up	0.00060301	0.0028639873
25924	4884	40	63	0.1758832631	0.2921085491	0.7318863785	Up	0.01130928	0.0365483312
3953	5142	1458	2296	6.0892755895	10.1115837861	0.7316664722	Up	3.4221e-53	2.34046291111111e-51
7855	6584	94	148	0.3066042776	0.5090392456	0.7313990638	Up	0.0001003388	0.0005708122
9242	2075	68	107	0.7037703887	1.167737024	0.730538695	Up	0.00096118	0.0043258957
131831	2067	7	11	0.0727273464	0.1205123574	0.7286112465	Up	0.301368	0.4587471344
9912	4273	42	66	0.2110846126	0.3497763296	0.7286112465	Up	0.00979492	0.0323681089
56937	4934	476	748	2.0718007491	3.4330634183	0.7286112465	Up	2.58076e-18	5.90536730607187e-17
146894	2799	7	11	0.0537075473	0.088995728	0.7286112465	Up	0.301368	0.4587849537
79973	2825	35	55	0.2660662388	0.4408832615	0.7286112465	Up	0.0184733	0.0548437231
21	6623	287	451	0.9306091534	1.5420596032	0.7286112465	Up	1.23565e-11	1.74445817278287e-10
1311	2471	60	94	0.5214572178	0.8614587402	0.724232806	Up	0.00213946	0.008779393
55805	5158	60	94	0.2498101561	0.412691847	0.724232806	Up	0.00213946	0.0087774424
337876	3523	46	72	0.2804047503	0.4628062621	0.7228975953	Up	0.00735616	0.02537147
122945	1869	23	36	0.2642766012	0.4361868543	0.7228975953	Up	0.0590056	0.1396382686
497661	1669	62	97	0.7977660144	1.3161178248	0.7222510817	Up	0.001860886	0.0077324754
NM_001257407	3821	16	25	0.0899255542	0.1481638807	0.7203907397	Up	0.1179142	0.2378116664
NR_046105	2469	16	25	0.139167899	0.2292969575	0.7203907397	Up	0.1179142	0.2378636243
100506963	1084	16	25	0.316979283	0.5222640111	0.7203907397	Up	0.1179142	0.2377856959
80310	3997	16	25	0.0859658601	0.1416397768	0.7203907397	Up	0.1179142	0.2378376425
57172	2507	57	89	0.4882707403	0.8039240963	0.7193779667	Up	0.00298394	0.0117037885
202658	1567	34	53	0.4659615688	0.7659250023	0.7169921632	Up	0.0226018	0.0647077269
51316	1442	79	123	1.1765273004	1.9316090188	0.7152683071	Up	0.000508474	0.0024502821
9420	2395	9	14	0.0807006755	0.1323737559	0.7139644705	Up	0.249542	0.4093127174
84734	969	9	14	0.1994614219	0.3271776525	0.7139644705	Up	0.249542	0.4092763631
23007	6473	9	14	0.0298591253	0.0489780852	0.7139644705	Up	0.249542	0.4092400153
151393	2000	119	185	1.277783112	2.0946964957	0.7130982471	Up	2.08972e-05	0.0001359717
91120	3207	38	59	0.2544631007	0.4166126236	0.7112500858	Up	0.01684506	0.05096017
643008	4368	20	31	0.0983303408	0.1607157493	0.7088027654	Up	0.0853918	0.1851408922
285830	1914	20	31	0.2244027839	0.3667745001	0.7088027654	Up	0.0853918	0.1851626326
387856	2380	20	31	0.180465096	0.2949606694	0.7088027654	Up	0.0853918	0.1851191569
3399	1252	2631	4078	45.1291025816	73.7602306314	0.7087850767	Up	4.1196e-88	4.97206101960784e-86
597	955	31	48	0.6971054859	1.1381964827	0.7073007402	Up	0.032107	0.0858014272
256933	634	11	17	0.3726006477	0.6072101701	0.7045657725	Up	0.208234	0.3669480908
NR_046175	2591	11	17	0.0911728331	0.1485801806	0.7045657725	Up	0.208234	0.3669831117
10964	5889	1235	1906	4.5036598453	7.3292699091	0.7025716273	Up	1.596786e-41	8.30598599323944e-40
5139	7319	35	54	0.1026966969	0.1670788149	0.7021390351	Up	0.0238256	0.0676554713
493911	1268	35	54	0.5927737577	0.9643926231	0.7021390351	Up	0.0238256	0.0676658766
79924	4273	450	694	2.2616208493	3.6779511022	0.7015452113	Up	4.19672e-16	8.37801421837838e-15
50509	6192	410	632	1.4219786874	2.3113488813	0.7008351986	Up	8.92052e-15	1.61813676149312e-13
7881	4518	146	225	0.6939797648	1.1277573467	0.7004911822	Up	3.82116e-06	2.81458079617072e-05
881	1956	13	20	0.1427298075	0.2315477252	0.6980229266	Up	0.1747756	0.3215829244
22801	5035	162	249	0.6909644727	1.1199000025	0.6966864791	Up	1.308816e-06	1.04219906235446e-05
84144	4711	170	261	0.7749541268	1.2546043139	0.6950496103	Up	7.66822e-07	6.33846689883617e-06
80031	6109	30	46	0.1054608598	0.1705167631	0.6932059103	Up	0.0393256	0.1013660706
256435	3259	30	46	0.1976865273	0.3196339079	0.6932059103	Up	0.0393256	0.1013519232
1491	2140	229	351	2.2980627712	3.7142635513	0.6926579821	Up	1.083646e-08	1.1160405485778e-07
100129405	2559	34	52	0.285330902	0.4601637792	0.6895114268	Up	0.029093	0.0792493492
220136	1837	17	26	0.1987375553	0.3205114619	0.6895114268	Up	0.124704	0.2482250797
143282	2564	72	110	0.6030518496	0.9715251277	0.687969262	Up	0.001492462	0.0063707359
64582	1834	38	58	0.4449635572	0.716156661	0.6865880316	Up	0.021602	0.0622798645
81035	3134	1689	2573	11.5736630836	18.5917455748	0.6838166788	Up	6.10552e-53	4.11476395328467e-51
6372	1677	90	137	1.1525230637	1.8499793383	0.6827135365	Up	0.000427704	0.0020960674
1734	6379	90	137	0.3029912491	0.4863482286	0.6827135365	Up	0.000427704	0.0020966239
439931	2632	23	35	0.1876645014	0.3011352064	0.6822556108	Up	0.076822	0.1710180895
55540	2072	52	79	0.5389565704	0.8634092829	0.6798755799	Up	0.00778568	0.026604435
83694	5195	52	79	0.2149601567	0.3443665128	0.6798755799	Up	0.00778568	0.026609359
5732	2494	1210	1837	10.4190734438	16.6798476889	0.6788791288	Up	7.84206e-38	3.71311487076923e-36
6542	7584	1698	2577	4.8081669596	7.694766891	0.6783906282	Up	2.64152e-52	1.76094975884477e-50
9635	4043	29	44	0.154040328	0.2464497084	0.6779851734	Up	0.0481544	0.1194705294
80853	9178	372	564	0.8704324328	1.3915871957	0.6769270912	Up	1.214688e-12	1.88332733904282e-11
22881	5738	53	80	0.1983606414	0.315724887	0.6705421902	Up	0.00815306	0.0276907129
728392	1503	114	172	1.6288685908	2.5914858374	0.6699092904	Up	0.0001032476	0.0005850169
10085	2974	205	309	1.4803113706	2.3528643457	0.6685174783	Up	2.01176e-07	1.79204824698505e-06
83872	18212	515	776	0.6072811007	0.9649025476	0.66801877	Up	1.773194e-16	3.66261749485459e-15
100507178	4800	85	128	0.3802925929	0.6038764672	0.6671436138	Up	0.000851146	0.0038933025
160851	4299	264	397	1.3187930809	2.0912330556	0.6651356277	Up	4.4416e-09	4.82178633744856e-08
27314	1619	151	227	2.0029507779	3.17510712	0.6646782979	Up	9.36068e-06	6.48365779744936e-05
7980	1203	7888	11853	140.8125790227	223.1218131553	0.6640553452	Up	4.00448e-225	1.57333463148936e-222
7652	7881	4	6	0.0108998079	0.0172404777	0.6614970506	Up	0.490632	0.641916573
170392	2361	2	3	0.0181917378	0.0287742916	0.6614970506	Up	0.63846	0.7518527109
554	1788	2	3	0.0240216403	0.0379955831	0.6614970506	Up	0.63846	0.7523804952
1800	1752	2	3	0.0245152356	0.0387763142	0.6614970506	Up	0.63846	0.7516130537
8294	370	4	6	0.2321659072	0.367222176	0.6614970506	Up	0.490632	0.6416892494
254268	3066	12	18	0.0840522365	0.1329473631	0.6614970506	Up	0.220026	0.3827242008
11067	2060	16	24	0.1667988071	0.2638295245	0.6614970506	Up	0.1552702	0.292872269
153	2862	2	3	0.0150072302	0.0237372825	0.6614970506	Up	0.63846	0.7527167439
NM_001256532	2497	12	18	0.1032055094	0.1632425372	0.6614970506	Up	0.220026	0.3827602559
441046	1989	26	39	0.2807234826	0.4440268141	0.6614970506	Up	0.0689054	0.1587334227
79015	1157	2	3	0.0371224657	0.0587174612	0.6614970506	Up	0.63846	0.7519486166
3792	2562	2	3	0.0167645171	0.0265168238	0.6614970506	Up	0.63846	0.7516609729
161253	1885	10	15	0.1139275672	0.1802018636	0.6614970506	Up	0.264214	0.4266703738
57119	1998	2	3	0.0214968433	0.0340020533	0.6614970506	Up	0.63846	0.7520925211
11184	2786	2	3	0.0154166162	0.0243848179	0.6614970506	Up	0.63846	0.752524565
158381	2867	2	3	0.0149810578	0.0236958851	0.6614970506	Up	0.63846	0.7518047672
23624	1591	2	3	0.0269960357	0.042700253	0.6614970506	Up	0.63846	0.7529571056
79857	1630	2	3	0.0263501183	0.0416785905	0.6614970506	Up	0.63846	0.7525726005
88	4528	4	6	0.0189711541	0.0300071124	0.6614970506	Up	0.490632	0.6402381819
25854	2721	6	9	0.0473546779	0.0749019874	0.6614970506	Up	0.39231	0.5573898946
128497	752	14	21	0.3998069812	0.6323839334	0.6614970506	Up	0.184385	0.33578436
2591	3280	68	102	0.4452205965	0.7042156973	0.6614970506	Up	0.00313898	0.012192765
100129583	1627	4	6	0.0527974098	0.0835108821	0.6614970506	Up	0.490632	0.6410535988
54360	1019	2	3	0.0421498458	0.0666693843	0.6614970506	Up	0.63846	0.7522844793
NR_046264	2459	2	3	0.0174667315	0.0276275326	0.6614970506	Up	0.63846	0.7519006607
114036	673	6	9	0.1015382809	0.1606054434	0.6614970506	Up	0.39231	0.5573041357
100379249	849	2	3	0.0505897442	0.0800189665	0.6614970506	Up	0.63846	0.7517088982
400961	6300	16	24	0.0545405623	0.0862680667	0.6614970506	Up	0.1552702	0.2928124503
8787	2540	4	6	0.0338194432	0.0534929941	0.6614970506	Up	0.490632	0.641643804
10900	2047	4	6	0.0419645265	0.0663762604	0.6614970506	Up	0.490632	0.6414620867
2155	3141	4	6	0.0273484195	0.0432576266	0.6614970506	Up	0.490632	0.6414166734
NM_001257195	6557	4	6	0.0131007146	0.0207217028	0.6614970506	Up	0.490632	0.6407362455
80150	2424	30	45	0.2657839904	0.4203966743	0.6614970506	Up	0.0505034	0.1239659424
781	3822	966	1449	5.4278348096	8.5853316426	0.6614970506	Up	6.44402e-29	2.32867462465753e-27
143098	5207	22	33	0.0907350915	0.1435177892	0.6614970506	Up	0.0946664	0.2014879832
151242	1014	18	27	0.3812191672	0.6029831588	0.6614970506	Up	0.1312632	0.2584948546
85480	3834	64	96	0.3584825694	0.567020157	0.6614970506	Up	0.00416822	0.0155810426
NM_001257389	1238	36	54	0.6244850332	0.9877623959	0.6614970506	Up	0.032003	0.0855606483
286436	1893	4	6	0.0453784393	0.0717761253	0.6614970506	Up	0.490632	0.6406003332
143630	2350	4	6	0.0365537811	0.0578179596	0.6614970506	Up	0.490632	0.6415075063
100507674	2000	4	6	0.0429506928	0.0679361026	0.6614970506	Up	0.490632	0.6407815625
NR_046406	3065	8	12	0.0560531065	0.0886604927	0.6614970506	Up	0.31998	0.4801910345
1805	1749	4	6	0.0491145716	0.0776856519	0.6614970506	Up	0.490632	0.6403286813
344454	3738	4	6	0.022980574	0.0363489045	0.6614970506	Up	0.490632	0.6418256243
285768	2355	4	6	0.0364761723	0.0576952039	0.6614970506	Up	0.490632	0.6412350847
387082	702	2	3	0.0611833231	0.0967750749	0.6614970506	Up	0.63846	0.7523324842
353164	945	4	6	0.0909009372	0.1437801112	0.6614970506	Up	0.490632	0.6405097569
100534589	2110	4	6	0.0407115572	0.06439441	0.6614970506	Up	0.490632	0.641598365
574040	149	2	3	0.2882596835	0.4559469971	0.6614970506	Up	0.63846	0.7528128702
NM_001258288	1582	2	3	0.0271496162	0.0429431748	0.6614970506	Up	0.63846	0.752764804
NR_046444	2711	4	6	0.031686236	0.050118851	0.6614970506	Up	0.490632	0.6410082434
284739	5264	12	18	0.0489559569	0.0774347674	0.6614970506	Up	0.220026	0.3826881526
3780	2657	4	6	0.0323302167	0.0511374502	0.6614970506	Up	0.490632	0.6418710954
286204	5641	4	6	0.0152280421	0.0240865458	0.6614970506	Up	0.490632	0.6408722156
56169	2731	6	9	0.047181281	0.0746277216	0.6614970506	Up	0.39231	0.5570898539
84288	4231	76	114	0.3857542727	0.6101564399	0.6614970506	Up	0.001786864	0.0074567753
4975	492	4	6	0.1745963124	0.2761630185	0.6614970506	Up	0.490632	0.6404192063
3426	2171	54	81	0.534163384	0.8448985579	0.6614970506	Up	0.00852618	0.0287885244
645206	1666	2	3	0.025780728	0.0407779727	0.6614970506	Up	0.63846	0.7530532933
9290	3828	4	6	0.0224402784	0.0354943065	0.6614970506	Up	0.490632	0.6411897036
89839	1045	60	90	1.2330342442	1.9503187339	0.6614970506	Up	0.00554288	0.019863152
84077	3349	6	9	0.038474792	0.0608564669	0.6614970506	Up	0.39231	0.5572612662
8823	624	14	21	0.4818186697	0.7621037146	0.6614970506	Up	0.184385	0.3357512484
3310	2664	4	6	0.0322452649	0.05100308	0.6614970506	Up	0.490632	0.6413712666
NM_001256238	1875	4	6	0.0458140724	0.0724651761	0.6614970506	Up	0.490632	0.6413258662
NR_045796	3142	8	12	0.0546794307	0.0864877181	0.6614970506	Up	0.31998	0.4802690953
440435	7980	4	6	0.0107645847	0.0170265921	0.6614970506	Up	0.490632	0.6404644784
338651	2266	4	6	0.0379088198	0.0599612556	0.6614970506	Up	0.490632	0.6402834284
100652791	1137	2	3	0.0377754554	0.0597503101	0.6614970506	Up	0.63846	0.7526206422
NM_001256858	1479	4	6	0.0580807205	0.0918676167	0.6614970506	Up	0.490632	0.6409628944
100130717	650	2	3	0.066077989	0.1045170809	0.6614970506	Up	0.63846	0.7521884879
10637	1644	2	3	0.0261257256	0.0413236634	0.6614970506	Up	0.63846	0.7515172336
64577	2567	6	9	0.0501955896	0.0793955231	0.6614970506	Up	0.39231	0.5572184032
100526760	1879	4	6	0.0457165437	0.0723109128	0.6614970506	Up	0.490632	0.6411443289
100506178	2434	6	9	0.0529384053	0.083733898	0.6614970506	Up	0.39231	0.5571326971
3689	2977	4	6	0.028855017	0.0456406467	0.6614970506	Up	0.490632	0.6408268858
3851	2147	2	3	0.0200049804	0.0316423393	0.6614970506	Up	0.63846	0.7521405014
1589	2131	2	3	0.020155182	0.0318799167	0.6614970506	Up	0.63846	0.7531976209
79444	1322	2	3	0.0324891776	0.0513888824	0.6614970506	Up	0.63846	0.752909021
29765	1322	4	6	0.0649783553	0.1027777648	0.6614970506	Up	0.490632	0.6412804723
55259	2651	8	12	0.0648067791	0.1025063788	0.6614970506	Up	0.31998	0.4803081353
677763	138	2	3	0.3112369046	0.4922905983	0.6614970506	Up	0.63846	0.7522364806
79645	2286	16	24	0.1503086364	0.2377466406	0.6614970506	Up	0.1552702	0.2928423566
100130231	5338	2	3	0.0080462145	0.0127268832	0.6614970506	Up	0.63846	0.75329387
5676	2046	4	6	0.041985037	0.0664087024	0.6614970506	Up	0.490632	0.6417801595
6519	2353	10	15	0.0912679406	0.1443606089	0.6614970506	Up	0.264214	0.4266330644
340419	3149	4	6	0.0272789412	0.0431477311	0.6614970506	Up	0.490632	0.640690935
NM_001256475	1466	2	3	0.0292978805	0.0463411341	0.6614970506	Up	0.63846	0.7530051964
219968	930	2	3	0.0461835407	0.0730495726	0.6614970506	Up	0.63846	0.7533420038
4321	1877	2	3	0.022882628	0.0361939811	0.6614970506	Up	0.63846	0.7531013964
83643	2753	2	3	0.015601414	0.0246771168	0.6614970506	Up	0.63846	0.7520445468
83595	3219	6	9	0.0400286047	0.0633141683	0.6614970506	Up	0.39231	0.5570470173
149775	1158	18	27	0.3338136749	0.5280007971	0.6614970506	Up	0.1312632	0.2584672906
NM_001258295	6850	4	6	0.0125403483	0.0198353584	0.6614970506	Up	0.490632	0.6417347012
56124	3422	4	6	0.0251026843	0.0397054954	0.6614970506	Up	0.490632	0.6410989607
151651	2857	20	30	0.1503349417	0.2377882484	0.6614970506	Up	0.1113234	0.2285124394
339524	3125	4	6	0.0250514394	0.0396244401	0.6614970506	Up	0.490632	0.6403739406
4808	2512	4	6	0.0341964115	0.0540892536	0.6614970506	Up	0.490632	0.6409175518
407	1331	2	3	0.0322694912	0.0510413994	0.6614970506	Up	0.63846	0.7519965786
3683	5226	2	3	0.0082186553	0.0129996369	0.6614970506	Up	0.63846	0.7517568297
83449	3690	6	9	0.0349192625	0.0552326037	0.6614970506	Up	0.39231	0.5571755468
441381	1789	8	12	0.0960328515	0.1518973786	0.6614970506	Up	0.31998	0.4802300618
5083	3122	4	6	0.0275148577	0.0435208857	0.6614970506	Up	0.490632	0.6415529324
341116	2296	2	3	0.0187067478	0.0295888948	0.6614970506	Up	0.63846	0.7531495056
NM_001256270	2296	2	3	0.0187067478	0.0295888948	0.6614970506	Up	0.63846	0.7524285123
100506555	1142	4	6	0.0752201276	0.1189774125	0.6614970506	Up	0.490632	0.6405550419
26784	134	10	15	1.6026377926	2.5349292001	0.6614970506	Up	0.264214	0.4265957615
27127	4266	4	6	0.0201362836	0.0318500246	0.6614970506	Up	0.490632	0.6406456309
8785	2270	2	3	0.0189210101	0.0299277985	0.6614970506	Up	0.63846	0.7524765356
23563	3250	16	24	0.1057247824	0.1672273294	0.6614970506	Up	0.1552702	0.2929021875
285456	3773	2	3	0.0113836981	0.0180058581	0.6614970506	Up	0.63846	0.7515651406
56896	5225	2	3	0.0082202283	0.0130021249	0.6614970506	Up	0.63846	0.7532457424
3623	1436	6	9	0.0897298597	0.1419277909	0.6614970506	Up	0.39231	0.5573470118
NM_001256648	5771	2	3	0.0074425044	0.011771981	0.6614970506	Up	0.63846	0.7528609425
143678	369	2	3	0.1163975416	0.184108679	0.6614970506	Up	0.63846	0.75266869
100129726	1698	8	12	0.1011794884	0.160037933	0.6614970506	Up	0.31998	0.4803471815
4330	7569	483	724	1.3704045873	2.1661046486	0.6605010581	Up	3.37472e-15	6.2693741971831e-14
441631	5562	105	157	0.4054137674	0.6392165949	0.6569097811	Up	0.000267038	0.0013781788
1604	2930	1960	2929	14.3657607454	22.6376387266	0.6560890888	Up	6.6257e-56	4.74225489147287e-54
10631	3390	528	789	3.3448327168	5.2705589894	0.6560219205	Up	3.00956e-16	6.06708896943231e-15
440	2362	4392	6559	39.9321428783	62.8835586664	0.6551323706	Up	1.481914e-122	2.6828454827451e-120
140766	5269	65	97	0.2649264599	0.416891374	0.6540795791	Up	0.0043515	0.0161809905
54677	3342	686	1023	4.4081650642	6.9318405069	0.6530602135	Up	1.866442e-20	4.69560190354223e-19
6809	6498	538	802	1.7780449945	2.7949499464	0.6525306138	Up	2.38172e-16	4.85976149392265e-15
133396	3036	43	64	0.3041633386	0.4773727014	0.6502697952	Up	0.0213856	0.061752383
NM_001256461	6843	78	116	0.2447869386	0.3838758779	0.6491133262	Up	0.001944268	0.0080409525
7168	1797	8687	12913	103.8154336974	162.726561379	0.6484288195	Up	5.14934e-235	2.26399315333333e-232
3280	1475	159	236	2.3149695463	3.6232588034	0.646294644	Up	1.045128e-05	7.16648111696992e-05
162963	2272	122	181	1.1531656088	1.8040543668	0.6456430994	Up	0.0001156002	0.0006474593
22871	4918	60	89	0.262000973	0.4098083996	0.6453773853	Up	0.0069657	0.024182857
374	1270	2910	4316	49.2072898295	76.9585875751	0.6452102616	Up	3.5336e-79	3.79368939534884e-77
653390	2412	52	77	0.4629842512	0.7229242534	0.6428813724	Up	0.01241078	0.039554274
6916	2385	75	111	0.6753253591	1.0539353437	0.6421317257	Up	0.00268354	0.0106591202
1942	1590	25	37	0.3376626796	0.5269676719	0.6421317257	Up	0.0844852	0.1836928886
387723	2686	25	37	0.1998822265	0.3119428884	0.6421317257	Up	0.0844852	0.1836712624
80705	3685	23	34	0.1340387972	0.2089396189	0.6404354351	Up	0.0991566	0.2084263831
3685	7047	6809	10065	20.7500544596	32.3436390093	0.6403668839	Up	1.20477e-179	3.37080042727273e-177
4645	9520	44	65	0.0992558028	0.1546164799	0.6394707443	Up	0.022315	0.0640554625
5649	11571	86	127	0.1596128072	0.2485491034	0.638954482	Up	0.001385256	0.005962736
7051	2777	21	31	0.1623990907	0.2527930836	0.6384134375	Up	0.1166462	0.2359242858
222235	3116	21	31	0.1447311537	0.2252908836	0.6384134375	Up	0.1166462	0.2358984481
83450	2183	21	31	0.2065883073	0.3215787417	0.6384134375	Up	0.1166462	0.235872616
688	3350	464	684	2.974495743	4.623710861	0.6364060697	Up	1.294334e-13	2.15909409611563e-12
28996	15245	8753	12903	12.33018742	19.1664924318	0.6363916114	Up	3.33796e-227	1.33997324695652e-224
23657	9648	2536	3738	5.6448464472	8.7736716204	0.6362463735	Up	3.54684e-67	3.22640135172414e-65
3700	3283	19	28	0.1242861962	0.1931374629	0.6359619585	Up	0.1375956	0.2685593859
28968	2945	19	28	0.1385506221	0.2153040036	0.6359619585	Up	0.1375956	0.268474255
56603	4534	57	84	0.2699811967	0.4195436418	0.6359619585	Up	0.00967752	0.0320777391
NM_001256402	1347	19	28	0.3029187691	0.4707277584	0.6359619585	Up	0.1375956	0.268502626
54020	3098	19	28	0.1317080639	0.2046708491	0.6359619585	Up	0.1375956	0.2684458901
152110	2656	19	28	0.1536263486	0.2387312841	0.6359619585	Up	0.1375956	0.2685310029
3433	3505	1133	1669	6.9419593422	10.7832006826	0.6353706434	Up	6.91496e-31	2.66024273666667e-29
150082	2364	36	53	0.3270357323	0.5077007101	0.634530003	Up	0.0406258	0.1041938921
440028	2311	34	50	0.3159505748	0.4899473717	0.6329278984	Up	0.0473096	0.1180885474
3397	1239	4778	7026	82.8161462444	128.4151349493	0.6328312727	Up	2.00618e-123	3.74203231111111e-121
23171	4068	780	1146	4.1176917915	6.3794471925	0.6315955649	Up	1.665878e-21	4.45182389985528e-20
100506713	651	32	47	1.0556237872	1.6349190069	0.6311234016	Up	0.0551608	0.1320969178
4839	2772	47	69	0.3641202315	0.5636833907	0.630470155	Up	0.0200576	0.0585679383
222696	3178	47	69	0.3176026689	0.4916709751	0.630470155	Up	0.0200576	0.0585772009
80329	3160	543	797	3.6902256665	5.7115056691	0.6301620761	Up	2.26922e-15	4.28022640653728e-14
2729	3823	976	1432	5.482589094	8.4823872064	0.6296129896	Up	2.4842e-26	8.04793635087719e-25
NM_001256416	3757	15	22	0.0857413352	0.1326052929	0.6290755729	Up	0.1934712	0.3487543127
641700	1027	15	22	0.3136613401	0.4851003753	0.6290755729	Up	0.1934712	0.3487202713
NR_046273	2348	45	66	0.411580319	0.6365392915	0.6290755729	Up	0.0232498	0.0663059161
55521	4456	15	22	0.0722913367	0.1118038791	0.6290755729	Up	0.1934712	0.3487883608
415	2220	266	390	2.5731721387	3.9782402402	0.6285824281	Up	3.20268e-08	3.14410892503987e-07
163486	8388	411	602	1.0522612516	1.6252397768	0.627159643	Up	6.97298e-12	1.01308456868607e-10
340485	2852	123	180	0.9261807888	1.4292307692	0.6258731409	Up	0.0001842968	0.0009884475
151534	2449	82	120	0.7190601905	1.1096137617	0.6258731409	Up	0.00227882	0.0092688745
201283	3442	121	177	0.7549439038	1.164506116	0.6252768627	Up	0.000211316	0.001121633
9915	6576	439	642	1.4336491908	2.2108159897	0.6248869075	Up	1.668988e-12	2.55763754423237e-11
114880	7315	461	674	1.3534018728	2.0865314708	0.6245163906	Up	4.83782e-13	7.76152772545613e-12
9750	5471	392	573	1.5387197581	2.3717411057	0.6242160345	Up	2.68644e-11	3.64763242941176e-10
[truncated: 16,467 more rows]
