# Supplementary material for: Direct Reprogramming of Human Fibroblasts to Hepatocyte-Like Cells by Synthetic Modified mRNAs
Source: PLoS One. 2014 Jun 25;9(6):e100134. doi: 10.1371/journal.pone.0100134 (PMC4070971; doi:10.1371/journal.pone.0100134)
Supplement: Table S7 — Complete set of small RNAs detectable in BJ fibroblasts after reprogramming for five days (6TF versus vehicle control). (CSV) [file pone.0100134.s013.csv]

The significance-label column assigns three types of significance labels: double asterisk, single asterisk, or dash.
Double asterisk indicates a fold change greater than 2-fold along with a p-value lower than 0.05.
Single asterisk indicates a fold-change larger than 2-fold but a p-value above 0.05.
Dash means that the small RNA meets neither criteria.
For our analyses, we only use small RNAs labeled with a double asterisk (see Methods and Materials).
miR-name	Control-std	6TF-std	fold-change(log2 6TF/Control)	p-value	Significance-label
hsa-miR-133a	0.01	3.3991	8.4090089957	2.23E-28	**
hsa-miR-1	1.6017	474.3393	8.2101716386	0	**
hsa-miR-217	0.1144	4.7927	5.3886796798	5.35E-35	**
hsa-miR-4448	0.1144	2.7872	4.6066575718	2.39E-19	**
hsa-miR-215	0.4195	8.1917	4.2874201655	3.10E-52	**
hsa-miR-1246	0.1525	1.4276	3.2267106587	2.46E-08	**
hsa-miR-3187-3p	0.4958	4.5208	3.1887479178	1.45E-23	**
hsa-miR-652-3p	0.6102	5.4045	3.1468070675	1.40E-27	**
hsa-miR-122-5p	12.0512	60.6733	2.331884971	4.55E-213	**
hsa-miR-331-3p	14.4919	72.434	2.3214202912	1.24E-252	**
hsa-miR-495-5p	0.4576	2.2434	2.2935279198	4.37E-09	**
hsa-miR-1180	0.9916	4.8607	2.2933339179	3.63E-18	**
hsa-miR-431-5p	4.6527	22.5018	2.2739003403	8.24E-78	**
hsa-miR-628-5p	0.267	1.2577	2.2358761892	1.77E-05	**
hsa-miR-887	1.7543	8.1917	2.2232673995	1.38E-28	**
hsa-miR-145-5p	30.6237	133.9571	2.129050542	0	**
hsa-miR-618	0.6865	2.9572	2.106900193	1.44E-10	**
hsa-miR-671-5p	0.572	2.2774	1.993300655	6.08E-08	**
hsa-miR-483-3p	8.6952	33.3108	1.9376988858	1.32E-93	**
hsa-miR-134	39.6621	147.5194	1.8950717216	0	**
hsa-miR-628-3p	0.9153	2.8212	1.6239923591	1.52E-07	**
hsa-miR-194-5p	1.7161	5.2685	1.6182586456	6.89E-13	**
hsa-miR-3615	0.9916	3.0252	1.6092003475	6.52E-08	**
hsa-miR-548w	0.6483	1.9035	1.5539210919	3.15E-05	**
hsa-miR-4454	0.4195	1.2237	1.5445071972	0.0009587192	**
hsa-miR-337-5p	1.4111	4.0449	1.5192838055	1.93E-09	**
hsa-miR-1294	0.5339	1.5296	1.5185129743	0.0002529696	**
hsa-miR-1285-5p	0.4195	1.1897	1.5038551073	0.0014135693	**
hsa-miR-542-5p	1.5255	4.2828	1.4892721273	1.13E-09	**
hsa-miR-151a-5p	128.101	359.247	1.4876943712	0	**
hsa-miR-192-5p	102.8164	273.2847	1.4103342883	0	**
hsa-miR-143-3p	117.499	305.6098	1.3790423286	0	**
hsa-miR-455-3p	14.5301	36.37	1.3237042938	8.74E-60	**
hsa-miR-29c-5p	1.4873	3.671	1.3034774349	3.50E-07	**
hsa-miR-486-5p	14.1868	34.1946	1.269219304	6.93E-53	**
hsa-miR-940	3.356	7.8178	1.2200199614	1.42E-12	**
hsa-miR-410	4.462	10.3332	1.2115246805	5.39E-16	**
hsa-miR-143-5p	3.0891	7.0701	1.1945440463	3.55E-11	**
hsa-miR-3190-3p	0.9534	2.1754	1.1901271693	0.0002738173	**
hsa-miR-496	3.6611	8.0558	1.137750686	1.03E-11	**
hsa-miR-23b-3p	91.833	200.1029	1.1236574943	3.56E-248	**
hsa-miR-335-3p	2.2119	4.7587	1.1052813436	3.41E-07	**
hsa-miR-1185-2-3p	2.2119	4.7247	1.0949365639	4.60E-07	**
hsa-miR-27a-5p	0.839	1.7675	1.0749674993	0.0025520231	**
hsa-miR-27a-3p	75.625	156.051	1.0450824599	9.66E-173	**
hsa-miR-664b-5p	0.839	1.6995	1.0183676461	0.0046603716	**
hsa-miR-4763-3p	0.7246	1.4616	1.0122918282	0.0091547459	**
hsa-miR-324-5p	6.5595	12.7805	0.9622865244	7.39E-14	-0
hsa-miR-483-5p	139.3131	270.1576	0.9554703431	5.75E-257	-0
hsa-miR-493-5p	58.0058	110.5375	0.9302668213	9.11E-102	-0
hsa-miR-27b-3p	25.5897	48.4367	0.9205373433	7.68E-45	-0
hsa-miR-1185-1-3p	2.8984	5.4385	0.9079520838	3.50E-06	-0
hsa-miR-769-3p	1.7543	3.2291	0.8802366378	0.0005136042	-0
hsa-miR-4775	0.7627	1.3936	0.8696289242	0.0250773022	-0
hsa-miR-3687	0.8771	1.5636	0.8340582479	0.0218193679	-0
hsa-miR-22-3p	318.7079	567.8135	0.8331823697	0	-0
hsa-miR-450a-3p	7.7417	13.7322	0.8268404667	8.84E-12	-0
hsa-miR-4741	2.5552	4.5208	0.8231418764	0.0001006427	-0
hsa-miR-942	2.4407	4.2828	0.8112593309	0.0001859125	-0
hsa-miR-125a-3p	4.5383	7.8858	0.7971051411	5.55E-07	-0
hsa-miR-3131	0.6483	1.1217	0.790953399	0.0647695705	-0
hsa-miR-431-3p	2.4789	4.2828	0.7888542336	0.0002635746	-0
hsa-miR-324-3p	3.0891	5.3365	0.7887072708	4.58E-05	-0
hsa-miR-92a-3p	329.8057	564.9923	0.7766148729	0	-0
hsa-miR-151b	0.8009	1.3596	0.7634882422	0.0478580192	-0
hsa-miR-502-3p	2.6314	4.4528	0.758882244	0.0003201674	-0
hsa-miR-1273d	0.6102	1.0197	0.7407906827	0.0967295607	-0
hsa-miR-378a-3p	16.0174	26.7506	0.7399312672	4.66E-18	-0
hsa-miR-370	1.4111	2.3454	0.7330137599	0.0116091612	-0
hsa-miR-362-5p	1.678	2.7872	0.7320738133	0.0059240341	-0
hsa-miR-450b-5p	6.1781	10.1972	0.7229379359	1.66E-07	-0
hsa-miR-421	5.7205	9.2794	0.6978902734	1.30E-06	-0
hsa-miR-3175	0.839	1.3596	0.6964395512	0.0678653114	-0
hsa-miR-450a-5p	6.0256	9.6873	0.6849897152	1.14E-06	-0
hsa-miR-212-3p	5.7968	9.3134	0.6840512311	1.89E-06	-0
hsa-miR-3164	1.106	1.7675	0.6763588295	0.0417475605	-0
hsa-miR-3676-3p	8.2375	13.1544	0.6752669804	2.12E-08	-0
hsa-miR-181a-2-3p	8.2375	13.0864	0.6677898088	3.15E-08	-0
hsa-miR-1301	20.7463	32.4271	0.6443459455	3.01E-17	-0
hsa-miR-24-3p	1133.8786	1747.9004	0.6243567938	0	-0
hsa-miR-145-3p	2.0594	3.1611	0.6182026012	0.0115071408	-0
hsa-miR-3909	0.7246	1.0877	0.5860239889	0.1629564916	-0
hsa-miR-425-3p	5.4917	8.1917	0.5769100651	0.0001234904	-0
hsa-miR-98-5p	178.1362	262.3397	0.558455424	2.67E-99	-0
hsa-miR-1307-5p	5.2629	7.7499	0.5583197123	0.0002889538	-0
hsa-miR-660-5p	5.1484	7.5799	0.5580546686	0.0003394247	-0
hsa-miR-339-5p	7.818	11.4209	0.546804854	1.54E-05	-0
hsa-miR-196b-5p	49.3869	71.5843	0.5355147936	2.04E-26	-0
hsa-miR-29b-1-5p	16.8183	24.1334	0.5209992971	1.75E-09	-0
hsa-miR-34a-5p	18.0768	25.9349	0.5207554961	4.43E-10	-0
hsa-miR-218-1-3p	1.0297	1.4616	0.5053244653	0.1553553302	-0
hsa-miR-449c-5p	1.106	1.5636	0.4995201042	0.1455100201	-0
hsa-miR-374b-5p	44.2004	61.863	0.4850173719	1.65E-19	-0
hsa-miR-339-3p	8.5045	11.8627	0.4801340867	9.08E-05	-0
hsa-miR-345-5p	1.2966	1.8015	0.4744651737	0.1354623147	-0
hsa-miR-4435	1.7161	2.3793	0.4714035655	0.0871292444	-0
hsa-miR-27b-5p	20.7082	28.6541	0.4685394262	2.61E-09	-0
hsa-miR-379-3p	3.356	4.6227	0.4619930231	0.0187014057	-0
hsa-miR-18a-3p	1.2585	1.7335	0.46198262	0.153175896	-0
hsa-miR-3679-5p	2.1738	2.9912	0.4605051647	0.059984332	-0
hsa-miR-1254	4.3094	5.9144	0.4567448023	0.0084237279	-0
hsa-miR-23a-3p	1769.6926	2418.0257	0.450330796	0	-0
hsa-miR-641	1.3729	1.8355	0.4189465689	0.1791429563	-0
hsa-miR-328	3.2416	4.3168	0.4132561741	0.0404573816	-0
hsa-miR-493-3p	17.1615	22.5698	0.3952179773	6.35E-06	-0
hsa-miR-28-5p	11.441	14.9899	0.3897776026	0.0002833615	-0
hsa-miR-3117-3p	2.2119	2.8892	0.3853839127	0.1172415487	-0
hsa-miR-4745-5p	1.106	1.4276	0.3682404209	0.2953968225	-0
hsa-miR-186-5p	39.3951	50.782	0.3663010182	2.75E-10	-0
hsa-miR-3193	0.8771	1.1217	0.3548736352	0.3728211603	-0
hsa-miR-3130-3p	1.4111	1.8015	0.3523784212	0.2577895497	-0
hsa-miR-1304-5p	3.0891	3.9429	0.3520705467	0.09196783	-0
hsa-miR-15b-5p	150.2584	191.4692	0.3496666917	8.10E-32	-0
hsa-miR-542-3p	3.4323	4.3508	0.3421050428	0.0847338328	-0
hsa-miR-505-3p	3.1653	4.0109	0.3415837557	0.09856091	-0
hsa-miR-3127-5p	1.1822	1.4956	0.3392502506	0.3213660479	-0
hsa-miR-615-3p	1.1822	1.4956	0.3392502506	0.3213660479	-0
hsa-miR-2110	12.852	16.2135	0.3352026724	0.0010445894	-0
hsa-miR-3662	1.5636	1.9715	0.3344222207	0.2593972995	-0
hsa-miR-760	7.9324	9.9932	0.3331892997	0.0105674204	-0
hsa-miR-320c	7.3222	9.1775	0.3258240291	0.0164682346	-0
hsa-miR-433	59.2643	74.2695	0.325606559	8.19E-12	-0
hsa-miR-495-3p	393.9896	491.0627	0.317749695	3.71E-66	-0
hsa-miR-487b	86.1507	106.5606	0.3067396868	9.98E-15	-0
hsa-miR-629-5p	11.0215	13.6302	0.3064861468	0.0057575677	-0
hsa-let-7b-3p	2.3645	2.9232	0.3060133973	0.2048035825	-0
hsa-miR-16-5p	428.1982	529.0642	0.3051640676	4.87E-66	-0
hsa-miR-21-5p	5175.6759	6367.8394	0.299056672	0	-0
hsa-miR-369-5p	10.7927	13.2224	0.2929282367	0.0091806318	-0
hsa-miR-125b-1-3p	7.7417	9.4834	0.2927539861	0.0275731822	-0
hsa-miR-193a-5p	93.1678	113.6647	0.2868809447	6.28E-14	-0
hsa-miR-539-5p	6.4451	7.8518	0.284820682	0.0509232756	-0
hsa-miR-1275	1.945	2.3454	0.2700638352	0.314536288	-0
hsa-miR-1249	2.8221	3.3991	0.2683836958	0.2270745168	-0
hsa-miR-503-5p	270.16	324.5426	0.2645937767	7.97E-32	-0
hsa-miR-500a-3p	1.8687	2.2434	0.2636518988	0.3367012166	-0
hsa-miR-4521	57.3575	68.831	0.2630763264	7.65E-08	-0
hsa-let-7e-3p	2.2501	2.6853	0.2550941544	0.3075135167	-0
hsa-miR-20a-5p	21.1658	25.1531	0.2490011973	0.0020641193	-0
hsa-miR-541-5p	4.5001	5.3365	0.2459367843	0.1626023584	-0
hsa-miR-130b-5p	7.0171	8.2937	0.2411409407	0.0869876095	-0
hsa-miR-30a-3p	23.0345	26.9886	0.2285538584	0.0032832313	-0
hsa-miR-3064-5p	0.8771	1.0197	0.2173315259	0.597122158	-0
hsa-miR-425-5p	17.2378	20.0205	0.215902345	0.0165621016	-0
hsa-miR-93-5p	184.6957	212.8833	0.204912501	9.99E-14	-0
hsa-miR-151a-3p	92.939	106.6286	0.1982384237	3.40E-07	-0
hsa-miR-17-5p	64.8323	73.4538	0.1801243729	0.0001144364	-0
hsa-miR-15b-3p	9.4579	10.707	0.1789625141	0.1443826418	-0
hsa-miR-146b-3p	1.4873	1.6655	0.1632596744	0.6053579583	-0
hsa-miR-874	0.9153	1.0197	0.155828182	0.7034743237	-0
hsa-miR-576-5p	6.4451	7.104	0.1404288386	0.3487508973	-0
hsa-miR-30b-3p	3.8137	4.1808	0.1325876695	0.498577555	-0
hsa-miR-330-3p	228.2478	249.8312	0.1303527035	2.04E-07	-0
hsa-miR-29a-5p	18.2675	19.9525	0.1272903166	0.152213897	-0
hsa-miR-4725-3p	1.7161	1.8695	0.1235188477	0.677287153	-0
hsa-miR-2355-3p	1.3729	1.4956	0.1234978308	0.7113970128	-0
hsa-miR-101-3p	242.0532	262.9855	0.11965909	9.45E-07	-0
hsa-miR-214-5p	1.4111	1.5296	0.1163341978	0.7242047049	-0
hsa-miR-323b-3p	33.1789	35.9281	0.1148465862	0.0820785724	-0
hsa-miR-93-3p	3.9281	4.2488	0.1132237769	0.5592660388	-0
hsa-miR-361-5p	7.818	8.4297	0.1086817042	0.427057637	-0
hsa-miR-3143	1.8306	1.9715	0.1069771247	0.7107151189	-0
hsa-miR-3200-3p	1.3729	1.4616	0.0903219935	0.7897258737	-0
hsa-miR-6720-3p	1.2204	1.2916	0.081805261	0.8214645936	-0
hsa-miR-18a-5p	1.678	1.7675	0.0749674993	0.8068342239	-0
hsa-miR-132-3p	6.3307	6.6622	0.073633634	0.6316907426	-0
hsa-miR-191-3p	1.7161	1.8015	0.0700650282	0.8177377588	-0
hsa-miR-382-5p	153.8051	161.3535	0.0691215302	0.0252436237	-0
hsa-miR-92b-3p	344.6027	361.1165	0.0675303356	0.0010673124	-0
hsa-miR-664a-3p	3.5086	3.671	0.0652776326	0.7544438767	-0
hsa-miR-487a	4.1188	4.2828	0.0563302335	0.770092568	-0
hsa-miR-224-5p	69.9807	72.2981	0.047000638	0.3070098531	-0
hsa-miR-589-3p	3.5848	3.671	0.0342804828	0.8709052749	-0
hsa-miR-655	20.0599	20.4624	0.0286609522	0.741053407	-0
hsa-miR-411-3p	12.28	12.5086	0.0266097671	0.8114274263	-0
hsa-miR-148b-3p	35.5052	36.0981	0.0238925703	0.7135667927	-0
hsa-miR-380-3p	1.678	1.6995	0.0183676461	0.9574182851	-0
hsa-miR-758-5p	2.5933	2.6173	0.0132901876	0.9611144815	-0
hsa-miR-21-3p	14.5682	14.684	0.0114223859	0.9124658969	-0
hsa-miR-1287	5.6442	5.6764	0.0082071455	0.9633092061	-0
hsa-miR-149-5p	4.8815	4.8947	0.0038959076	0.9860609468	-0
hsa-miR-132-5p	2.2119	2.2094	-0.0016315283	0.9894583946	-0
hsa-miR-30c-2-3p	10.9452	10.911	-0.0045149853	0.9668009422	-0
hsa-miR-1292-5p	8.2757	8.2257	-0.0087428912	0.9456209121	-0
hsa-miR-107	2293.0417	2274.6872	-0.0115944222	0.1526206196	-0
hsa-miR-1255b-5p	3.4323	3.3991	-0.0140228511	0.942354592	-0
hsa-miR-409-5p	11.3266	11.1489	-0.0228134859	0.8413036636	-0
hsa-miR-152	835.6882	814.0757	-0.0378018097	0.0050683583	-0
hsa-miR-181d	69.79	67.9473	-0.0386041076	0.4076406607	-0
hsa-miR-432-5p	1069.0463	1038.5838	-0.0417067097	0.0004742267	-0
hsa-miR-548j	3.9281	3.807	-0.0451770878	0.8150075492	-0
hsa-miR-548l	1.8306	1.7675	-0.0506063707	0.8558356794	-0
hsa-miR-424-3p	337.0135	323.5229	-0.0589385492	0.0056890439	-0
hsa-miR-25-5p	242.9685	230.7624	-0.0743611126	0.003131543	-0
hsa-miR-196b-3p	2.4407	2.3114	-0.0785280289	0.7505502778	-0
hsa-miR-28-3p	50.8743	48.1647	-0.0789608591	0.1511940999	-0
hsa-miR-379-5p	58.8067	55.5747	-0.081552279	0.111174463	-0
hsa-miR-1285-3p	9.0765	8.5656	-0.0835817782	0.5199593596	-0
hsa-miR-4286	3.4323	3.2291	-0.0880435375	0.6751949006	-0
hsa-miR-196a-5p	253.3798	237.0507	-0.0961058609	0.0001023951	-0
hsa-miR-382-3p	78.5615	73.4198	-0.0976532913	0.0279470981	-0
hsa-miR-1270	7.1697	6.6962	-0.0985701354	0.5010628886	-0
hsa-miR-3138	10.8689	10.0952	-0.1065364453	0.3721017088	-0
hsa-miR-548e	6.5595	6.0503	-0.1165791699	0.4482844467	-0
hsa-miR-22-5p	49.4632	45.5474	-0.1189868748	0.0342106111	-0
hsa-miR-19b-3p	8.1231	7.4779	-0.1193972263	0.3880775696	-0
hsa-miR-548aa	1.2585	1.1557	-0.1229382691	0.7225993423	-0
hsa-miR-548t-3p	1.2585	1.1557	-0.1229382691	0.7225993423	-0
hsa-miR-26a-5p	395.8583	363.3599	-0.1235848867	5.15E-10	-0
hsa-miR-10b-5p	2.6696	2.4473	-0.1254326279	0.6017083948	-0
hsa-miR-766-3p	1.4492	1.3256	-0.1286112032	0.6916823703	-0
hsa-miR-1307-3p	241.9388	221.245	-0.128997303	4.05E-07	-0
hsa-miR-654-5p	5.9112	5.4045	-0.1292898812	0.4257633138	-0
hsa-miR-4421	1.4873	1.3596	-0.1295134126	0.6858851477	-0
hsa-miR-576-3p	1.8687	1.6995	-0.1369246164	0.6335148903	-0
hsa-let-7d-3p	54.8786	49.8643	-0.13823638	0.009806526	-0
hsa-let-7d-5p	5368.4566	4864.6376	-0.1421750486	8.36E-152	-0
hsa-miR-222-5p	11.174	9.9932	-0.1611270917	0.1756211779	-0
hsa-miR-362-3p	1.2585	1.1217	-0.1660183395	0.6364565413	-0
hsa-miR-377-5p	3.8899	3.467	-0.1660452309	0.4095416341	-0
hsa-miR-369-3p	38.8612	34.3985	-0.1759847954	0.005978968	-0
hsa-miR-452-5p	185.2678	163.5289	-0.1800665375	8.49E-10	-0
hsa-miR-574-5p	83.0235	73.2158	-0.1813647362	3.53E-05	-0
hsa-miR-138-5p	309.3263	272.061	-0.1851993408	3.75E-16	-0
hsa-miR-214-3p	225.1587	197.8595	-0.1864658873	2.63E-12	-0
hsa-miR-26b-5p	827.5651	726.6178	-0.1876760973	1.63E-41	-0
hsa-miR-664a-5p	13.2334	11.5568	-0.195441794	0.075661643	-0
hsa-miR-503-3p	1.7924	1.5636	-0.1970211419	0.5077616652	-0
hsa-miR-181b-5p	1364.3764	1184.6076	-0.2038324585	1.32E-78	-0
hsa-let-7g-5p	6524.4162	5660.3923	-0.204946772	0	-0
hsa-miR-7-1-3p	8.3519	7.24	-0.2061147408	0.1372392062	-0
hsa-miR-106b-5p	42.713	36.9478	-0.2091867671	0.0006592442	-0
hsa-miR-24-2-5p	6.3307	5.4725	-0.2101649812	0.1872475715	-0
hsa-miR-3129-5p	11.1359	9.6193	-0.2112143435	0.0790315985	-0
hsa-miR-301a-5p	7.9324	6.8321	-0.2154283374	0.1307115854	-0
hsa-miR-23b-5p	49.4632	42.4883	-0.2192899562	0.0001253039	-0
hsa-miR-4436b-3p	1.0297	0.8838	-0.2204322376	0.5750625431	-0
hsa-miR-1271-5p	7.7036	6.5942	-0.2243351508	0.121502908	-0
hsa-miR-181a-3p	12.5088	10.707	-0.2243890876	0.0485168755	-0
hsa-miR-17-3p	19.9073	17.0293	-0.2252784302	0.0124993042	-0
hsa-miR-130b-3p	60.3322	51.3938	-0.2313338635	8.22E-06	-0
hsa-miR-34b-5p	1.678	1.4276	-0.2331509093	0.4518097849	-0
hsa-miR-154-5p	25.0558	21.2441	-0.2380823763	0.0031312139	-0
hsa-let-7c	3289.4758	2786.9601	-0.2391653512	2.87E-253	-0
hsa-let-7f-5p	125289.5763	105615.8	-0.2464407156	0	-0
hsa-miR-361-3p	6.5214	5.4725	-0.2529816629	0.1099154588	-0
hsa-miR-505-5p	28.2974	23.7255	-0.2542310111	0.0008273016	-0
hsa-miR-377-3p	2.2501	1.8695	-0.2673366486	0.3216450463	-0
hsa-miR-4326	1.6399	1.3596	-0.270425576	0.3920516132	-0
hsa-miR-103a-3p	7622.5226	6305.7725	-0.2735954014	0	-0
hsa-miR-1193	4.7289	3.9089	-0.2747419569	0.1407406613	-0
hsa-miR-128	625.9367	513.7684	-0.2848986089	8.94E-69	-0
hsa-miR-2355-5p	1.8306	1.4956	-0.2915922094	0.331656491	-0
hsa-miR-629-3p	1.3348	1.0877	-0.2953428918	0.4011453842	-0
hsa-miR-99a-5p	43.7046	35.5542	-0.2977651396	1.36E-06	-0
hsa-miR-106b-3p	55.9846	45.4795	-0.2998136381	3.75E-08	-0
hsa-miR-532-3p	28.7169	23.3176	-0.3004807135	7.84E-05	-0
hsa-miR-4707-3p	4.1569	3.3651	-0.3048586646	0.1274365969	-0
hsa-miR-744-5p	490.8948	396.8407	-0.3068538883	2.77E-62	-0
hsa-miR-191-5p	2838.5482	2290.2889	-0.3096236463	0	-0
hsa-miR-323a-3p	124.5543	100.0684	-0.3157883627	6.65E-18	-0
hsa-miR-3192	8.5426	6.8321	-0.3223461395	0.021306181	-0
hsa-miR-3152-3p	2.2119	1.7675	-0.3235759478	0.23932082	-0
hsa-miR-136-3p	1.0678	0.8498	-0.3294462054	0.4051690611	-0
hsa-let-7i-5p	3423.5642	2722.9217	-0.3303435696	0	-0
hsa-miR-2682-5p	6.6739	5.3025	-0.331857354	0.0364556591	-0
hsa-miR-127-3p	209.2939	166.1462	-0.333076967	6.89E-32	-0
hsa-miR-30a-5p	240.6041	190.8574	-0.3341661025	1.28E-36	-0
hsa-miR-127-5p	5.1103	4.0449	-0.3373039509	0.0630398902	-0
hsa-miR-16-2-3p	24.1405	19.1027	-0.3376789926	5.27E-05	-0
hsa-miR-137	4.0425	3.1951	-0.3393866885	0.0963247194	-0
hsa-miR-424-5p	148.8473	117.4376	-0.3419386621	3.02E-24	-0
hsa-miR-941	13.1953	10.4011	-0.3432880382	0.0023954615	-0
hsa-miR-140-3p	5123.0092	4024.0492	-0.3483435383	0	-0
hsa-miR-99b-5p	926.0339	725.3601	-0.3523676193	8.84E-150	-0
hsa-miR-6721-5p	6.8646	5.3705	-0.3541192459	0.0241353488	-0
hsa-miR-3179	1.2204	0.9517	-0.3587753088	0.3356683625	-0
hsa-miR-335-5p	9.1909	7.138	-0.36468624	0.0073159367	-0
hsa-miR-3605-5p	9.1909	7.138	-0.36468624	0.0073159367	-0
hsa-miR-329	79.4386	61.693	-0.3647333943	3.12E-15	-0
hsa-miR-34a-3p	5.873	4.5547	-0.3667416053	0.0311321656	-0
hsa-miR-7-5p	100.9095	78.1445	-0.3688457601	2.66E-19	-0
hsa-miR-423-3p	121.5415	94.0521	-0.3699169403	4.88E-23	-0
hsa-miR-454-5p	1.1441	0.8838	-0.3724213201	0.3343191542	-0
hsa-miR-1255a	32.3399	24.8811	-0.378264949	1.93E-07	-0
hsa-miR-411-5p	28.9838	22.2979	-0.3783389112	8.24E-07	-0
hsa-miR-589-5p	10.6783	8.1917	-0.3824471999	0.0025079052	-0
hsa-miR-1228-5p	3.2416	2.4813	-0.3856099053	0.0933299195	-0
hsa-miR-1293	5.4154	4.0789	-0.4088877663	0.0219851211	-0
hsa-miR-25-3p	1542.1694	1160.0324	-0.4107961464	0	-0
hsa-miR-485-5p	203.6878	153.0258	-0.4125846614	1.44E-45	-0
hsa-miR-30e-3p	3.623	2.7193	-0.4139494839	0.0580975684	-0
hsa-let-7a-3p	5.4917	4.1129	-0.4170968213	0.0187926739	-0
hsa-miR-15a-5p	42.6368	31.8492	-0.4208420294	4.04E-11	-0
hsa-miR-181c-5p	3.9662	2.9572	-0.4235256104	0.0428527968	-0
hsa-miR-454-3p	3.0128	2.2434	-0.425418028	0.0763716648	-0
hsa-miR-185-5p	2019.1825	1500.4146	-0.4284101053	0	-0
hsa-miR-365a-5p	44.5055	33.0389	-0.4298179813	6.03E-12	-0
hsa-miR-1278	9.4579	7.0021	-0.4337322224	0.0013861547	-0
hsa-miR-1260b	9.8774	7.308	-0.4346547013	0.0010600167	-0
hsa-miR-130a-5p	4.9196	3.637	-0.4357920927	0.0205625257	-0
hsa-miR-103a-2-5p	3.1653	2.3114	-0.4535752941	0.0539580197	-0
hsa-miR-100-5p	2231.6036	1614.1132	-0.4673390235	0	-0
hsa-miR-195-5p	1.7543	1.2577	-0.4801076456	0.1309072661	-0
hsa-miR-1185-5p	3.0509	2.1754	-0.4879541934	0.0430822253	-0
hsa-miR-374b-3p	3.623	2.5833	-0.4879696117	0.0274733528	-0
hsa-let-7a-5p	213218.2125	150225.482	-0.5052011235	0	-0
hsa-miR-4743-5p	1.0678	0.7478	-0.5139170778	0.2104440348	-0
hsa-miR-4687-3p	1.2204	0.8498	-0.5221588363	0.174256228	-0
hsa-miR-138-1-3p	21.4328	14.9219	-0.5223890922	1.13E-08	-0
hsa-miR-299-5p	33.1407	23.0456	-0.5241127464	1.06E-12	-0
hsa-miR-376b-3p	12.1656	8.3617	-0.5409392863	8.98E-06	-0
hsa-miR-550a-3p	4.9959	3.4331	-0.5412327186	0.0044299621	-0
hsa-miR-548k	2.7458	1.8695	-0.5545740743	0.0311281981	-0
hsa-miR-212-5p	4.6527	3.1611	-0.557641492	0.0047848994	-0
hsa-miR-218-5p	5.5298	3.739	-0.5645748313	0.0018661585	-0
hsa-let-7e-5p	15167.6279	10232.0646	-0.5678981991	0	-0
hsa-miR-484	47.5183	31.9172	-0.5741491298	1.96E-20	-0
hsa-miR-337-3p	27.6872	18.5589	-0.5771079583	1.21E-12	-0
hsa-miR-148b-5p	1.8306	1.2237	-0.5810666728	0.0666703451	-0
hsa-miR-125a-5p	370.8788	246.772	-0.5877690952	5.18E-154	-0
hsa-miR-139-3p	1.0297	0.6798	-0.5990418068	0.1583682483	-0
hsa-miR-30d-5p	592.4908	390.1105	-0.6029099228	3.75E-256	-0
hsa-let-7b-5p	110387.1124	72567.5223	-0.605175831	0	-0
hsa-miR-146b-5p	979.9591	637.8682	-0.6194631807	0	-0
hsa-let-7a-2-3p	1.106	0.7138	-0.6317595791	0.125281944	-0
hsa-miR-1306-5p	11.2503	7.206	-0.6426929159	6.18E-07	-0
hsa-miR-3934-5p	5.6824	3.637	-0.6437514646	0.0003900315	-0
hsa-miR-148a-3p	6.0256	3.8409	-0.6496605021	0.000231218	-0
hsa-miR-320b	82.0319	51.9717	-0.6584587937	4.35E-43	-0
hsa-miR-181a-5p	2026.2378	1283.4863	-0.6587356027	0	-0
hsa-miR-296-5p	17.7717	11.2169	-0.6639076776	1.11E-10	-0
hsa-miR-6511b-5p	2.8602	1.8015	-0.6669173795	0.0094844187	-0
hsa-miR-708-5p	82.07	51.6318	-0.6685950587	3.04E-44	-0
hsa-miR-625-5p	6.5976	4.1469	-0.6699080547	7.50E-05	-0
hsa-miR-1262	18.8014	11.7948	-0.6726891371	1.91E-11	-0
hsa-miR-34c-5p	217.9509	136.6763	-0.6732400633	7.67E-116	-0
hsa-miR-376c-3p	96.3332	60.4014	-0.673451101	2.87E-52	-0
hsa-miR-877-5p	96.2569	59.9595	-0.6829016086	1.73E-53	-0
hsa-miR-6511a-5p	2.784	1.7335	-0.6834713746	0.0089253834	-0
hsa-miR-409-3p	237.7438	147.0775	-0.6928311591	1.21E-132	-0
hsa-miR-671-3p	1.8687	1.1557	-0.6932680308	0.0302157463	-0
hsa-miR-34b-3p	3.5467	2.1754	-0.7051966043	0.0024029161	-0
hsa-miR-193b-3p	131.6095	80.1159	-0.7161031342	1.27E-78	-0
hsa-miR-155-5p	253.7612	153.2638	-0.7274545172	6.27E-154	-0
hsa-miR-499a-5p	2.4789	1.4956	-0.7289756973	0.0090452926	-0
hsa-miR-3928	7.3604	4.3508	-0.7585034717	3.09E-06	-0
hsa-miR-130a-3p	181.416	106.9005	-0.7630330992	4.63E-120	-0
hsa-miR-654-3p	23.1108	13.4943	-0.77621706	3.22E-17	-0
hsa-miR-642a-3p	2.8602	1.6655	-0.7801606772	0.0029276708	-0
hsa-miR-296-3p	2.6314	1.5296	-0.7826761413	0.0042198649	-0
hsa-miR-193a-3p	124.9356	72.2981	-0.7891549882	3.52E-88	-0
hsa-miR-219-1-3p	1.4111	0.8158	-0.7905328184	0.0349916411	-0
hsa-miR-1306-3p	6.8265	3.9089	-0.8043834099	2.29E-06	-0
hsa-miR-455-5p	4.9578	2.7872	-0.8308835445	3.48E-05	-0
hsa-miR-92a-1-5p	176.3438	99.0487	-0.8321809083	2.47E-135	-0
hsa-miR-365b-5p	305.7033	171.6867	-0.832353843	3.44E-233	-0
hsa-miR-376a-3p	25.7422	14.446	-0.8334652801	2.80E-21	-0
hsa-miR-889	139.3131	78.1785	-0.8334871157	1.30E-107	-0
hsa-miR-31-5p	2637.9495	1465.2003	-0.8483190448	0	-0
hsa-miR-574-3p	204.87	113.7667	-0.8486304033	3.47E-162	-0
hsa-miR-935	1.4111	0.7818	-0.8519487409	0.0245974095	-0
hsa-miR-299-3p	3.8137	2.1074	-0.855727186	0.0001979227	-0
hsa-miR-340-5p	53.5057	29.5379	-0.8571253298	1.89E-44	-0
hsa-miR-497-5p	1.2966	0.7138	-0.8611416715	0.0297476954	-0
hsa-miR-185-3p	5.2247	2.8552	-0.8717563942	9.51E-06	-0
hsa-miR-766-5p	6.2925	3.4331	-0.8741214304	1.10E-06	-0
hsa-miR-323a-5p	9.496	5.1666	-0.8781047409	1.85E-09	-0
hsa-miR-3940-3p	1.5636	0.8498	-0.879676241	0.0149902317	-0
hsa-miR-5187-5p	2.3263	1.2577	-0.8872493227	0.0027556547	-0
hsa-miR-543	481.5895	259.5185	-0.8919665516	0	-0
hsa-miR-29c-3p	131.9528	70.9045	-0.8960728675	3.46E-115	-0
hsa-miR-199a-3p	17185.857	9193.9906	-0.9024586995	0	-0
hsa-miR-199b-3p	17185.2468	9193.6167	-0.9024661469	0	-0
hsa-miR-99a-3p	1.2204	0.6458	-0.918194739	0.0261127696	-0
hsa-miR-3153	1.2966	0.6798	-0.931551211	0.020233009	-0
hsa-miR-197-5p	17.1234	8.8716	-0.9487029655	6.74E-18	-0
hsa-miR-221-5p	723.5283	368.2885	-0.9742130982	0	-0
hsa-miR-1908	1.8306	0.9177	-0.996222073	0.0034724419	-0
hsa-miR-125b-5p	2283.9271	1132.262	-1.012308773	0	**
hsa-miR-1273c	1.3729	0.6798	-1.0140442786	0.0103392401	*
hsa-miR-100-3p	1.6017	0.7818	-1.0347324651	0.0048200893	**
hsa-miR-31-3p	35.8484	17.4372	-1.0397403333	2.63E-41	**
hsa-miR-30c-5p	102.2443	48.9125	-1.0637453066	9.49E-119	**
hsa-miR-485-3p	321.4156	153.6717	-1.0645884479	0	**
hsa-miR-30e-5p	31.7297	15.0918	-1.0720689944	1.46E-38	**
hsa-miR-197-3p	81.8031	38.2735	-1.0958096791	4.87E-100	**
hsa-miR-342-5p	8.5045	3.9429	-1.1089692977	5.01E-12	**
hsa-miR-4502	1.0297	0.4759	-1.1134937142	0.0168071753	*
hsa-miR-30c-1-3p	1.1822	0.5439	-1.1200607948	0.0099572785	**
hsa-miR-374a-5p	26.3906	12.1007	-1.1249336445	7.46E-35	**
hsa-miR-3916	1.3348	0.6118	-1.1254915796	0.0059366692	**
hsa-miR-222-3p	19353.1622	8794.3288	-1.1379239363	0	**
hsa-miR-99b-3p	79.7056	35.7581	-1.1564110082	3.22E-106	**
hsa-miR-210	112.7319	50.3741	-1.1621417526	1.35E-150	**
hsa-miR-136-5p	7.2841	3.1951	-1.1888896433	1.41E-11	**
hsa-miR-590-3p	1.7924	0.7818	-1.1970211419	0.000791998	**
hsa-miR-656	5.3391	2.2774	-1.2292088635	2.90E-09	**
hsa-miR-29a-3p	38456.3387	16174.987	-1.2494568623	0	**
hsa-miR-181b-3p	4.4239	1.8355	-1.2691456601	3.03E-08	**
hsa-miR-598	50.2641	20.8363	-1.2704292412	2.82E-78	**
hsa-miR-615-5p	2.3263	0.9517	-1.2894583828	4.95E-05	**
hsa-miR-92b-5p	316.6104	127.023	-1.317618897	0	**
hsa-miR-539-3p	13.1953	5.1666	-1.352737052	7.48E-24	**
hsa-miR-1268b	337.8144	130.592	-1.3711643063	0	**
hsa-miR-3935	2.2119	0.8498	-1.380090914	3.06E-05	**
hsa-miR-374a-3p	43.5902	16.6554	-1.3880138205	7.23E-78	**
hsa-miR-221-3p	35557.5346	13531.4335	-1.3938406132	0	**
hsa-miR-3200-5p	2.6314	0.9857	-1.4166100387	3.46E-06	**
hsa-miR-1268a	314.1315	117.3357	-1.420726591	0	**
hsa-miR-342-3p	269.3591	97.7571	-1.462257413	0	**
hsa-miR-494	232.481	84.2288	-1.4647272963	0	**
hsa-miR-548h-5p	29.5559	10.707	-1.4648918452	9.08E-58	**
hsa-miR-5010-5p	6.2163	2.1754	-1.5147754304	5.41E-14	**
hsa-miR-129-2-3p	18.8776	6.5262	-1.532360254	5.26E-40	**
hsa-miR-199a-5p	194.5731	64.5822	-1.5911037768	0	**
hsa-miR-584-5p	64.5272	21.3461	-1.5959349156	1.85E-140	**
hsa-miR-149-3p	11.5935	3.807	-1.6065896971	6.85E-27	**
hsa-miR-423-5p	10962.3769	3576.3925	-1.6159836598	0	**
hsa-miR-10a-5p	2.3263	0.7478	-1.6373127827	1.21E-06	**
hsa-miR-365a-3p	207.921	65.7719	-1.6604922255	0	**
hsa-miR-365b-3p	207.921	65.7719	-1.6604922255	0	**
hsa-miR-320a	29587.9683	9276.7238	-1.673323342	0	**
hsa-miR-193b-5p	151.7076	47.5189	-1.674720016	0	**
hsa-miR-590-5p	7.5511	2.3454	-1.6868528326	2.98E-19	**
hsa-miR-29b-3p	478.9581	140.4493	-1.7698500182	0	**
hsa-miR-2277-5p	1.0678	0.3059	-1.8035094421	0.0004732351	**
hsa-miR-33a-5p	26.8101	7.41	-1.8552311528	3.80E-73	**
hsa-miR-23a-5p	31.9966	8.7696	-1.8673356657	1.04E-87	**
hsa-miR-708-3p	4.7671	1.2916	-1.8839525432	1.48E-14	**
hsa-miR-154-3p	56.2134	15.1258	-1.893902629	1.32E-155	**
hsa-miR-532-5p	23.0345	6.0503	-1.928717698	2.00E-66	**
hsa-miR-30b-5p	36.6493	9.5514	-1.9400015259	1.98E-105	**
hsa-miR-3154	14.225	3.569	-1.994836846	1.62E-43	**
hsa-miR-3141	2.3263	0.5439	-2.0966238281	9.11E-09	**
hsa-miR-625-3p	161.8519	37.3557	-2.115274	0	**
hsa-miR-146a-5p	11.174	2.5493	-2.1319726615	1.64E-37	**
hsa-miR-32-5p	1.6017	0.3059	-2.3884719428	2.58E-07	**
hsa-miR-3613-3p	6.979	1.3256	-2.3963748241	1.65E-27	**
hsa-miR-199b-5p	101.1765	17.8451	-2.5032743469	0	**
hsa-miR-4750-5p	1.4111	0.2039	-2.7908865501	1.37E-07	**
hsa-miR-204-5p	3.7755	0.4079	-3.210380305	9.98E-21	**
hsa-miR-1277-3p	1.1822	0.102	-3.5348330684	7.35E-08	**
hsa-miR-204-3p	3.3179	0.2379	-3.8018432279	4.84E-21	**
