# Supplementary material for: Direct Reprogramming of Human Fibroblasts to Hepatocyte-Like Cells by Synthetic Modified mRNAs
Source: PLoS One. 2014 Jun 25;9(6):e100134. doi: 10.1371/journal.pone.0100134 (PMC4070971; doi:10.1371/journal.pone.0100134)
Supplement: Table S8 — Complete set of small RNAs detectable in BJ fibroblasts after reprogramming for five days (11TF versus vehicle control). (CSV) [file pone.0100134.s014.csv]

The significance-label column assigns three types of significance labels: double asterisk, single asterisk, or dash.
Double asterisk indicates a fold change greater than 2-fold along with a p-value lower than 0.05.
Single asterisk indicates a fold-change larger than 2-fold but a p-value above 0.05.
Dash means that the small RNA meets neither criteria.
For our analyses, we only use small RNAs labeled with a double asterisk (see Methods and Materials).
miR-name	Control-std	11TF-std	fold-change(log2 11TF/Control)	p-value	Significance-label
hsa-miR-665	0.0763	3.0234	5.3083449949	1.03E-21	**
hsa-miR-217	0.1144	2.2675	4.3089435935	6.17E-15	**
hsa-miR-4448	0.1144	2.1164	4.2094533656	7.99E-14	**
hsa-miR-1307-5p	5.2629	94.5935	4.1678111644	0	**
hsa-miR-1	1.6017	25.0939	3.9696608465	5.18E-144	**
hsa-miR-331-3p	14.4919	108.6521	2.906397398	0	**
hsa-miR-585	0.1525	1.096	2.8453666505	6.94E-06	**
hsa-miR-3664-3p	0.1907	1.3605	2.8347602078	5.13E-07	**
hsa-miR-4454	0.4195	2.8344	2.7563006548	5.66E-13	**
hsa-miR-4286	3.4323	18.3669	2.4198605841	4.23E-66	**
hsa-miR-652-3p	0.6102	3.0612	2.3267432197	9.97E-12	**
hsa-miR-151a-5p	128.101	611.2485	2.2544772818	0	**
hsa-miR-143-5p	3.0891	12.2068	1.9824265693	4.97E-35	**
hsa-miR-1260b	9.8774	37.4141	1.921378831	1.03E-99	**
hsa-miR-671-5p	0.572	2.1541	1.9129981737	4.99E-07	**
hsa-miR-3187-3p	0.4958	1.8518	1.901098115	3.58E-06	**
hsa-miR-3615	0.9916	3.5525	1.8410044729	2.73E-10	**
hsa-miR-935	1.4111	4.7996	1.7660939456	9.23E-13	**
hsa-miR-1285-5p	0.4195	1.3983	1.7369312029	0.0001609151	**
hsa-miR-495-5p	0.4576	1.4361	1.6499972547	0.0002245241	**
hsa-miR-486-5p	14.1868	44.2923	1.6425067059	4.90E-95	**
hsa-miR-542-5p	1.5255	4.6862	1.6191363477	3.24E-11	**
hsa-miR-6716-3p	0.4958	1.5117	1.6083416856	0.0001994773	**
hsa-miR-455-3p	14.5301	43.1963	1.5718631109	3.91E-87	**
hsa-miR-145-5p	30.6237	88.8113	1.5360946492	2.47E-171	**
hsa-miR-194-5p	1.7161	4.913	1.5174706156	9.10E-11	**
hsa-miR-1180	0.9916	2.8344	1.515213194	9.36E-07	**
hsa-miR-3676-3p	8.2375	22.8642	1.4728119761	8.24E-43	**
hsa-miR-3190-3p	0.9534	2.6077	1.4516243753	5.26E-06	**
hsa-miR-483-3p	8.6952	23.6578	1.4440248032	5.30E-43	**
hsa-let-7f-1-3p	0.4195	1.1338	1.4344234585	0.0031732288	**
hsa-miR-29c-5p	1.4873	4.006	1.4294667416	2.23E-08	**
hsa-miR-362-3p	1.2585	3.3635	1.4182580417	3.57E-07	**
hsa-miR-502-3p	2.6314	7.0293	1.4175504586	1.62E-13	**
hsa-miR-215	0.4195	1.096	1.3855050825	0.0047316115	**
hsa-miR-143-3p	117.499	303.3945	1.3685464539	0	**
hsa-miR-887	1.7543	4.4595	1.3459864821	1.70E-08	**
hsa-miR-1249	2.8221	7.1427	1.3397004179	1.05E-12	**
hsa-miR-23b-3p	91.833	229.3977	1.3207663452	0	**
hsa-miR-224-3p	0.839	2.0786	1.3088694409	0.0001751837	**
hsa-miR-628-3p	0.9153	2.2675	1.308785965	8.79E-05	**
hsa-miR-345-5p	1.2966	3.1367	1.2745140756	5.95E-06	**
hsa-miR-2278	0.4576	1.096	1.2600888411	0.0086275682	**
hsa-miR-27a-3p	75.625	180.5326	1.2553242355	2.84E-255	**
hsa-miR-1296	0.572	1.3605	1.2500499045	0.0035358225	**
hsa-miR-660-5p	5.1484	12.2446	1.2499495937	9.01E-19	**
hsa-miR-18a-5p	1.678	3.8548	1.1999132944	1.65E-06	**
hsa-miR-134	39.6621	90.9654	1.1975568335	1.73E-120	**
hsa-miR-146b-3p	1.4873	3.4013	1.1933905801	7.48E-06	**
hsa-miR-940	3.356	7.634	1.1856964708	2.16E-11	**
hsa-let-7b-3p	2.3645	5.2153	1.1412151016	8.23E-08	**
hsa-miR-192-5p	102.8164	226.0342	1.1364706717	8.32E-273	**
hsa-miR-151b	0.8009	1.7384	1.1180660549	0.0024734601	**
hsa-miR-548w	0.6483	1.3983	1.1089404407	0.0071396203	**
hsa-miR-339-5p	7.818	16.7797	1.1018454327	7.26E-21	**
hsa-miR-212-3p	5.7968	12.3958	1.096522767	1.06E-15	**
hsa-miR-376b-5p	0.7627	1.6251	1.0913408918	0.0041376064	**
hsa-miR-618	0.6865	1.4361	1.0648245864	0.0083059566	**
hsa-miR-500a-3p	1.8687	3.8926	1.058699124	1.33E-05	**
hsa-miR-1228-3p	0.572	1.1716	1.0343930462	0.020232509	*
hsa-miR-122-5p	12.0512	24.4515	1.0207461612	2.17E-26	**
hsa-miR-766-3p	1.4492	2.91	1.0057624422	0.0003116488	**
hsa-miR-149-5p	4.8815	9.7881	1.0037043098	3.44E-11	**
hsa-miR-487a	4.1188	8.2387	1.000192636	1.36E-09	**
hsa-miR-1294	0.5339	1.0582	0.9869708687	0.0339608148	-0
hsa-miR-3175	0.839	1.6628	0.9868719373	0.007530801	-0
hsa-miR-1185-2-3p	2.2119	4.3083	0.9618325498	2.29E-05	-0
hsa-let-7a-2-3p	1.106	2.1541	0.9617338402	0.002847227	-0
hsa-miR-29b-2-5p	0.6102	1.1716	0.9411260133	0.0317124138	-0
hsa-miR-942	2.4407	4.6862	0.9411235512	1.43E-05	-0
hsa-miR-93-3p	3.9281	7.5206	0.9370161083	4.18E-08	-0
hsa-miR-4741	2.5552	4.7996	0.9094779584	1.98E-05	-0
hsa-miR-337-5p	1.4111	2.6454	0.9066656522	0.0016239764	-0
hsa-miR-222-5p	11.174	20.8612	0.9006764231	9.17E-19	-0
hsa-miR-33a-3p	0.9534	1.7762	0.8976405077	0.0106681247	-0
hsa-miR-3117-3p	2.2119	4.1193	0.8971130357	9.40E-05	-0
hsa-miR-378a-3p	16.0174	29.7423	0.8928762332	1.00E-25	-0
hsa-miR-320d	0.572	1.0582	0.8875252707	0.0523098882	-0
hsa-miR-214-5p	1.4111	2.6077	0.8859576752	0.0021535342	-0
hsa-miR-335-3p	2.2119	4.0815	0.8838132945	0.000123678	-0
hsa-miR-328	3.2416	5.8578	0.8536528576	7.82E-06	-0
hsa-miR-362-5p	1.678	3.0234	0.8494291464	0.0014217981	-0
hsa-miR-376c-5p	0.9916	1.7762	0.8409638617	0.0156785466	-0
hsa-miR-629-5p	11.0215	19.6141	0.8315705537	1.12E-15	-0
hsa-miR-769-3p	1.7543	3.0989	0.8208607188	0.0017046456	-0
hsa-miR-431-3p	2.4789	4.3461	0.8100212965	0.000234813	-0
hsa-miR-3130-3p	1.4111	2.4565	0.7997840085	0.0063681856	-0
hsa-miR-410	4.462	7.7474	0.7960217147	1.26E-06	-0
hsa-miR-17-5p	64.8323	110.4661	0.768819041	9.11E-71	-0
hsa-miR-34a-5p	18.0768	30.8005	0.7688144602	6.10E-21	-0
hsa-miR-19b-3p	8.1231	13.7563	0.7599901739	5.37E-10	-0
hsa-miR-769-5p	0.6483	1.096	0.7575143203	0.0843907145	-0
hsa-miR-629-3p	1.3348	2.2297	0.7402260209	0.0151231351	-0
hsa-miR-532-3p	28.7169	47.9581	0.7398744852	9.05E-30	-0
hsa-miR-4763-3p	0.7246	1.2093	0.7389154781	0.0756248894	-0
hsa-miR-361-3p	6.5214	10.8463	0.7339493624	8.98E-08	-0
hsa-miR-374b-5p	44.2004	72.7497	0.7188818731	3.37E-42	-0
hsa-miR-4521	57.3575	93.7243	0.7084410018	1.54E-52	-0
hsa-miR-181a-2-3p	8.2375	13.4162	0.7036976357	9.91E-09	-0
hsa-miR-34c-3p	0.9534	1.5495	0.7006492244	0.0542830814	-0
hsa-miR-324-5p	6.5595	10.6574	0.7001977641	3.67E-07	-0
hsa-miR-27b-3p	25.5897	41.5335	0.6987122177	1.12E-23	-0
hsa-miR-664b-5p	0.839	1.3605	0.6973942408	0.0728356442	-0
hsa-miR-23a-3p	1769.6926	2828.7343	0.6766578899	0	-0
hsa-miR-3687	0.8771	1.3983	0.6728606769	0.0779738664	-0
hsa-miR-196b-5p	49.3869	78.5319	0.669150388	3.07E-40	-0
hsa-miR-10b-5p	2.6696	4.2327	0.6649546471	0.002243279	-0
hsa-miR-125b-1-3p	7.7417	12.0935	0.6435095301	4.94E-07	-0
hsa-miR-22-3p	318.7079	497.759	0.6432126211	1.13E-228	-0
hsa-miR-548aa	1.2585	1.9652	0.6429709277	0.044090594	-0
hsa-miR-548t-3p	1.2585	1.9652	0.6429709277	0.044090594	-0
hsa-miR-224-5p	69.9807	107.1782	0.6149824914	5.77E-47	-0
hsa-miR-27a-5p	0.839	1.2849	0.6149133673	0.119064907	-0
hsa-miR-92a-3p	329.8057	504.9017	0.614386202	6.80E-214	-0
hsa-miR-370	1.4111	2.1541	0.6102649952	0.0440486452	-0
hsa-miR-484	47.5183	72.1828	0.6031718834	3.77E-31	-0
hsa-miR-3173-3p	0.7246	1.096	0.5969910874	0.1617351395	-0
hsa-miR-548t-5p	0.7246	1.096	0.5969910874	0.1617351395	-0
hsa-miR-20a-5p	21.1658	31.9343	0.593371808	2.82E-14	-0
hsa-miR-29b-1-5p	16.8183	25.2829	0.5881300682	1.90E-11	-0
hsa-miR-505-3p	3.1653	4.724	0.5776667232	0.004392836	-0
hsa-miR-425-5p	17.2378	25.6608	0.5739904885	3.66E-11	-0
hsa-miR-125a-3p	4.5383	6.6892	0.5596817008	0.0009759663	-0
hsa-miR-3164	1.106	1.6251	0.5551771111	0.1089449026	-0
hsa-miR-15b-5p	150.2584	220.6299	0.5541826746	6.64E-79	-0
hsa-miR-1270	7.1697	10.5062	0.5512562946	4.52E-05	-0
hsa-miR-106b-5p	42.713	62.4325	0.5476220061	4.35E-23	-0
hsa-miR-24-3p	1133.8786	1650.3784	0.5415306598	0	-0
hsa-miR-576-5p	6.4451	9.3346	0.5343854592	0.0001856903	-0
hsa-miR-425-3p	5.4917	7.8985	0.5243258816	0.0007287974	-0
hsa-miR-16-5p	428.1982	614.4608	0.5210422446	1.39E-193	-0
hsa-miR-532-5p	23.0345	33.0302	0.5199894229	6.60E-12	-0
hsa-miR-361-5p	7.818	11.1864	0.5168743341	7.17E-05	-0
hsa-miR-181c-5p	3.9662	5.6688	0.5152859417	0.0048740782	-0
hsa-miR-339-3p	8.5045	12.1312	0.5124239427	4.08E-05	-0
hsa-miR-431-5p	4.6527	6.6136	0.5073676249	0.0027057767	-0
hsa-miR-450a-3p	7.7417	10.9597	0.5014860002	0.0001317173	-0
hsa-miR-3177-3p	0.7246	1.0204	0.4938780931	0.2557822393	-0
hsa-miR-3909	0.7246	1.0204	0.4938780931	0.2557822393	-0
hsa-miR-550a-3p	4.9959	7.0293	0.4926364286	0.0026089215	-0
hsa-miR-130b-5p	7.0171	9.8259	0.4857146343	0.0004391556	-0
hsa-miR-1275	1.945	2.721	0.4843668014	0.065973535	-0
hsa-miR-1304-5p	3.0891	4.3083	0.4799321381	0.0215454333	-0
hsa-miR-196b-3p	2.4407	3.3635	0.4626682818	0.0498053431	-0
hsa-miR-22-5p	49.4632	67.4588	0.4476510777	1.17E-17	-0
hsa-miR-132-5p	2.2119	2.9856	0.4327347285	0.0824374421	-0
hsa-miR-132-3p	6.3307	8.5032	0.4256408407	0.0037886435	-0
hsa-miR-615-3p	1.1822	1.5873	0.4251006979	0.2147822512	-0
hsa-miR-186-5p	39.3951	52.8711	0.4244631457	5.57E-13	-0
hsa-miR-589-3p	3.5848	4.7996	0.4210215446	0.0315144427	-0
hsa-miR-3662	1.5636	2.0786	0.4107406669	0.1682059352	-0
hsa-miR-496	3.6611	4.8374	0.4019546576	0.0386284844	-0
hsa-miR-421	5.7205	7.5584	0.4019396186	0.0096599567	-0
hsa-miR-99b-5p	926.0339	1222.3458	0.400515566	8.61E-237	-0
hsa-miR-138-1-3p	21.4328	28.1173	0.3916377271	1.07E-06	-0
hsa-miR-151a-3p	92.939	121.9171	0.3915444644	3.00E-24	-0
hsa-miR-34b-5p	1.678	2.1919	0.3854392646	0.1820848082	-0
hsa-miR-4745-5p	1.106	1.4361	0.3768048263	0.2918208271	-0
hsa-miR-2110	12.852	16.6663	0.3749409686	0.0003123463	-0
hsa-let-7e-3p	2.2501	2.91	0.3710300333	0.1372840232	-0
hsa-miR-30a-3p	23.0345	29.7801	0.3705523161	1.86E-06	-0
hsa-miR-30c-5p	102.2443	132.0454	0.3690136271	1.47E-23	-0
hsa-miR-34a-3p	5.873	7.5206	0.3567501281	0.0209400652	-0
hsa-miR-191-3p	1.7161	2.1919	0.3530483569	0.2190521966	-0
hsa-miR-1254	4.3094	5.4421	0.3366764506	0.0630551103	-0
hsa-miR-93-5p	184.6957	232.1187	0.3297124755	8.00E-33	-0
hsa-miR-487b	86.1507	107.7829	0.3231938855	1.48E-15	-0
hsa-miR-493-3p	17.1615	21.4659	0.3228710048	0.0003770601	-0
hsa-miR-3193	0.8771	1.096	0.3214345565	0.4292050798	-0
hsa-miR-99a-5p	43.7046	54.5717	0.3203678524	1.80E-08	-0
hsa-miR-296-5p	17.7717	22.1083	0.3150064017	0.0004226985	-0
hsa-miR-1271-5p	7.7036	9.5614	0.3116890811	0.0218196685	-0
hsa-miR-641	1.3729	1.7006	0.3088172975	0.340754756	-0
hsa-miR-452-5p	185.2678	226.1854	0.2878936489	3.77E-25	-0
hsa-miR-380-3p	1.678	2.0408	0.2823920883	0.3371539205	-0
hsa-miR-4435	1.7161	2.0786	0.2764785332	0.3424511728	-0
hsa-let-7a-3p	5.4917	6.6514	0.2764052177	0.0880495741	-0
hsa-miR-27b-5p	20.7082	25.0561	0.2749597187	0.0009700013	-0
hsa-miR-148b-3p	35.5052	42.8562	0.2714736004	2.01E-05	-0
hsa-miR-760	7.9324	9.5614	0.2694644472	0.0457873937	-0
hsa-miR-1301	20.7463	24.9427	0.2657635807	0.0014396325	-0
hsa-miR-18a-3p	1.2585	1.5117	0.2644666456	0.4387752123	-0
hsa-miR-423-3p	121.5415	145.2348	0.2569381797	9.43E-14	-0
hsa-miR-17-3p	19.9073	23.7712	0.2559171706	0.0026944428	-0
hsa-miR-103a-2-5p	3.1653	3.7792	0.2557386283	0.2332702117	-0
hsa-miR-1293	5.4154	6.4624	0.255002147	0.1195017299	-0
hsa-miR-541-5p	4.5001	5.3665	0.2540244166	0.1577152637	-0
hsa-miR-193b-3p	131.6095	156.7992	0.2526545675	2.61E-14	-0
hsa-miR-450b-5p	6.1781	7.3317	0.2469845317	0.1077021747	-0
hsa-miR-15a-5p	42.6368	50.528	0.2449839121	2.70E-05	-0
hsa-miR-495-3p	393.9896	466.6561	0.2442022063	4.64E-37	-0
hsa-miR-3179	1.2204	1.4361	0.2348021269	0.5007646797	-0
hsa-miR-330-3p	228.2478	268.4369	0.2339820469	2.06E-20	-0
hsa-miR-136-3p	1.0678	1.2471	0.2239356997	0.5494321745	-0
hsa-miR-15b-3p	9.4579	10.9975	0.2175838081	0.0808693171	-0
hsa-let-7d-3p	54.8786	63.7552	0.2162993382	2.87E-05	-0
hsa-miR-7-1-3p	8.3519	9.6748	0.2121273996	0.1101692687	-0
hsa-miR-493-5p	58.0058	67.0809	0.2097048826	3.11E-05	-0
hsa-miR-3200-3p	1.3729	1.5873	0.209348278	0.5259465066	-0
hsa-miR-1255b-5p	3.4323	3.9682	0.2093090833	0.313499465	-0
hsa-miR-6511a-3p	0.9153	1.0582	0.2092957371	0.6061092721	-0
hsa-miR-21-3p	14.5682	16.7419	0.2006406317	0.0462833478	-0
hsa-miR-30e-3p	3.623	4.1571	0.198392647	0.3271117513	-0
hsa-miR-100-5p	2231.6036	2556.8583	0.1962914254	1.17E-128	-0
hsa-miR-411-3p	12.28	14.0586	0.1951423727	0.0754754426	-0
hsa-miR-503-5p	270.16	308.6854	0.1923231645	2.03E-16	-0
hsa-miR-4326	1.6399	1.8518	0.1753204486	0.5632968513	-0
hsa-miR-454-5p	1.1441	1.2849	0.1674429268	0.6462871642	-0
hsa-miR-1185-1-3p	2.8984	3.2501	0.1652273972	0.4683971998	-0
hsa-miR-365a-5p	44.5055	49.8099	0.1624488789	0.0050615996	-0
hsa-miR-30b-5p	36.6493	40.8532	0.1566634448	0.0142677543	-0
hsa-miR-6511a-5p	2.784	3.0989	0.1545969894	0.5069280617	-0
hsa-miR-3679-5p	2.1738	2.4187	0.1540126262	0.5597122709	-0
hsa-miR-576-3p	1.8687	2.0786	0.1535771784	0.590145317	-0
hsa-miR-3940-3p	1.5636	1.7384	0.1528885899	0.624170243	-0
hsa-miR-2682-5p	6.6739	7.4072	0.1503982219	0.3166938166	-0
hsa-miR-377-5p	3.8899	4.3083	0.1473856452	0.4547067283	-0
hsa-miR-181d	69.79	76.869	0.1393815686	0.0027001199	-0
hsa-miR-324-3p	3.0891	3.4013	0.1388996851	0.5310057202	-0
hsa-miR-1292-5p	8.2757	9.1079	0.1382371041	0.3063017078	-0
hsa-miR-26a-5p	395.8583	434.6463	0.1348577626	4.90E-12	-0
hsa-miR-450a-5p	6.0256	6.6136	0.1343308868	0.3968946947	-0
hsa-miR-342-3p	269.3591	295.4204	0.1332386477	1.82E-08	-0
hsa-miR-146b-5p	979.9591	1072.4625	0.1301337603	1.06E-25	-0
hsa-miR-214-3p	225.1587	244.8168	0.1207603395	3.25E-06	-0
hsa-miR-376b-3p	12.1656	13.2272	0.1207002221	0.2800519287	-0
hsa-miR-6511b-5p	2.8602	3.0989	0.1156401694	0.6173870569	-0
hsa-miR-92b-3p	344.6027	373.1964	0.1150010642	4.31E-08	-0
hsa-miR-3153	1.2966	1.3983	0.1089404407	0.7531040029	-0
hsa-miR-130b-3p	60.3322	65.0023	0.1075625756	0.0323016417	-0
hsa-miR-503-3p	1.7924	1.9274	0.1047633786	0.7214946971	-0
hsa-miR-137	4.0425	4.3461	0.1044735964	0.5918152683	-0
hsa-miR-376a-3p	25.7422	27.626	0.1018913323	0.1859016859	-0
hsa-miR-1285-3p	9.0765	9.7126	0.0977214621	0.4520678614	-0
hsa-miR-25-5p	242.9685	259.7825	0.0965349626	0.0001187636	-0
hsa-miR-4436b-3p	1.0297	1.096	0.0900237245	0.8179944236	-0
hsa-miR-542-3p	3.4323	3.628	0.0799987988	0.7065716625	-0
hsa-miR-30c-1-3p	1.1822	1.2471	0.0771030281	0.8328591958	-0
hsa-miR-3127-5p	1.1822	1.2471	0.0771030281	0.8328591958	-0
hsa-miR-1307-3p	241.9388	254.1893	0.0712611474	0.0047632599	-0
hsa-miR-3916	1.3348	1.3983	0.0670503271	0.8454574843	-0
hsa-miR-125a-5p	370.8788	387.9731	0.0650088235	0.0014487418	-0
hsa-miR-4707-3p	4.1569	4.3461	0.0642133277	0.7400957483	-0
hsa-miR-130a-5p	4.9196	5.1019	0.0524936031	0.768353431	-0
hsa-miR-323b-3p	33.1789	34.2396	0.0453997912	0.5075514657	-0
hsa-miR-655	20.0599	20.6722	0.043377519	0.6227197504	-0
hsa-miR-455-5p	4.9578	5.1019	0.041334548	0.816231233	-0
hsa-miR-28-5p	11.441	11.7533	0.038852726	0.7396761457	-0
hsa-miR-3935	2.2119	2.2675	0.035816388	0.8937168593	-0
hsa-miR-3934-5p	5.6824	5.82	0.0345187627	0.8356167679	-0
hsa-miR-574-3p	204.87	208.6499	0.0263754894	0.3401522442	-0
hsa-miR-3129-5p	11.1359	11.3376	0.0258971147	0.827494597	-0
hsa-miR-193a-5p	93.1678	94.8202	0.0253630092	0.5363243654	-0
hsa-miR-196a-5p	253.3798	257.7795	0.0248360232	0.3179642563	-0
hsa-miR-138-5p	309.3263	313.9385	0.0213524638	0.3430869041	-0
hsa-miR-98-5p	178.1362	179.0587	0.0074518933	0.8022641609	-0
hsa-let-7d-5p	5368.4566	5376.9004	0.0022673664	0.6759104746	-0
hsa-miR-320c	7.3222	7.3317	0.0018705744	0.9901827603	-0
hsa-miR-191-5p	2838.5482	2840.3742	0.000927768	0.9010426814	-0
hsa-miR-941	13.1953	13.1894	-0.0006452149	0.9951532753	-0
hsa-miR-212-5p	4.6527	4.6484	-0.0013339474	0.9940005364	-0
hsa-miR-483-5p	139.3131	138.3189	-0.0103326241	0.759374316	-0
hsa-miR-2277-5p	1.0678	1.0582	-0.0130291313	0.9725459693	-0
hsa-miR-218-1-3p	1.0297	1.0204	-0.0130892697	0.9730274338	-0
hsa-miR-24-2-5p	6.3307	6.2735	-0.0130944801	0.933945733	-0
hsa-miR-21-5p	5175.6759	5116.4377	-0.0166075899	0.0027278192	-0
hsa-miR-589-5p	10.6783	10.544	-0.0182597108	0.8810018869	-0
hsa-miR-145-3p	2.0594	2.003	-0.0400616526	0.8859546796	-0
hsa-miR-369-5p	10.7927	10.4684	-0.0440148714	0.7182280986	-0
hsa-let-7c	3289.4758	3167.4265	-0.0545465571	6.41E-15	-0
hsa-miR-1193	4.7289	4.535	-0.0604020833	0.7439866474	-0
hsa-miR-548e	6.5595	6.2357	-0.0730343276	0.6425278594	-0
hsa-miR-1908	1.8306	1.7384	-0.0745565061	0.8030735185	-0
hsa-miR-1255a	32.3399	30.6871	-0.0756829035	0.285385813	-0
hsa-miR-30c-2-3p	10.9452	10.355	-0.0799707634	0.5118560976	-0
hsa-miR-107	2293.0417	2169.1498	-0.0801329032	1.74E-21	-0
hsa-miR-379-3p	3.356	3.1745	-0.0802133379	0.7160382236	-0
hsa-miR-26b-5p	827.5651	782.711	-0.080393085	9.63E-09	-0
hsa-miR-625-3p	161.8519	151.4327	-0.0959975307	0.0025161979	-0
hsa-miR-424-5p	148.8473	138.7724	-0.1011123888	0.0022949863	-0
hsa-miR-30a-5p	240.6041	223.5399	-0.1061288635	4.79E-05	-0
hsa-miR-101-3p	242.0532	224.7115	-0.1072502083	3.79E-05	-0
hsa-miR-382-5p	153.8051	142.7783	-0.1073266126	0.0010146569	-0
hsa-miR-181a-3p	12.5088	11.6022	-0.1085450009	0.3435560285	-0
hsa-miR-195-5p	1.7543	1.6251	-0.1103669852	0.7194966287	-0
hsa-miR-1287	5.6442	5.2153	-0.1140188668	0.504698283	-0
hsa-miR-654-3p	23.1108	21.3525	-0.114162207	0.1760392422	-0
hsa-miR-548j	3.9281	3.628	-0.1146572018	0.5761099891	-0
hsa-miR-154-5p	25.0558	23.1287	-0.1154604236	0.1542917983	-0
hsa-miR-337-3p	27.6872	25.4718	-0.1203182484	0.118942638	-0
hsa-miR-28-3p	50.8743	46.7865	-0.1208447312	0.033759099	-0
hsa-miR-744-5p	490.8948	450.4055	-0.1241894399	1.25E-11	-0
hsa-miR-664a-3p	3.5086	3.2123	-0.1272888479	0.5584662727	-0
hsa-miR-23b-5p	49.4632	45.2749	-0.1276441226	0.0272081864	-0
hsa-miR-654-5p	5.9112	5.4043	-0.1293432708	0.4398713167	-0
hsa-let-7f-5p	125289.5763	113948.7475	-0.136881325	0	-0
hsa-miR-379-5p	58.8067	53.249	-0.1432261022	0.0070428132	-0
hsa-miR-539-5p	6.4451	5.82	-0.14718359	0.3601867462	-0
hsa-miR-127-5p	5.1103	4.6106	-0.1484534792	0.4115053201	-0
hsa-miR-433	59.2643	53.3624	-0.1513397529	0.0043098473	-0
hsa-miR-3605-5p	9.1909	8.2387	-0.1577894316	0.2420883025	-0
hsa-miR-590-5p	7.5511	6.7648	-0.1586395413	0.2866390676	-0
hsa-miR-140-3p	5123.0092	4588.2939	-0.1590336775	9.04E-171	-0
hsa-miR-299-5p	33.1407	29.629	-0.1615941405	0.0229091549	-0
hsa-miR-485-5p	203.6878	182.0065	-0.1623695975	1.45E-08	-0
hsa-miR-29c-3p	131.9528	115.946	-0.186568915	1.80E-07	-0
hsa-miR-152	835.6882	732.9388	-0.1892720259	1.77E-40	-0
hsa-miR-574-5p	83.0235	72.4851	-0.1958352866	1.43E-05	-0
hsa-miR-103a-3p	7622.5226	6648.7537	-0.197184588	0	-0
hsa-miR-29a-5p	18.2675	15.9104	-0.1993091007	0.0385486159	-0
hsa-miR-4687-3p	1.2204	1.0582	-0.2057417622	0.584244722	-0
hsa-miR-16-2-3p	24.1405	20.899	-0.2080216454	0.0131725107	-0
hsa-miR-218-5p	5.5298	4.7618	-0.2157202751	0.2198041619	-0
hsa-miR-505-5p	28.2974	24.3003	-0.2196953778	0.0046677037	-0
hsa-miR-199a-5p	194.5731	166.9652	-0.2207648314	8.95E-14	-0
hsa-miR-409-5p	11.3266	9.7126	-0.2217854078	0.0710261943	-0
hsa-miR-382-3p	78.5615	67.3076	-0.2230530606	1.72E-06	-0
hsa-miR-3138	10.8689	9.2968	-0.2253998134	0.072487703	-0
hsa-miR-424-3p	337.0135	288.0509	-0.2264826182	8.60E-24	-0
hsa-miR-181b-5p	1364.3764	1165.8845	-0.2268168326	2.69E-91	-0
hsa-miR-106b-3p	55.9846	47.6936	-0.2312343474	2.91E-05	-0
hsa-miR-128	625.9367	533.0945	-0.2316254693	1.47E-44	-0
hsa-miR-2355-5p	1.8306	1.5495	-0.2405138308	0.4349803389	-0
hsa-miR-181a-5p	2026.2378	1714.0958	-0.241355756	1.98E-151	-0
hsa-miR-758-5p	2.5933	2.1919	-0.2426071303	0.3480141088	-0
hsa-miR-127-3p	209.2939	176.451	-0.2462626576	8.88E-18	-0
hsa-let-7a-5p	213218.2125	179719.0298	-0.2465874956	0	-0
hsa-miR-377-3p	2.2501	1.8896	-0.2519082499	0.3651371336	-0
hsa-miR-221-5p	723.5283	606.5245	-0.2544835244	5.36E-61	-0
hsa-miR-130a-3p	181.416	151.8862	-0.256310904	9.82E-17	-0
hsa-miR-99a-3p	1.2204	1.0204	-0.258219281	0.4963557227	-0
hsa-miR-25-3p	1542.1694	1284.7026	-0.2635268233	1.50E-136	-0
hsa-miR-671-3p	1.8687	1.5495	-0.2702322233	0.3778984795	-0
hsa-miR-197-3p	81.8031	67.5722	-0.2757256896	2.23E-09	-0
hsa-miR-6721-5p	6.8646	5.6688	-0.2761322865	0.0832304128	-0
hsa-miR-30b-3p	3.8137	3.1367	-0.2819438066	0.1884485494	-0
hsa-miR-625-5p	6.5976	5.4043	-0.2878335498	0.077296068	-0
hsa-miR-1306-5p	11.2503	9.1835	-0.2928474717	0.0189490721	-0
hsa-miR-411-5p	28.9838	23.6578	-0.2929308358	0.0001635326	-0
hsa-miR-31-3p	35.8484	29.251	-0.2934227827	2.68E-05	-0
hsa-miR-193a-3p	124.9356	101.9251	-0.2936752546	4.25E-15	-0
hsa-miR-4725-3p	1.7161	1.3983	-0.2954597048	0.3579182144	-0
hsa-miR-34b-3p	3.5467	2.8722	-0.3043210922	0.1727252039	-0
hsa-miR-4502	1.0297	0.8314	-0.3086094207	0.4600827816	-0
hsa-miR-1278	9.4579	7.634	-0.3090807015	0.0235806575	-0
hsa-miR-877-5p	96.2569	77.5493	-0.3117762025	3.11E-13	-0
hsa-miR-494	232.481	186.4281	-0.3184934823	6.56E-31	-0
hsa-miR-409-3p	237.7438	189.8294	-0.3247042699	1.11E-32	-0
hsa-miR-3143	1.8306	1.4361	-0.3501603739	0.2649959032	-0
hsa-let-7g-5p	6524.4162	5103.6639	-0.3543154921	0	-0
hsa-miR-30d-5p	592.4908	463.0281	-0.3556930029	3.33E-93	-0
hsa-let-7b-5p	110387.1124	86202.5492	-0.3567693098	0	-0
hsa-miR-590-3p	1.7924	1.3983	-0.3582187129	0.259850629	-0
hsa-miR-335-5p	9.1909	7.1427	-0.3637366133	0.0092821385	-0
hsa-miR-185-5p	2019.1825	1568.9744	-0.3639494989	0	-0
hsa-miR-329	79.4386	61.4877	-0.3695423549	7.79E-15	-0
hsa-miR-301a-5p	7.9324	6.1223	-0.3736836885	0.0132082308	-0
hsa-miR-3192	8.5426	6.5002	-0.3941911229	0.0068640785	-0
hsa-let-7e-5p	15167.6279	11436.8919	-0.4073004396	0	-0
hsa-miR-664a-5p	13.2334	9.9393	-0.4129676195	0.000439329	-0
hsa-miR-3928	7.3604	5.5176	-0.4157432996	0.0083887978	-0
hsa-let-7i-5p	3423.5642	2557.6897	-0.4206578202	0	-0
hsa-miR-376c-3p	96.3332	71.8049	-0.4239507925	2.35E-22	-0
hsa-miR-125b-5p	2283.9271	1685.6006	-0.4382538697	0	-0
hsa-miR-485-3p	321.4156	236.0869	-0.4451219609	4.22E-77	-0
hsa-miR-766-5p	6.2925	4.6106	-0.4486788035	0.00892924	-0
hsa-miR-432-5p	1069.0463	778.3649	-0.457805778	4.04E-265	-0
hsa-miR-342-5p	8.5045	6.1601	-0.4652726478	0.0016629337	-0
hsa-miR-92a-1-5p	176.3438	127.6993	-0.4656402368	1.07E-46	-0
hsa-miR-31-5p	2637.9495	1898.2942	-0.474713346	0	-0
hsa-miR-5187-5p	2.3263	1.6628	-0.4844225059	0.0890983151	-0
hsa-miR-615-5p	2.3263	1.6628	-0.4844225059	0.0890983151	-0
hsa-miR-365b-5p	305.7033	218.1357	-0.4869062257	2.95E-86	-0
hsa-miR-34c-5p	217.9509	155.4387	-0.4876574209	3.36E-62	-0
hsa-miR-100-3p	1.6017	1.1338	-0.4984377806	0.1484953787	-0
hsa-miR-30e-5p	31.7297	22.3729	-0.5040816086	6.01E-11	-0
hsa-miR-3200-5p	2.6314	1.8518	-0.5069022781	0.0593020017	-0
hsa-miR-155-5p	253.7612	177.6604	-0.5143493539	2.68E-79	-0
hsa-miR-497-5p	1.2966	0.907	-0.5155590222	0.1808739978	-0
hsa-miR-1228-5p	3.2416	2.2675	-0.5156035285	0.0333599398	-0
hsa-miR-219-1-3p	1.4111	0.9826	-0.5221440864	0.1576733222	-0
hsa-miR-320b	82.0319	56.7636	-0.5312189548	2.49E-28	-0
hsa-miR-369-3p	38.8612	26.8323	-0.5343597265	2.22E-14	-0
hsa-miR-154-3p	56.2134	38.7746	-0.5358021788	3.31E-20	-0
hsa-miR-129-2-3p	18.8776	13.0005	-0.5381082491	8.56E-08	-0
hsa-miR-2355-3p	1.3729	0.9448	-0.5391456757	0.1514123417	-0
hsa-miR-642a-3p	2.8602	1.9652	-0.541439887	0.0367591373	-0
hsa-miR-1185-5p	3.0509	2.0786	-0.5536227365	0.0277089065	-0
hsa-miR-323a-3p	124.5543	84.503	-0.5597003632	3.81E-46	-0
hsa-miR-708-5p	82.07	55.252	-0.5708282655	4.76E-32	-0
hsa-miR-222-3p	19353.1622	13026.1228	-0.5711615816	0	-0
hsa-miR-7-5p	100.9095	67.1187	-0.5882753235	4.32E-41	-0
hsa-miR-139-3p	1.0297	0.6803	-0.5979810795	0.173950172	-0
hsa-miR-1262	18.8014	12.3202	-0.6098144164	2.21E-09	-0
hsa-miR-210	112.7319	73.5433	-0.6162299969	1.64E-49	-0
hsa-miR-543	481.5895	314.0141	-0.6169745965	9.06E-206	-0
hsa-miR-197-5p	17.1234	11.1487	-0.6190936961	7.24E-09	-0
hsa-miR-3152-3p	2.2119	1.4361	-0.6231299509	0.0374460353	-0
hsa-miR-296-3p	2.6314	1.7006	-0.6297867267	0.0218361653	-0
hsa-miR-29a-3p	38456.3387	24361.4676	-0.6586203674	0	-0
hsa-miR-1273c	1.3729	0.8692	-0.6594664659	0.0858472342	-0
hsa-miR-199a-3p	17185.857	10784.8281	-0.6722186143	0	-0
hsa-miR-199b-3p	17185.2468	10784.299	-0.672238169	0	-0
hsa-miR-99b-3p	79.7056	49.6209	-0.6837331871	2.32E-42	-0
hsa-miR-323a-5p	9.496	5.8956	-0.6876812901	2.29E-06	-0
hsa-miR-449c-5p	1.106	0.6803	-0.7011083914	0.1045058661	-0
hsa-miR-454-3p	3.0128	1.8518	-0.7021766135	0.0068683137	-0
hsa-miR-340-5p	53.5057	32.7279	-0.7091715568	8.35E-31	-0
hsa-miR-4421	1.4873	0.907	-0.7135212237	0.0551730095	-0
hsa-miR-374a-5p	26.3906	15.9482	-0.7266305484	1.27E-16	-0
hsa-miR-148b-5p	1.8306	1.096	-0.7400687875	0.0278185346	-0
hsa-miR-92b-5p	316.6104	189.2247	-0.7426082261	7.96E-188	-0
hsa-miR-365a-3p	207.921	124.1091	-0.7444265761	1.47E-124	-0
hsa-miR-365b-3p	207.921	124.1091	-0.7444265761	1.47E-124	-0
hsa-miR-656	5.3391	3.1745	-0.7500671926	0.0001337567	-0
hsa-miR-889	139.3131	80.2703	-0.7953927303	4.32E-94	-0
hsa-miR-548h-5p	29.5559	16.893	-0.8070205957	8.48E-22	-0
hsa-miR-148a-3p	6.0256	3.4013	-0.8250186454	1.05E-05	-0
hsa-miR-584-5p	64.5272	36.0158	-0.8412774741	7.04E-49	-0
hsa-miR-5010-5p	6.2163	3.3257	-0.9023980963	1.36E-06	-0
hsa-miR-374a-3p	43.5902	23.3177	-0.9025783314	1.28E-37	-0
hsa-miR-374b-3p	3.623	1.9274	-0.9105287956	0.0002075483	-0
hsa-miR-423-5p	10962.3769	5737.8522	-0.9339779306	0	-0
hsa-miR-1306-3p	6.8265	3.5525	-0.9423114376	1.52E-07	-0
hsa-miR-221-3p	35557.5346	18383.9383	-0.9517094365	0	-0
hsa-miR-598	50.2641	25.5096	-0.9784880783	4.17E-49	-0
hsa-miR-185-3p	5.2247	2.6454	-0.9818623179	2.03E-06	-0
hsa-miR-3613-3p	6.979	3.5147	-0.9896187796	3.20E-08	-0
hsa-miR-4743-5p	1.0678	0.5291	-1.0130291313	0.0292672306	*
hsa-miR-6720-3p	1.2204	0.6047	-1.0130626009	0.0195760552	*
hsa-miR-320a	29587.9683	14528.8478	-1.0260903396	0	**
hsa-miR-199b-5p	101.1765	49.1297	-1.0422069032	1.92E-107	**
hsa-miR-23a-5p	31.9966	15.3058	-1.0638401573	2.46E-36	**
hsa-miR-193b-5p	151.7076	72.145	-1.0723220437	1.17E-167	**
hsa-miR-149-3p	11.5935	5.3665	-1.1112627893	4.37E-15	**
hsa-miR-299-3p	3.8137	1.7384	-1.1334312807	5.15E-06	**
hsa-miR-10a-5p	2.3263	1.0204	-1.1889023549	0.0002250092	**
hsa-miR-548l	1.8306	0.7936	-1.2058326549	0.0009566128	**
hsa-miR-708-3p	4.7671	2.0408	-1.2239770853	5.88E-08	**
hsa-miR-3141	2.3263	0.9826	-1.2433610148	0.0001325837	**
hsa-miR-204-5p	3.7755	1.5873	-1.2500928936	9.48E-07	**
hsa-miR-548k	2.7458	1.1338	-1.2760603713	2.22E-05	**
hsa-miR-499a-5p	2.4789	1.0204	-1.2805652695	5.38E-05	**
hsa-miR-1268b	337.8144	128.6819	-1.3924216844	0	**
hsa-miR-29b-3p	478.9581	181.5908	-1.3992083396	0	**
hsa-miR-33a-5p	26.8101	9.9771	-1.4260841607	1.06E-47	**
hsa-miR-1268a	314.1315	116.7774	-1.427607523	0	**
hsa-miR-181b-3p	4.4239	1.6251	-1.4447902779	2.98E-09	**
hsa-miR-146a-5p	11.174	4.0437	-1.4663978519	1.22E-21	**
hsa-miR-539-3p	13.1953	4.724	-1.4819432814	1.19E-25	**
hsa-miR-3154	14.225	4.6106	-1.6254022396	2.80E-31	**
hsa-miR-1277-3p	1.1822	0.3779	-1.645397702	0.0008479953	**
hsa-miR-136-5p	7.2841	2.3053	-1.6597962207	3.17E-17	**
hsa-miR-32-5p	1.6017	0.3779	-2.0835275311	4.76E-06	**
hsa-miR-4750-5p	1.4111	0.3023	-2.2227673465	8.05E-06	**
hsa-miR-204-3p	3.3179	0.6425	-2.3685020454	7.19E-13	**
