# Supplementary material for: Direct Reprogramming of Human Fibroblasts to Hepatocyte-Like Cells by Synthetic Modified mRNAs
Source: PLoS One. 2014 Jun 25;9(6):e100134. doi: 10.1371/journal.pone.0100134 (PMC4070971; doi:10.1371/journal.pone.0100134)
Supplement: Table S9 — Complete set of small RNAs detectable in BJ fibroblasts after reprogramming for five days (6TF versus 11TF). (CSV) [file pone.0100134.s015.csv]

The significance-label column assigns three types of significance labels: double asterisk, single asterisk, or dash.
Double asterisk indicates a fold change greater than 2-fold along with a p-value lower than 0.05.
Single asterisk indicates a fold-change larger than 2-fold but a p-value above 0.05.
Dash means that the small RNA meets neither criteria.
For our analyses, we only use small RNAs labeled with a double asterisk (see Methods and Materials).
miR-name	11TF-std	6TF-std	fold-change(log2 6TF/11TF)	p-value	Significance-label
hsa-miR-1	25.0939	474.3393	4.24051079	0	**
hsa-miR-133a	0.3779	3.3991	3.16907638	4.74E-18	**
hsa-miR-215	1.096	8.1917	2.90191508	2.86E-38	**
hsa-miR-431-5p	6.6136	22.5018	1.76653272	8.40E-57	**
hsa-miR-1246	0.5669	1.4276	1.33242563	0.0013153736	**
hsa-miR-122-5p	24.4515	60.6733	1.31113881	1.22E-97	**
hsa-miR-3187-3p	1.8518	4.5208	1.2876498	1.89E-08	**
hsa-miR-449c-5p	0.6803	1.5636	1.2006285	0.0019046248	**
hsa-miR-548l	0.7936	1.7675	1.15522628	0.001345377	**
hsa-miR-6720-3p	0.6047	1.2916	1.09486786	0.0089216513	**
hsa-miR-217	2.2675	4.7927	1.07973609	4.76E-07	**
hsa-miR-1273d	0.4913	1.0197	1.05346862	0.0248993188	*
hsa-miR-618	1.4361	2.9572	1.04207561	0.0001264378	**
hsa-miR-483-5p	138.3189	270.1576	0.96580297	6.17E-263	-0
hsa-miR-887	4.4595	8.1917	0.87728092	2.82E-08	-0
hsa-miR-652-3p	3.0612	5.4045	0.82006385	2.11E-05	-0
hsa-miR-4775	0.7936	1.3936	0.8123326	0.0339943604	-0
hsa-miR-1180	2.8344	4.8607	0.77812072	0.0001162571	-0
hsa-miR-874	0.6047	1.0197	0.75385328	0.0906733266	-0
hsa-miR-1185-1-3p	3.2501	5.4385	0.74272469	8.96E-05	-0
hsa-miR-496	4.8374	8.0558	0.73579603	2.20E-06	-0
hsa-miR-628-5p	0.7558	1.2577	0.73471141	0.0652597405	-0
hsa-miR-548k	1.1338	1.8695	0.7214863	0.0261500103	-0
hsa-miR-493-5p	67.0809	110.5375	0.72056194	9.63E-67	-0
hsa-miR-134	90.9654	147.5194	0.69751489	1.15E-83	-0
hsa-miR-2355-3p	0.9448	1.4956	0.66264351	0.0656541119	-0
hsa-miR-145-3p	2.003	3.1611	0.65826425	0.007376735	-0
hsa-miR-324-3p	3.4013	5.3365	0.64980759	0.0005597497	-0
hsa-miR-495-5p	1.4361	2.2434	0.64353067	0.0273494117	-0
hsa-miR-337-5p	2.6454	4.0449	0.61261815	0.0044141178	-0
hsa-miR-145-5p	88.8113	133.9571	0.59295589	1.49E-57	-0
hsa-miR-4421	0.907	1.3596	0.58400781	0.1173703815	-0
hsa-miR-3131	0.7558	1.1217	0.56961045	0.1657357149	-0
hsa-miR-499a-5p	1.0204	1.4956	0.55158957	0.1183080848	-0
hsa-miR-98-5p	179.0587	262.3397	0.55100353	1.88E-97	-0
hsa-miR-450a-5p	6.6136	9.6873	0.55065883	5.94E-05	-0
hsa-miR-379-3p	3.1745	4.6227	0.54220636	0.0063561171	-0
hsa-miR-1294	1.0582	1.5296	0.53154211	0.1265517659	-0
hsa-miR-218-1-3p	1.0204	1.4616	0.51841373	0.1445727556	-0
hsa-miR-483-3p	23.6578	33.3108	0.49367408	1.45E-11	-0
hsa-miR-433	53.3624	74.2695	0.47694631	1.46E-22	-0
hsa-miR-450b-5p	7.3317	10.1972	0.4759534	0.0003084681	-0
hsa-miR-136-5p	2.3053	3.1951	0.47090658	0.0464981985	-0
hsa-miR-27a-5p	1.2849	1.7675	0.46005413	0.1494706054	-0
hsa-miR-3143	1.4361	1.9715	0.4571375	0.1297042909	-0
hsa-miR-548w	1.3983	1.9035	0.44498065	0.1465725962	-0
hsa-miR-3064-5p	0.7558	1.0197	0.43206834	0.3059852551	-0
hsa-miR-539-5p	5.82	7.8518	0.43200427	0.0038026293	-0
hsa-miR-374b-3p	1.9274	2.5833	0.42255918	0.1058637513	-0
hsa-miR-4725-3p	1.3983	1.8695	0.41897855	0.1737305994	-0
hsa-miR-432-5p	778.3649	1038.5838	0.41609907	5.26E-228	-0
hsa-miR-410	7.7474	10.3332	0.41550297	0.0013530523	-0
hsa-miR-30b-3p	3.1367	4.1808	0.41453148	0.042611995	-0
hsa-miR-4448	2.1164	2.7872	0.39720421	0.1125377545	-0
hsa-miR-1301	24.9427	32.4271	0.37858236	1.85E-07	-0
hsa-miR-369-3p	26.8323	34.3985	0.35837493	3.37E-07	-0
hsa-miR-28-5p	11.7533	14.9899	0.35092488	0.0009706785	-0
hsa-miR-369-5p	10.4684	13.2224	0.33694311	0.0028684002	-0
hsa-miR-29a-5p	15.9104	19.9525	0.32659942	0.0003727407	-0
hsa-miR-450a-3p	10.9597	13.7322	0.32535447	0.0032808579	-0
hsa-miR-320c	7.3317	9.1775	0.32395345	0.0167700324	-0
hsa-miR-664b-5p	1.3605	1.6995	0.32097341	0.3132355352	-0
hsa-miR-21-5p	5116.4377	6367.8394	0.31566426	0	-0
hsa-miR-628-3p	2.2675	2.8212	0.31520639	0.1989943831	-0
hsa-miR-3679-5p	2.4187	2.9912	0.30649254	0.197587689	-0
hsa-miR-3152-3p	1.4361	1.7675	0.299554	0.3352649126	-0
hsa-miR-421	7.5584	9.2794	0.29595065	0.0272586043	-0
hsa-miR-299-3p	1.7384	2.1074	0.27770409	0.3266377292	-0
hsa-miR-454-3p	1.8518	2.2434	0.27675859	0.3127353615	-0
hsa-miR-192-5p	226.0342	273.2847	0.27386362	6.44E-29	-0
hsa-miR-4763-3p	1.2093	1.4616	0.27337635	0.423609613	-0
hsa-miR-3127-5p	1.2471	1.4956	0.26214722	0.4367145303	-0
hsa-miR-542-3p	3.628	4.3508	0.26210624	0.1795302349	-0
hsa-miR-324-5p	10.6574	12.7805	0.26208876	0.0209018852	-0
hsa-miR-193a-5p	94.8202	113.6647	0.26151794	5.72E-12	-0
hsa-miR-758-5p	2.1919	2.6173	0.25589732	0.3109987189	-0
hsa-miR-323a-3p	84.503	100.0684	0.243912	1.49E-09	-0
hsa-miR-125a-3p	6.6892	7.8858	0.23742344	0.0992820437	-0
hsa-miR-101-3p	224.7115	262.9855	0.2269093	5.93E-20	-0
hsa-miR-27b-3p	41.5335	48.4367	0.22182513	0.0001237705	-0
hsa-miR-335-3p	4.0815	4.7587	0.22146805	0.232246137	-0
hsa-miR-7-5p	67.1187	78.1445	0.21942956	1.39E-06	-0
hsa-miR-664a-5p	9.9393	11.5568	0.21752583	0.0662875469	-0
hsa-miR-409-5p	9.7126	11.1489	0.19897192	0.0979188069	-0
hsa-miR-18a-3p	1.5117	1.7335	0.19751597	0.5232588684	-0
hsa-miR-4435	2.0786	2.3793	0.19492503	0.4581057549	-0
hsa-miR-27b-5p	25.0561	28.6541	0.19357971	0.0096531523	-0
hsa-miR-664a-3p	3.2123	3.671	0.19256648	0.3603460651	-0
hsa-miR-22-3p	497.759	567.8135	0.18996975	9.89E-30	-0
hsa-miR-382-5p	142.7783	161.3535	0.17644814	1.91E-08	-0
hsa-miR-181b-3p	1.6251	1.8355	0.17564462	0.557720435	-0
hsa-miR-148a-3p	3.4013	3.8409	0.17535814	0.3927103919	-0
hsa-miR-424-3p	288.0509	323.5229	0.16754407	3.77E-14	-0
hsa-miR-92a-3p	504.9017	564.9923	0.16222867	3.19E-22	-0
hsa-miR-3687	1.3983	1.5636	0.16119757	0.6202653374	-0
hsa-miR-148b-5p	1.096	1.2237	0.15900211	0.6673571216	-0
hsa-miR-301a-5p	6.1223	6.8321	0.15825535	0.3005131419	-0
hsa-miR-152	732.9388	814.0757	0.15147022	1.35E-27	-0
hsa-let-7g-5p	5103.6639	5660.3923	0.14936872	2.10E-176	-0
hsa-miR-1306-3p	3.5525	3.9089	0.13792803	0.4953192697	-0
hsa-miR-1185-2-3p	4.3083	4.7247	0.13310401	0.4684406153	-0
hsa-miR-1228-5p	2.2675	2.4813	0.12999362	0.6105075206	-0
hsa-miR-539-3p	4.724	5.1666	0.12920623	0.4612271461	-0
hsa-miR-382-3p	67.3076	73.4198	0.12539977	0.0065780663	-0
hsa-miR-370	2.1541	2.3454	0.12274876	0.6403464393	-0
hsa-miR-1287	5.2153	5.6764	0.12222601	0.4642219915	-0
hsa-miR-3164	1.6251	1.7675	0.12118172	0.6903160925	-0
hsa-miR-1254	5.4421	5.9144	0.12006835	0.462754973	-0
hsa-miR-3138	9.2968	10.0952	0.11886337	0.3407431816	-0
hsa-miR-641	1.7006	1.8355	0.11012927	0.7120203157	-0
hsa-miR-185-3p	2.6454	2.8552	0.11010592	0.6422649965	-0
hsa-miR-194-5p	4.913	5.2685	0.10078803	0.5600894486	-0
hsa-miR-3909	1.0204	1.0877	0.0921459	0.815658545	-0
hsa-let-7i-5p	2557.6897	2722.9217	0.09031425	3.57E-33	-0
hsa-miR-24-3p	1650.3784	1747.9004	0.08282613	1.06E-18	-0
hsa-miR-671-5p	2.1541	2.2774	0.08030248	0.7633042466	-0
hsa-miR-30c-2-3p	10.355	10.911	0.07545578	0.5268989404	-0
hsa-miR-495-3p	466.6561	491.0627	0.07354749	3.16E-05	-0
hsa-miR-493-3p	21.4659	22.5698	0.07234697	0.3813025347	-0
hsa-miR-503-5p	308.6854	324.5426	0.07227061	0.0008841236	-0
hsa-miR-3192	6.5002	6.8321	0.07184498	0.634581107	-0
hsa-miR-548j	3.628	3.807	0.06948011	0.7335363151	-0
hsa-miR-323b-3p	34.2396	35.9281	0.06944679	0.2882767745	-0
hsa-miR-107	2169.1498	2274.6872	0.06853848	6.54E-17	-0
hsa-miR-1185-5p	2.0786	2.1754	0.06566854	0.8102370439	-0
hsa-miR-760	9.5614	9.9932	0.06372485	0.6087618632	-0
hsa-miR-379-5p	53.249	55.5747	0.06167382	0.2399544613	-0
hsa-miR-769-3p	3.0989	3.2291	0.05937592	0.7895616786	-0
hsa-miR-425-3p	7.8985	8.1917	0.05258418	0.7025003129	-0
hsa-miR-28-3p	46.7865	48.1647	0.04188387	0.4563111022	-0
hsa-miR-940	7.634	7.8178	0.03432349	0.8079085923	-0
hsa-miR-3193	1.096	1.1217	0.03343908	0.9351275015	-0
hsa-miR-181b-5p	1165.8845	1184.6076	0.02298437	0.0415456654	-0
hsa-miR-1268b	128.6819	130.592	0.02125738	0.5318125553	-0
hsa-miR-574-5p	72.4851	73.2158	0.01447055	0.7502119471	-0
hsa-miR-143-3p	303.3945	305.6098	0.01049587	0.6360279746	-0
hsa-miR-1268a	116.7774	117.3357	0.00688093	0.8479824287	-0
hsa-miR-329	61.4877	61.693	0.00480896	0.9231713349	-0
hsa-miR-654-5p	5.4043	5.4045	0.00005339	0.9970767061	-0
hsa-miR-335-5p	7.1427	7.138	-0.00094963	0.9919901968	-0
hsa-miR-541-5p	5.3665	5.3365	-0.00808763	0.9582923226	-0
hsa-miR-4745-5p	1.4361	1.4276	-0.00856441	0.972754057	-0
hsa-miR-655	20.6722	20.4624	-0.01471657	0.861283062	-0
hsa-miR-377-3p	1.8896	1.8695	-0.0154284	0.9510894411	-0
hsa-miR-487b	107.7829	106.5606	-0.0164542	0.6588038919	-0
hsa-miR-431-3p	4.3461	4.2828	-0.02116706	0.9060991929	-0
hsa-miR-339-3p	12.1312	11.8627	-0.03228986	0.7703958357	-0
hsa-miR-505-5p	24.3003	23.7255	-0.03453563	0.6602159874	-0
hsa-miR-181a-2-3p	13.4162	13.0864	-0.03590783	0.7334770944	-0
hsa-miR-889	80.2703	78.1785	-0.03809439	0.3798126747	-0
hsa-miR-15b-3p	10.9975	10.707	-0.03862129	0.7401471163	-0
hsa-miR-2110	16.6663	16.2135	-0.0397383	0.6752865088	-0
hsa-miR-548e	6.2357	6.0503	-0.04354484	0.7775549767	-0
hsa-miR-92b-3p	373.1964	361.1165	-0.04747073	0.0185798283	-0
hsa-miR-2355-5p	1.5495	1.4956	-0.05107838	0.8653695884	-0
hsa-miR-128	533.0945	513.7684	-0.05327314	0.0016115302	-0
hsa-miR-186-5p	52.8711	50.782	-0.05816213	0.2781808693	-0
hsa-miR-1262	12.3202	11.7948	-0.06287472	0.5705998276	-0
hsa-miR-185-5p	1568.9744	1500.4146	-0.06446061	6.41E-11	-0
hsa-miR-29b-1-5p	25.2829	24.1334	-0.06713077	0.3870887689	-0
hsa-miR-106b-3p	47.6936	45.4795	-0.06857929	0.2254449578	-0
hsa-miR-3662	2.0786	1.9715	-0.07631845	0.7747362704	-0
hsa-miR-103a-3p	6648.7537	6305.7725	-0.07641081	5.33E-57	-0
hsa-miR-6721-5p	5.6688	5.3705	-0.07798696	0.6332587193	-0
hsa-miR-411-5p	23.6578	22.2979	-0.08540808	0.2887975003	-0
hsa-miR-615-3p	1.5873	1.4956	-0.08585045	0.77838346	-0
hsa-miR-4741	4.7996	4.5208	-0.08633608	0.6272803698	-0
hsa-miR-127-3p	176.451	166.1462	-0.08681431	0.003279635	-0
hsa-miR-23b-5p	45.2749	42.4883	-0.09164583	0.1160207061	-0
hsa-miR-708-5p	55.252	51.6318	-0.09776679	0.0643138773	-0
hsa-miR-330-3p	268.4369	249.8312	-0.10362934	1.59E-05	-0
hsa-miR-26b-5p	782.711	726.6178	-0.10728301	2.44E-14	-0
hsa-let-7f-5p	113948.7475	105615.8	-0.10955939	0	-0
hsa-miR-181a-3p	11.6022	10.707	-0.11584409	0.3160054066	-0
hsa-let-7e-3p	2.91	2.6853	-0.11593588	0.613210892	-0
hsa-miR-362-5p	3.0234	2.7872	-0.11735533	0.6023619092	-0
hsa-miR-3200-3p	1.5873	1.4616	-0.11902628	0.7001470486	-0
hsa-miR-196a-5p	257.7795	237.0507	-0.12094188	8.58E-07	-0
hsa-miR-154-5p	23.1287	21.2441	-0.12262195	0.1347998178	-0
hsa-miR-1278	7.634	7.0021	-0.12465152	0.3817934189	-0
hsa-miR-93-5p	232.1187	212.8833	-0.12479997	1.46E-06	-0
hsa-miR-29c-5p	4.006	3.671	-0.12598931	0.5211525009	-0
hsa-miR-320b	56.7636	51.9717	-0.12723984	0.0151892774	-0
hsa-miR-1304-5p	4.3083	3.9429	-0.12786159	0.4998425133	-0
hsa-miR-16-2-3p	20.899	19.1027	-0.12965735	0.1332792518	-0
hsa-miR-542-5p	4.6862	4.2828	-0.12986422	0.4751072893	-0
hsa-miR-942	4.6862	4.2828	-0.12986422	0.4751072893	-0
hsa-miR-196b-5p	78.5319	71.5843	-0.13363559	0.0027393895	-0
hsa-miR-30a-3p	29.7801	26.9886	-0.14199846	0.0502320853	-0
hsa-let-7d-5p	5376.9004	4864.6376	-0.14444242	1.79E-157	-0
hsa-miR-1292-5p	9.1079	8.2257	-0.14698	0.2622791718	-0
hsa-miR-25-3p	1284.7026	1160.0324	-0.14726932	1.81E-40	-0
hsa-miR-340-5p	32.7279	29.5379	-0.14795377	0.0326526058	-0
hsa-miR-296-3p	1.7006	1.5296	-0.15288941	0.6122075133	-0
hsa-miR-378a-3p	29.7423	26.7506	-0.15294497	0.0354236618	-0
hsa-miR-585	1.096	0.9857	-0.15302727	0.682696632	-0
hsa-miR-3177-3p	1.0204	0.9177	-0.15304029	0.6929850107	-0
hsa-let-7e-5p	11436.8919	10232.0646	-0.16059776	0	-0
hsa-miR-411-3p	14.0586	12.5086	-0.16853261	0.1118300482	-0
hsa-miR-25-5p	259.7825	230.7624	-0.17089608	4.45E-12	-0
hsa-miR-181d	76.869	67.9473	-0.17798568	8.96E-05	-0
hsa-miR-1285-3p	9.7126	8.5656	-0.18130324	0.1559633859	-0
hsa-miR-744-5p	450.4055	396.8407	-0.18266445	2.42E-22	-0
hsa-let-7c	3167.4265	2786.9601	-0.18461879	1.37E-149	-0
hsa-miR-34c-5p	155.4387	136.6763	-0.18558264	6.63E-09	-0
hsa-miR-127-5p	4.6106	4.0449	-0.18885047	0.3086454648	-0
hsa-miR-21-3p	16.7419	14.684	-0.18921825	0.0523033363	-0
hsa-miR-140-3p	4588.2939	4024.0492	-0.18930986	2.09E-226	-0
hsa-miR-323a-5p	5.8956	5.1666	-0.19042345	0.2461125006	-0
hsa-miR-151a-3p	121.9171	106.6286	-0.19330604	9.11E-08	-0
hsa-miR-24-2-5p	6.2735	5.4725	-0.1970705	0.2162504276	-0
hsa-miR-23b-3p	229.3977	200.1029	-0.19710885	8.08E-14	-0
hsa-miR-1307-3p	254.1893	221.245	-0.20025845	1.42E-15	-0
hsa-let-7f-1-3p	1.1338	0.9857	-0.20194564	0.5884068203	-0
hsa-miR-15b-5p	220.6299	191.4692	-0.20451598	3.19E-14	-0
hsa-miR-138-5p	313.9385	272.061	-0.2065518	6.17E-20	-0
hsa-miR-3605-5p	8.2387	7.138	-0.20689681	0.1376726873	-0
hsa-miR-27a-3p	180.5326	156.051	-0.21024178	1.77E-12	-0
hsa-miR-155-5p	177.6604	153.2638	-0.21310516	1.37E-12	-0
hsa-miR-1275	2.721	2.3454	-0.21430297	0.3765540219	-0
hsa-miR-1193	4.535	3.9089	-0.21433987	0.2541229589	-0
hsa-miR-16-5p	614.4608	529.0642	-0.21587818	1.27E-40	-0
hsa-miR-1255b-5p	3.9682	3.3991	-0.22333193	0.2670758967	-0
hsa-miR-23a-3p	2828.7343	2418.0257	-0.22632709	2.79E-197	-0
hsa-miR-30a-5p	223.5399	190.8574	-0.22803724	2.16E-17	-0
hsa-miR-199b-3p	10784.299	9193.6167	-0.23022798	0	-0
hsa-miR-199a-3p	10784.8281	9193.9906	-0.23024009	0	-0
hsa-miR-3615	3.5525	3.0252	-0.23180413	0.2764498244	-0
hsa-miR-1285-5p	1.3983	1.1897	-0.2330761	0.4913342045	-0
hsa-miR-374b-5p	72.7497	61.863	-0.2338645	7.07E-07	-0
hsa-miR-505-3p	4.724	4.0109	-0.23608297	0.2017078857	-0
hsa-miR-3129-5p	11.3376	9.6193	-0.23711146	0.0471775286	-0
hsa-miR-642a-3p	1.9652	1.6655	-0.23872079	0.4046300224	-0
hsa-miR-424-5p	138.7724	117.4376	-0.24082627	1.85E-12	-0
hsa-miR-130b-5p	9.8259	8.2937	-0.24457369	0.0569767634	-0
hsa-miR-30d-5p	463.0281	390.1105	-0.24721692	9.31E-40	-0
hsa-miR-148b-3p	42.8562	36.0981	-0.24758103	5.81E-05	-0
hsa-miR-34a-5p	30.8005	25.9349	-0.24805896	0.00063798	-0
hsa-miR-455-3p	43.1963	36.37	-0.24815882	5.22E-05	-0
hsa-let-7b-5p	86202.5492	72567.5223	-0.24840652	0	-0
hsa-miR-376c-3p	71.8049	60.4014	-0.24950031	1.58E-07	-0
hsa-miR-485-5p	182.0065	153.0258	-0.25021506	5.80E-17	-0
hsa-miR-26a-5p	434.6463	363.3599	-0.25844265	1.36E-40	-0
hsa-let-7a-5p	179719.0298	150225.482	-0.25861363	0	-0
hsa-miR-3190-3p	2.6077	2.1754	-0.26149721	0.2954029953	-0
hsa-miR-380-3p	2.0408	1.6995	-0.26402444	0.350074937	-0
hsa-miR-543	314.0141	259.5185	-0.27499196	2.46E-33	-0
hsa-miR-191-3p	2.1919	1.8015	-0.28298333	0.301001411	-0
hsa-miR-3175	1.6628	1.3596	-0.29043239	0.3557244028	-0
hsa-miR-576-3p	2.0786	1.6995	-0.29050179	0.3019516699	-0
hsa-miR-598	25.5096	20.8363	-0.29194116	0.0002832486	-0
hsa-miR-503-3p	1.9274	1.5636	-0.30178452	0.3026759629	-0
hsa-miR-1255a	30.6871	24.8811	-0.30258205	3.81E-05	-0
hsa-miR-214-3p	244.8168	197.8595	-0.30722623	3.78E-32	-0
hsa-miR-3173-3p	1.096	0.8838	-0.31045596	0.424451181	-0
hsa-miR-4436b-3p	1.096	0.8838	-0.31045596	0.424451181	-0
hsa-miR-191-5p	2840.3742	2290.2889	-0.31055141	0	-0
hsa-miR-377-5p	4.3083	3.467	-0.31343088	0.1104769651	-0
hsa-miR-4687-3p	1.0582	0.8498	-0.31641707	0.4243272441	-0
hsa-miR-197-5p	11.1487	8.8716	-0.32960927	0.0071007997	-0
hsa-miR-130b-3p	65.0023	51.3938	-0.33889644	2.51E-11	-0
hsa-miR-941	13.1894	10.4011	-0.34264282	0.0023894729	-0
hsa-miR-3928	5.5176	4.3508	-0.34276017	0.0494085201	-0
hsa-miR-20a-5p	31.9343	25.1531	-0.34437061	2.05E-06	-0
hsa-miR-365b-5p	218.1357	171.6867	-0.34544762	1.47E-35	-0
hsa-miR-218-5p	4.7618	3.739	-0.34885456	0.0634576797	-0
hsa-miR-1306-5p	9.1835	7.206	-0.34984544	0.0097612093	-0
hsa-miR-125b-1-3p	12.0935	9.4834	-0.35075554	0.0029513937	-0
hsa-miR-132-3p	8.5032	6.6622	-0.35200721	0.0123785473	-0
hsa-miR-1228-3p	1.1716	0.9177	-0.35238559	0.3529131711	-0
hsa-let-7d-3p	63.7552	49.8643	-0.35453572	5.39E-12	-0
hsa-miR-151b	1.7384	1.3596	-0.35457781	0.2548818325	-0
hsa-miR-425-5p	25.6608	20.0205	-0.35808814	1.01E-05	-0
hsa-miR-299-5p	29.629	23.0456	-0.36251861	1.59E-06	-0
hsa-miR-589-5p	10.544	8.1917	-0.36418749	0.0040359975	-0
hsa-miR-92a-1-5p	127.6993	99.0487	-0.36654067	7.67E-24	-0
hsa-miR-409-3p	189.8294	147.0775	-0.36812689	6.66E-35	-0
hsa-miR-4707-3p	4.3461	3.3651	-0.36907199	0.0616061603	-0
hsa-miR-3154	4.6106	3.569	-0.36943461	0.0539885736	-0
hsa-miR-195-5p	1.6251	1.2577	-0.36974066	0.2523603815	-0
hsa-miR-29b-3p	181.5908	140.4493	-0.37064168	7.19E-34	-0
hsa-miR-877-5p	77.5493	59.9595	-0.37112541	2.06E-15	-0
hsa-miR-486-5p	44.2923	34.1946	-0.3732874	1.63E-09	-0
hsa-miR-31-5p	1898.2942	1465.2003	-0.3736057	0	-0
hsa-miR-320d	1.0582	0.8158	-0.37532491	0.3490723656	-0
hsa-miR-625-5p	5.4043	4.1469	-0.3820745	0.031331779	-0
hsa-miR-589-3p	4.7996	3.671	-0.38674106	0.0401841197	-0
hsa-miR-576-5p	9.3346	7.104	-0.39395662	0.0035965365	-0
hsa-miR-374a-5p	15.9482	12.1007	-0.3983031	0.000120501	-0
hsa-miR-34b-3p	2.8722	2.1754	-0.40087551	0.1008314661	-0
hsa-miR-5187-5p	1.6628	1.2577	-0.40282682	0.2098674162	-0
hsa-miR-361-5p	11.1864	8.4297	-0.40819263	0.0009858825	-0
hsa-miR-212-3p	12.3958	9.3134	-0.41247154	0.00046224	-0
hsa-miR-181a-5p	1714.0958	1283.4863	-0.41737985	0	-0
hsa-miR-7-1-3p	9.6748	7.24	-0.41824214	0.0017265283	-0
hsa-miR-671-3p	1.5495	1.1557	-0.42303581	0.2055117816	-0
hsa-miR-766-5p	4.6106	3.4331	-0.42544263	0.0279914991	-0
hsa-miR-33a-5p	9.9771	7.41	-0.42914699	0.001117353	-0
hsa-miR-132-5p	2.9856	2.2094	-0.43436626	0.0715642089	-0
hsa-miR-328	5.8578	4.3168	-0.44039668	0.0105503893	-0
hsa-miR-221-3p	18383.9383	13531.4335	-0.44213118	0	-0
hsa-miR-137	4.3461	3.1951	-0.44386028	0.0265314084	-0
hsa-miR-4521	93.7243	68.831	-0.44536468	4.65E-25	-0
hsa-miR-4326	1.8518	1.3596	-0.44574602	0.1463535995	-0
hsa-miR-3130-3p	2.4565	1.8015	-0.44740559	0.093098337	-0
hsa-miR-10a-5p	1.0204	0.7478	-0.44841043	0.2788341004	-0
hsa-miR-337-3p	25.4718	18.5589	-0.45678971	3.44E-08	-0
hsa-miR-452-5p	226.1854	163.5289	-0.46796019	1.95E-63	-0
hsa-miR-99b-3p	49.6209	35.7581	-0.47267782	1.90E-15	-0
hsa-miR-656	3.1745	2.2774	-0.47914167	0.0419883997	-0
hsa-miR-17-3p	23.7712	17.0293	-0.4811956	2.25E-08	-0
hsa-miR-2682-5p	7.4072	5.3025	-0.48225558	0.0017685417	-0
hsa-miR-374a-3p	23.3177	16.6554	-0.48543549	2.37E-08	-0
hsa-miR-548t-5p	1.096	0.7818	-0.48737631	0.2258481785	-0
hsa-miR-130a-5p	5.1019	3.637	-0.4882857	0.0086895818	-0
hsa-miR-149-3p	5.3665	3.807	-0.49532691	0.0063956702	-0
hsa-miR-193a-3p	101.9251	72.2981	-0.49547973	1.27E-32	-0
hsa-miR-6511a-3p	1.0582	0.7478	-0.50088795	0.2225399443	-0
hsa-miR-130a-3p	151.8862	106.9005	-0.5067222	1.07E-49	-0
hsa-miR-3117-3p	4.1193	2.8892	-0.51172912	0.0138721988	-0
hsa-miR-629-5p	19.6141	13.6302	-0.52508441	3.78E-08	-0
hsa-miR-1271-5p	9.5614	6.5942	-0.53602423	9.14E-05	-0
hsa-miR-100-3p	1.1338	0.7818	-0.53629468	0.179168745	-0
hsa-miR-454-5p	1.2849	0.8838	-0.53986425	0.1499863218	-0
hsa-miR-196b-3p	3.3635	2.3114	-0.54119631	0.0193435072	-0
hsa-miR-210	73.5433	50.3741	-0.54591176	2.55E-28	-0
hsa-miR-136-3p	1.2471	0.8498	-0.5533819	0.1470556696	-0
hsa-miR-339-5p	16.7797	11.4209	-0.55504058	8.78E-08	-0
hsa-miR-212-5p	4.6484	3.1611	-0.55630754	0.0048054693	-0
hsa-miR-22-5p	67.4588	45.5474	-0.56663795	8.06E-28	-0
hsa-miR-222-3p	13026.1228	8794.3288	-0.56676235	0	-0
hsa-miR-224-5p	107.1782	72.2981	-0.56798185	2.22E-43	-0
hsa-miR-30e-5p	22.3729	15.0918	-0.56798739	2.82E-10	-0
hsa-miR-1296	1.3605	0.9177	-0.56804244	0.1210117526	-0
hsa-miR-125b-5p	1685.6006	1132.262	-0.5740549	0	-0
hsa-miR-92b-5p	189.2247	127.023	-0.57501067	7.43E-77	-0
hsa-miR-331-3p	108.6521	72.434	-0.58497711	2.94E-46	-0
hsa-miR-17-5p	110.4661	73.4538	-0.58869467	1.61E-47	-0
hsa-miR-29a-3p	24361.4676	16174.987	-0.59083649	0	-0
hsa-miR-365a-5p	49.8099	33.0389	-0.59226686	1.43E-22	-0
hsa-miR-3179	1.4361	0.9517	-0.59357744	0.0974590327	-0
hsa-miR-193b-5p	72.145	47.5189	-0.60239797	6.78E-33	-0
hsa-miR-30e-3p	4.1571	2.7193	-0.61234213	0.0036535895	-0
hsa-miR-5010-5p	3.3257	2.1754	-0.61237733	0.0093521243	-0
hsa-miR-99a-5p	54.5717	35.5542	-0.61813299	2.10E-26	-0
hsa-miR-34b-5p	2.1919	1.4276	-0.61859017	0.0334000867	-0
hsa-miR-485-3p	236.0869	153.6717	-0.61946649	8.40E-109	-0
hsa-miR-423-3p	145.2348	94.0521	-0.62685512	4.53E-69	-0
hsa-miR-342-5p	6.1601	3.9429	-0.64369665	0.0002149848	-0
hsa-miR-320a	14528.8478	9276.7238	-0.647233	0	-0
hsa-miR-1270	10.5062	6.6962	-0.64982643	1.08E-06	-0
hsa-miR-125a-5p	387.9731	246.772	-0.65277792	1.08E-194	-0
hsa-miR-548h-5p	16.893	10.707	-0.65787125	4.05E-10	-0
hsa-miR-502-3p	7.0293	4.4528	-0.65866821	5.45E-05	-0
hsa-miR-708-3p	2.0408	1.2916	-0.65997546	0.029758055	-0
hsa-miR-99a-3p	1.0204	0.6458	-0.65997546	0.1254574494	-0
hsa-miR-376b-3p	13.2272	8.3617	-0.66163951	2.70E-08	-0
hsa-miR-654-3p	21.3525	13.4943	-0.66205485	1.56E-12	-0
hsa-miR-100-5p	2556.8583	1614.1132	-0.66363045	0	-0
hsa-miR-1293	6.4624	4.0789	-0.66388991	9.78E-05	-0
hsa-miR-146a-5p	4.0437	2.5493	-0.66557481	0.002021198	-0
hsa-miR-15a-5p	50.528	31.8492	-0.66582594	8.18E-28	-0
hsa-miR-3934-5p	5.82	3.637	-0.67827023	0.0001648356	-0
hsa-miR-423-5p	5737.8522	3576.3925	-0.68200573	0	-0
hsa-miR-660-5p	12.2446	7.5799	-0.69189492	2.62E-08	-0
hsa-let-7a-3p	6.6514	4.1129	-0.69350204	3.99E-05	-0
hsa-miR-103a-2-5p	3.7792	2.3114	-0.70931392	0.0015983691	-0
hsa-miR-29c-3p	115.946	70.9045	-0.70950395	1.09E-68	-0
hsa-miR-221-5p	606.5245	368.2885	-0.71972957	0	-0
hsa-miR-34a-3p	7.5206	4.5547	-0.72349173	5.78E-06	-0
hsa-miR-31-3p	29.251	17.4372	-0.74631755	3.76E-20	-0
hsa-miR-146b-5p	1072.4625	637.8682	-0.74959694	0	-0
hsa-miR-99b-5p	1222.3458	725.3601	-0.75288319	0	-0
hsa-miR-584-5p	36.0158	21.3461	-0.75465744	6.87E-25	-0
hsa-miR-106b-5p	62.4325	36.9478	-0.75680877	4.05E-42	-0
hsa-miR-769-5p	1.096	0.6458	-0.76308845	0.0713917084	-0
hsa-miR-548aa	1.9652	1.1557	-0.7659092	0.0151283342	-0
hsa-miR-548t-3p	1.9652	1.1557	-0.7659092	0.0151283342	-0
hsa-miR-151a-5p	611.2485	359.247	-0.76678291	0	-0
hsa-miR-214-5p	2.6077	1.5296	-0.76962348	0.0049144786	-0
hsa-miR-6511b-5p	3.0989	1.8015	-0.78255755	0.001857469	-0
hsa-miR-29b-2-5p	1.1716	0.6798	-0.78529783	0.0559300092	-0
hsa-miR-143-5p	12.2068	7.0701	-0.78788252	4.84E-10	-0
hsa-miR-10b-5p	4.2327	2.4473	-0.79038728	0.0002418021	-0
hsa-miR-500a-3p	3.8926	2.2434	-0.79504723	0.0004037256	-0
hsa-miR-3676-3p	22.8642	13.1544	-0.797545	7.25E-18	-0
hsa-miR-345-5p	3.1367	1.8015	-0.8000489	0.0014157807	-0
hsa-miR-23a-5p	15.3058	8.7696	-0.80349551	1.35E-12	-0
hsa-miR-615-5p	1.6628	0.9517	-0.80503588	0.019751773	-0
hsa-miR-197-3p	67.5722	38.2735	-0.82008399	5.89E-52	-0
hsa-miR-93-3p	7.5206	4.2488	-0.82379233	3.88E-07	-0
hsa-let-7b-3p	5.2153	2.9232	-0.8352017	1.92E-05	-0
hsa-miR-6511a-5p	3.0989	1.7335	-0.83806836	0.0009636639	-0
hsa-miR-590-3p	1.3983	0.7818	-0.83880243	0.026953948	-0
hsa-miR-2278	1.096	0.6118	-0.84111579	0.0500254918	-0
hsa-miR-3664-3p	1.3605	0.7478	-0.86341258	0.0253527493	-0
hsa-miR-455-5p	5.1019	2.7872	-0.87221809	1.15E-05	-0
hsa-miR-574-3p	208.6499	113.7667	-0.87500589	1.24E-174	-0
hsa-miR-19b-3p	13.7563	7.4779	-0.8793874	3.85E-13	-0
hsa-miR-33a-3p	1.7762	0.9517	-0.90021526	0.0080448467	-0
hsa-miR-3200-5p	1.8518	0.9857	-0.90970776	0.0063234426	-0
hsa-miR-138-1-3p	28.1173	14.9219	-0.91402682	7.43E-27	-0
hsa-miR-365a-3p	124.1091	65.7719	-0.91606565	5.52E-113	-0
hsa-miR-365b-3p	124.1091	65.7719	-0.91606565	5.52E-113	-0
hsa-miR-1908	1.7384	0.9177	-0.92166557	0.0074962266	-0
hsa-miR-376a-3p	27.626	14.446	-0.93535661	2.14E-27	-0
hsa-miR-181c-5p	5.6688	2.9572	-0.93881155	8.60E-07	-0
hsa-miR-487a	8.2387	4.2828	-0.9438624	2.49E-09	-0
hsa-miR-193b-3p	156.7992	80.1159	-0.9687577	4.96E-156	-0
hsa-miR-296-5p	22.1083	11.2169	-0.97891408	7.03E-24	-0
hsa-miR-361-3p	10.8463	5.4725	-0.98693103	1.22E-12	-0
hsa-miR-129-2-3p	13.0005	6.5262	-0.994252	5.07E-15	-0
hsa-miR-149-5p	9.7881	4.8947	-0.9998084	9.11E-12	-0
hsa-miR-146b-3p	3.4013	1.6655	-1.03013091	3.91E-05	**
hsa-miR-3940-3p	1.7384	0.8498	-1.03256483	0.0032973732	**
hsa-miR-550a-3p	7.0293	3.4331	-1.03386915	2.86E-09	**
hsa-miR-629-3p	2.2297	1.0877	-1.03556891	0.0008384379	**
hsa-miR-532-3p	47.9581	23.3176	-1.0403552	6.05E-55	**
hsa-miR-3153	1.3983	0.6798	-1.04049165	0.0080905988	**
hsa-miR-222-5p	20.8612	9.9932	-1.06180351	1.22E-25	**
hsa-miR-1249	7.1427	3.3991	-1.07131672	7.07E-10	**
hsa-miR-18a-5p	3.8548	1.7675	-1.1249458	2.53E-06	**
hsa-miR-766-3p	2.91	1.3256	-1.13437365	3.91E-05	**
hsa-miR-494	186.4281	84.2288	-1.14623381	2.48E-243	**
hsa-miR-484	72.1828	31.9172	-1.17732101	1.55E-99	**
hsa-miR-3916	1.3983	0.6118	-1.19254191	0.0031220776	**
hsa-miR-30c-1-3p	1.2471	0.5439	-1.19716382	0.0051489612	**
hsa-miR-4454	2.8344	1.2237	-1.21179346	1.88E-05	**
hsa-miR-224-3p	2.0786	0.8158	-1.34932474	6.95E-05	**
hsa-miR-154-3p	38.7746	15.1258	-1.35810045	1.64E-67	**
hsa-miR-199a-5p	166.9652	64.5822	-1.37033895	3.02E-288	**
hsa-miR-376c-5p	1.7762	0.6798	-1.38561177	0.0001775134	**
hsa-miR-6716-3p	1.5117	0.5778	-1.38752975	0.00054426	**
hsa-miR-3613-3p	3.5147	1.3256	-1.40675604	8.68E-08	**
hsa-miR-376b-5p	1.6251	0.6118	-1.40939648	0.0002833884	**
hsa-miR-3935	2.2675	0.8498	-1.4159073	1.61E-05	**
hsa-miR-30c-5p	132.0454	48.9125	-1.43275893	2.66E-244	**
hsa-miR-199b-5p	49.1297	17.8451	-1.46106744	7.84E-95	**
hsa-miR-590-5p	6.7648	2.3454	-1.52821329	2.47E-15	**
hsa-miR-362-3p	3.3635	1.1217	-1.58427638	1.07E-08	**
hsa-let-7a-2-3p	2.1541	0.7138	-1.59349342	4.51E-06	**
hsa-miR-342-3p	295.4204	97.7571	-1.59549606	0	**
hsa-miR-34c-3p	1.5495	0.5099	-1.60351651	9.68E-05	**
hsa-miR-2277-5p	1.0582	0.3059	-1.79048031	0.0005247096	**
hsa-miR-204-5p	1.5873	0.4079	-1.96028741	5.72E-06	**
hsa-miR-625-3p	151.4327	37.3557	-2.01927647	0	**
hsa-miR-30b-5p	40.8532	9.5514	-2.09666497	2.92E-130	**
hsa-miR-1260b	37.4141	7.308	-2.35603353	5.65E-138	**
hsa-miR-532-5p	33.0302	6.0503	-2.44870712	1.04E-127	**
hsa-miR-4286	18.3669	3.2291	-2.50790412	8.53E-74	**
hsa-miR-935	4.7996	0.7818	-2.61804269	2.23E-21	**
hsa-miR-1307-5p	94.5935	7.7499	-3.60949145	0	**
hsa-miR-665	3.0234	0.102	-4.8895308	1.45E-22	**
